# Supplementary material for: Astrocyte-targeted gene delivery of interleukin 2 specifically increases brain-resident regulatory T cell numbers and protects against pathological neuroinflammation
Source: Nat Immunol. 2022 May 26;23(6):878–91. doi: 10.1038/s41590-022-01208-z (PMC9174055; doi:10.1038/s41590-022-01208-z)
Supplement: Source Data Fig. 1 — Individual data points, statistical source data. [file 41590_2022_1208_MOESM7_ESM.xlsx]

## Sheet: Fig 1
Figure 1 a
Brain	Large Intestine	Liver	Serum	Small Intestine
0.0892247	0	2.14655	3.34681	1.50648
0.109481	0.0326963	2.26758	2.00645	1.53782
0.0817992	0.327988	1.96427	3.0052	0.92648
0.0719208	0.673882	2.18226	4.44185	0.915989
0.21048	1.55958	1.22614	5.86148	0.204242
Figure 1 c
	CONTROL					Foxp3-IL-2
Blood	4.55	4.09	2.64	2.75	2.31	20.2	11.6	14.8	11.1	9.06
Spleen	20	18.7	15.9	16.4	17.1	59.5	38.3	48.8	42.4	31.2
Brain	20	5	15.2	20.8		34.8	18.2	25.6	19.4	17.6
Figure 1 d
Ctrl	48.8	44.3	46.5		52	49.2
Foxp3-IL-2	25.4	27.2	26.4	34.5	47.5	27.4
Figure 1 e
Ctrl	0.288356	0.169044	0.303599	0.0753232	0.100805	0.0268876	0.0722541	0.15534	0.0537668	0.0273877	0.129126
αCamKII IL-2	2.82512	3.41284	3.93921	4.54831	5.6265	3.3626	2.28191	0.141116
Figure 1 f, left panels
	CONTROL											αCamKII-IL-2				PLP IL-2
Blood	4.5	8.41	6.31	6.88	6.4	6.95	5.55	6.47	5.67	6.51	5.56	5.06	8.56	6.55	4.7	11.5	8.11	8.42	9.76	8.6
Spleen	13.8	15	12.3	14.1	13.8	15.8	12.5	14.8	10.5	11.6	13.6	14.1	12.2	13.1	13.5	16.5	13.4	14.8	10.8	14.8
Brain	6.34	9.76	4.08	5.08	18.4	14.1	11	5.71	12.3	7.08	7.46	26	73.8	37.1	55.5	36.1	10.8	54.7	25.9	25
Figure 1 f,right panel
Ctrl	43.1091	61.3443	20.0958	19.8758	181	36.6251	41	58	30	29	17
αCamKII IL-2	200.403	1519.07	293.309	928.752
PLP IL-2	20	393	128	107	113
Figure 1 h
	Blood αCamKII-IL-2				Blood Ctrl				Brain αCamKII-IL-2				Brain Ctrl				SPLEEN αCamKII-IL-2				SPLEEN Ctrl
Cluster-01	52.6882	52.9973	56.9099		38.4409	53.0504	44.6779	52.2839	7.62712	3.8961	17.3913		37.8378	25	14.2857	50	44.2762	40.2527	41.2766		47.5142	40.0589	33.0957
Cluster-02	20.7885	20.6403	19.485		19.7581	24.0495	17.7871	19.0049	6.77966	0.309215	2.6087		5.40541	10	21.4286	0	17.5024	17.6895	16.5106		17.3296	19.7349	16.8024
Cluster-03	2.62844	2.99728	3.00429		5.51075	2.74094	5.7423	3.26264	1.69491	0.556586	2.6087		13.5135	5	14.2857	0	12.5828	17.87	15.3192		12.9972	16.6421	19.9593
Cluster-04	0	0	0		0.134409	0	0.070028	0	22.8814	66.4811	38.2609		2.7027	5	0	0	0.283822	1.08303	0.255319		0.639205	0.147275	0.610998
Cluster-05	3.7037	3.54223	4.29185		7.39247	4.33245	10.3642	5.62806	1.69491	0.742115	0		2.7027	17.5	14.2857	0	10.6906	11.9134	11.4894		7.8125	8.83652	12.0163
Cluster-06	8.8411	10.4223	7.72532		16.3978	6.54288	15.2661	11.093	2.54237	0.4329	0		10.8108	5	14.2857	0	2.5544	3.61011	2.21277		1.27841	4.41826	5.29532
Cluster-07	0.119474	0	0		0	0	0	0	53.3898	26.4069	33.0435		18.9189	10	7.14286	16.6667	3.97351	1.98556	5.70213		6.39205	3.38733	3.56415
Cluster-08	7.52688	7.49319	6.95279		8.60215	6.71972	4.48179	6.11745	0	0.123686	0.869565		2.7027	12.5	7.14286	33.3333	4.16273	2.88809	4		3.48011	4.41826	5.49898
Cluster-09	3.7037	1.90736	1.6309		3.62903	2.5641	1.61064	2.52855	0	0	0		0	0	7.14286	0	1.04068	0.722022	1.10638		0.710227	1.1782	0.203666
Cluster-10	0	0	0		0.134409	0	0	0.081566	3.38983	1.05133	5.21739		5.40541	10	0	0	2.93283	1.98556	2.12766		1.84659	1.1782	2.95316
Figure 1 k
	Cluster-01	Cluster-02	Cluster-03	Cluster-04	Cluster-05	Cluster-06	Cluster-07	Cluster-08
CamkII-IL2-01	67.1169	8.97648	18.3572	0.909592	2.61852	1.2771	0.70746	0.0367512
CamkII-IL2-02	75.8945	9.60452	12.0841	0.612053	1.00439	0.502197	0.251099	0.047081
CamkII-IL2-03	69.7619	13.6712	12.641	0.682166	1.75414	0.542949	0.598636	0.348044
CamkII-IL2-04	88.401	9.04479	0.209937	1.3296	0.069979	0.612316	0.314906	0.0174948
aCtrl-01	91.4573	7.43532	0.102364	0.53043	0.0186116	0.335008	0.0930579	0.0279174
aCtrl-02	89.6596	7.44512	0.747693	0.954502	0.111359	0.731785	0.318167	0.0318167
aCtrl-03	87.8351	9.33899	0.315343	1.79503	0.0121286	0.400243	0.291086	0.0121286
aCtrl-04	88.5519	9.54186	0.968931	0.189573	0.0842549	0.231701	0.28436	0.147446
Figure 1 l
	Ctrl CD45.1								CamKIIIL-2 CD45.2
Blood	5.41	4.94	9.44	9.53	5.25	6.52	7.75		7.03	8.35	11.4	10.8	3.78	5.3	7.88
Brain	6.8	17.1	11.4	18.3	9.32	11.5	14.5		26.6	20.7	38	27.2	29.2	49	13.4
Figure 1 m
Ctrl CD45.1	78	93.9	73.3	91.1	23.8	32.4	31.2
CamKIIIL-2 CD45.2	12.4	92.1	59	69	70.3	65.3	27.5
