# Supplementary material for: Astrocyte-targeted gene delivery of interleukin 2 specifically increases brain-resident regulatory T cell numbers and protects against pathological neuroinflammation
Source: Nat Immunol. 2022 May 26;23(6):878–91. doi: 10.1038/s41590-022-01208-z (PMC9174055; doi:10.1038/s41590-022-01208-z)
Supplement: Source Data Fig. 2 — Individual data points, statistical source data. [file 41590_2022_1208_MOESM8_ESM.xlsx]

## Sheet: Sheet1
Figure 2c
	CTRL			αCamKII IL-2
	4.92516	6.38321	7.23882	0.677589	2.71986	0.903211
Figure 2d		Control				αCamKII IL-2
	Cortex	0.988951	1.18828	1.00386	1.26581	0.814951	0.963939	1.3279	1.07679
	Striatum	1.1258	1.11439	1.01146	1.14805	1.48075	1.26912	1.27399	1.39646
Figure 2e		Control				αCamKII IL-2
	Cortex	1.15109	1.58372	1.64114	1.1983	1.20239	1.17624	1.9914	1.53043
	Striatum	1.52874	1.32185	1.17442	1.12116	1.64245	1.44455	1.48813	1.63278
Figure 2f		Control				αCamKII IL-2
	CD4	9.39	10.9	16.6	8.24	11.2	11.6	10.4	13.3
	CD8	25.2	15.4	18.9	22.5	13.8	16.7	19.6	20.8
	TCRgd	5.74	14.6	17.3	3.07	8.99	10.8	25.5	9.83
Figure 2g left	Healthy								TBI
	Control				αCamKII IL-2				Control				αCamKII IL-2
	7	10.2	10	8.6	26	73.8	37.1	55.5	38.7	29.6	38.8	39.5	71.2	50.2	45.6	50
Figure 2g right	Healthy								TBI
	Control				αCamKII IL-2				Control				αCamKII IL-2
	19	39	22	18	392	1217	620	482	328	164	1114	68	474	284	1056	332
