# Supplementary material for: Astrocyte-targeted gene delivery of interleukin 2 specifically increases brain-resident regulatory T cell numbers and protects against pathological neuroinflammation
Source: Nat Immunol. 2022 May 26;23(6):878–91. doi: 10.1038/s41590-022-01208-z (PMC9174055; doi:10.1038/s41590-022-01208-z)
Supplement: Source Data Fig. 3 — Individual data points, statistical source data. [file 41590_2022_1208_MOESM9_ESM.xlsx]

## Sheet: Sheet1
Figure 3a
	TBI ipsilateral			TBI Contralateral
24 hr	6.617	5.181	3.633	5.338	5.669	8.779
48 hr	5.865	6.356	6.646	5.933	5.432	6.517
72 hr	9.15		11.941	5.436		5.998
7 d	28.782	14.671	26.674	6.408	4.427	4.354
Figure 3b
	TBI Contralateral					TBI ipsilateral
Cortex	5453633016	4132209883	3552107073	2157560138	3799858235	11284802639	5392528700	4835109072	3085770557	9673233729
Striatum	4878707092	3719343688	3286547466	1771502391	4534383510	8170000000	9380000000	5990000000	4840000000	6320000000
Figure 3 d
	S100b	GFAP	GFAP+S100b	NeuN	Iba	APC	CD140a
	95.7447	52.0927	40	0	0	9.18367	21.0932
	97.6744	44.7024	30	0	0	3.0303	18.5185													s
	94.5946	59.9624	66.6667	0	0	3.33333	0
	94.9153	50	33	0	0
	85.5
