# Supplementary material for: Astrocyte-targeted gene delivery of interleukin 2 specifically increases brain-resident regulatory T cell numbers and protects against pathological neuroinflammation
Source: Nat Immunol. 2022 May 26;23(6):878–91. doi: 10.1038/s41590-022-01208-z (PMC9174055; doi:10.1038/s41590-022-01208-z)
Supplement: Source Data Fig. 4 — Individual data points, statistical source data. [file 41590_2022_1208_MOESM10_ESM.xlsx]

## Sheet: 4a
		PHP.GFAP-GFP	PHP.GFAP-IL2
	IL-2 (pg/ml)	0.784836	1.98862
		0.956105	4.02538
		0.457378	3.18242
		0.862662	1.44904
		0.745194	2.48513
		1.02083	1.90771
			1.58799
			0.611575
			1.47502
			2.23339
			4.05616

## Sheet: 4b
	D0	D2	D3	D5	D7	D10	D14	D95
IL-2 pg/ml	0.401323	0.682508	1.13513	0.327209	1.09709	3.03263	3.31487	1.24509
	0.084185	0.431293	0.594699	2.2927	2.3513	0.437564	1.73961	3.00469
	0.420487	0.909825	0.507243	1.78763	2.19853	1.32674	3.71843	1.54172
	1.68611	1.47224	1.32109	1.89718	0.857432	1.32113	2.5285	1.88484
	0.3897	1.18553	0.738971	1.60257	0.733344		2.11023	1.35823
	0.447251	0.208748		1.31304				1.91252
	0.629898	0.457919		1.13901				0.709406
	0.66	0.757937		2.18904				2.42064
	0.402568	0.489343		0.0958935
	0.611212

## Sheet: 4c
days post injection	PHP.GFAP-GFP				PHP.GFAP-IL2
0	4.89	1.88	5.6	6.83	7.09	5.47	1.03	2	11.4	10.8	3.42	10.8	19.8
1	5.56	4.97	6.08	5.56	5.8	0	7	8	13.9	12	4.95	10	7.91
2	7.77	6.61	7.32	2.44	8.89	17.8	5.95	9.6	8.33	7.62	7.46	7.87	8.42
5	6.89	9.18	7.75	6.15	6.19	7.96	6.86	14.7	10.9	16.3	18.3	15.6	10.5
7	8.63	6.67	9.7	7.61	14.3	23.7	9.3	17	5.06	17.6	12	7.23	8.76
10	9.21	16.7	5.68	7.58	38.4	43.9	18	36.9
14	16.7	6.67	16	13	51.4	49.7	18.9	37.4	24.5	32.8	35.9	42.6	24

## Sheet: 4d
days post injection	PHP.GFAP-GFP				PHP.GFAP-IL2
0	11	4	13	14	10	7	1	1	33	27	31	35	27
1	1	18	9	4	4	0	7	4	29	42	70	31	20
2	29	15	9	2	12	136	10	12	40	54	39	30	41
5	31	15	28	17	20	25	14	22	5	118	54	44	15
7	12	7	16	7	10	36	16	27	67	52	74	51	36
10	7	9	5	5	33	87	11	52
14	4	0	19	10	128	87	20	88	244	118	120	316	53

## Sheet: 4e
Tconv (% of CD3+CD45+)	PHP.GFAP-GFP			PHP.GFAP-IL2
10ˆ9	34.8	42.4	29.3	28.2	28.3	25.6	25.4	47.7
10ˆ10	44.8	48.9	37.2	17.1	31.4	30.7	29.4	30
10ˆ11	41.4	29.4	23.6	14.8	16.1	14.4	11.8
Treg (% of CD4+)	PHP.GFAP-GFP
10ˆ9	9.19	5.73	7.2	16.8	41.2	37.9	24	8.05
10ˆ10	5.96	4.15	11.5	33.2	21.4	47.7	39.5	38.6
10ˆ11	14.9	13.5	8.78	75.9	72.1	69.4	73.6

## Sheet: 4f
Tcov count	PHP.GFAP-GFP					PHP.GFAP-IL2
10ˆ9	359	262	347			692	573	451	597	236
10ˆ10	554	1278	243			714	635	1115	529	920
10ˆ11	871	969	672			8612	11223	4944	5668
Treg cells count	PHP.GFAP-GFP					PHP.GFAP-IL2
10ˆ9	33	15	25			116	236	171	143	190
10ˆ10	33	53	28			237	136	532	209	355
10ˆ11	130	131	59			6533	8090	3429	4174

## Sheet: 4g
	PHP.GFAP-GFP												PHP.GFAP-IL2
blood	3.05	4.27	1.55	3.42	0.75	1.85	3.52						1.88	4.58	1.04	0.98	2.56
Spleen	4.01	4.31	4.6	5.78	4.68	4.62	3.05	4.27	1.55	3.42	0.75	1.85	3.69	3.28	3.54	6.6	3.64	3.52	1.88	4.58	1.04	0.98	2.56
Brain	10	9.13	10.7	6.75	4.55	17	6.38	12.7	5.63	9.57	8.71	5.88	17.8	47.3	40.7	27.4	10.7	22.6	7.41	8.57	7.86	6.5	37.5

## Sheet: 4h
Figure 4 h
	1	2	3	4	5	6	7	8	9
PHP.GFAP-GFP	41.8942	24.4027	17.6621	12.116	0.0853242	1.70648	1.36519	0.0853242	0.682594
PHP.GFAP-GFP	47.9495	10.5678	26.0252	9.77918	0.157729	2.52366	2.2082	0	0.788644
PHP.GFAP-GFP	28.6043	37.5	15.7975	14.2638	0.153374	1.68712	1.30368	0.306748	0.383436
PHP.GFAP-IL-2	29.3144	21.6076	19.9527	18.0142	3.59338	2.45863	2.97872	1.74941	0.330969
PHP.GFAP-IL-2	26.8021	42.2546	6.05828	4.94632	6.55675	4.7546	5.44479	2.9908	0.191718
PHP.GFAP-IL-2	28.0047	35.9977	9.45158	7.46791	6.35939	5.54259	3.96733	2.85881	0.350058
PHP.GFAP-IL-2	33.1986	25.6695	14.3507	14.098	3.23396	3.68873	3.78979	1.71804	0.252653
PHP.GFAP-IL-2	42.6025	18.3601	20.3209	9.98217	1.60428	2.31729	2.49554	1.78253	0.534759
Figure 4 f, right panel
	PHP.GFAP-GFP					PHP.GFAP-IL-2
109	33	15	25			116	236	171	143	190
1010	33	53	28			237	136	532	209	355
1011	130	131	59			6533	8090	3429	4174
Figure 4 f, left panel
	PHP.GFAP-GFP					PHP.GFAP-IL-2
109	359	262	347			692	573	451	597	236
1010	554	1278	243			714	635	1115	529	920
1011	871	969	672			8612	11223	4944	5668
