# Supplementary material for: Astrocyte-targeted gene delivery of interleukin 2 specifically increases brain-resident regulatory T cell numbers and protects against pathological neuroinflammation
Source: Nat Immunol. 2022 May 26;23(6):878–91. doi: 10.1038/s41590-022-01208-z (PMC9174055; doi:10.1038/s41590-022-01208-z)
Supplement: Source Data Fig. 5 — Individual data points, statistical source data. [file 41590_2022_1208_MOESM11_ESM.xlsx]

## Sheet: 5c,d
	wyildtype	PHP-GFAP GFP	PHP-GFAP IL-2		Figure 5 d
Figure 5 c	lesion size %	3.08	4.01			PHP-GFAP GFP																PHP-GFAP IL-2
left panel		4.99	4.18		1 day	38	30	35	32	39	30	31	33	37	38	37	41	28	37	40	37	34	34	29	22	42	33	32	37	39	24	39	39	36	34
		4.65	3.89		1 week	30	30	35	31	30	28	29	35	32	40	33	30	27	32	36	33	24	26	22	19	30	27	24	28	27	24	30	24	26	26
		7.75	2.37		2 weeks	27	24	26	27	30	29	28	32	30	38	28	29					20	19	16	12	27	25	24	24	22	20	28	16	20	18
		6.51	2.38		5 weeks	21	22	23	24	27				31	29	26	26		28	29		20	24	15	11				23		24	29	17	18	19
		3.83	2.86		5 months	23	20	27	22	26				33	32	25			32	31		20	28	13	11				24					18	20
		5.23	4.88
		5.35	5.16
		8.17	3.54
			2.34
	RagKO	PHP-GFAP GFP	PHP-GFAP IL-2
Figure 5 c	lesion size %	5.01	3.69
right panel		3.61	4.35
		1.68	1.25
		5.10091	3.64
		3.38303	4.87
		1.95259	5.66
			4.28822
			6.6706
			1.77032

## Sheet: 5e
Figure 5 e, left panel
	PHP-GFAP GFP					PHP-GFAP IL-2
Cortex	1.43728	1.00239	1.02575	1.08049	4.00372	0.936394	2.0488	1.12886	1.57283	0.588734	0.782681
Striatum	5.4216	4.06423	2.72417	2.99714	2.60541	3.58138	2.34524	4.06494	1.94836	2.54417	2.56047
Figure 5 e, right panel
	PHP-GFAP GFP					PHP-GFAP IL-2
Cortex	2.37704	1.305	1.39563	1.69397	2.70879	0.942627	1.00444	1.64729	1.07743	0.496855	1.00503
Striatum	2.09363	2.52135	1.77284	1.83242	2.75818	2.909	3.09373	5.50176	2.3489	1.4669	1.02605

## Sheet: 5f
		Sham GFAP-IL-2												Sham GFAP-GFP												TBI GFAP-IL-2												TBI GFAP-GFP
	day 1	26.5	30	60	53	60	40	39	60	42	51.5	26.5	23	20.5	45	34	53	14	41.5	18.5	13	60	11	17	8.5	41	17	42	43	10.5	60	42.5	60	39.5	51	37	53	60	60	33	49	42.5	60	46	29	60	41.5	60	23
	day 2	16	13	60	37	60	11.5	7.5	12.5	20	8	12	6.5	21.5	15.5	4	10.5	5	30	15.5	14.5	50	20.5	13.5	10	35	25	29	37.5	8.5	32.5	15.5	17	36.5	46.5	39	36.5	33	38	37	58	10	22	38	27.5	35.5	51	43.5	23.5
	day 3	12	19.5	12	32.5	40	12	7	6.5	13.5	34.5	60	12.5	21.5	50.5	16.5	12	13	10.5	13.5	27.5	44.5	12.5	9.5	6.5	60	10	33	14	10	32	23.5	33.5	32.5	17	33	32.5	21	54	26.5	28	25	48	24	27	38.5	41.5	33.5	29.5
	day 4	15.5	4.5	27	12	11	18.5	12	7	25	27.5	8	13.5	12	16	15.5	5	7.5	15	7	20.5	17.5	4.5	11.5	11	36.5	11.5	9.5	31	12.5	15	10	12.5	5	10	25.5	10.5	19	43.5	32.5	28	24	47	20	35	32.5	35.5	34.5	35
	day 5	11.5	12.5	5.5	13	20.5	15	8	8.5	6	17.5	17	12.5	12	20	11.5	14	13	8.5	15.5	13	41.5	5	5.5	6	13.5	7.5	16.5	8.5	6	45.5	5.5	11	10.5	18.5	16.5	4	44	13	41.5	19	40	27.5	35	36	21.5	41	11.5	32.5

## Sheet: 5g,h,i
Fig. 5g	Sham		TBI			Fig. 5h	Sham		TBI			Fig. 5i	Sham	TBI
	PHP-GFAP GFP	PHP-GFAP IL-2	PHP-GFAP GFP	PHP-GFAP IL-2			PHP-GFAP GFP	PHP-GFAP IL-2	PHP-GFAP GFP	PHP-GFAP IL-2			PHP-GFAP GFP	PHP-GFAP GFP	PHP-GFAP IL-2
	28.55	51.35	18.48	40.92			1.37067	2.47923	1.50754	2.74267			10.7	16.9	28.8
	47.089	57.82	21.85	27.69			2.61121	2.15385	1.36322	2.06915			12.1	15.2	17.8
	40.35	52.5	21.14	48.25			1.59259	1.82685	1.61554	2.43787			7.75	24.8	25.5
	56.5	51.14	14.607	36.55			5.8255	2.5053	1.84362	1.67079				10.7	23
	30.73	39.69	17.25	25.25			1.18856	1.46953	1.19529	2.55422
	51.52	51.34	19.6	27.65			1.8195	0.48628	1.23316	4.4878
	36.4	36.97	21.75	63.18			0.849105	1.29621	0.771429	1.27273
	40.74	32.23	36.01	32.49			1.54043	1.04462	0.492097	0.992727
	23.64	54.41	10.91	66.14			1.17778	3.43704	1.42478	2.40909
	24.8	58.07	24.75	52.94			2.73665	1.8481	0.91874	0.822571
	46.35	43.67	44.41	36.57				0.949541	1.25139	1.30899
	43.09	61.76	16	41.41				1.57801	1.09962	0.422522
