# Supplementary material for: Astrocyte-targeted gene delivery of interleukin 2 specifically increases brain-resident regulatory T cell numbers and protects against pathological neuroinflammation
Source: Nat Immunol. 2022 May 26;23(6):878–91. doi: 10.1038/s41590-022-01208-z (PMC9174055; doi:10.1038/s41590-022-01208-z)
Supplement: Source Data Fig. 6 — Individual data points, statistical source data. [file 41590_2022_1208_MOESM12_ESM.xlsx]

## Sheet: Fig 6a
	Treg cells
	Sham		TBI
	PHP.GFAP-GFP	PHP.GFAP-IL-2	PHP.GFAP-GFP	PHP.GFAP-IL-2
Percentage of cells	9.77778	27.1574	4.91308	12.8578
			5.50162	14.4993
			4.54545	22.3498

## Sheet: Fig 6e
	Homeostatic microglia						activated microglia						MHC-II high proportions in activated microglia
	Sham		TBI				Sham		TBI				Sham		TBI
	PHP.GFAP-GFP	PHP.GFAP-IL-2	PHP.GFAP-GFP	PHP.GFAP-IL-2			PHP.GFAP-GFP	PHP.GFAP-IL-2	PHP.GFAP-GFP	PHP.GFAP-IL-2			PHP.GFAP-GFP	PHP.GFAP-IL-2	PHP.GFAP-GFP	PHP.GFAP-IL-2
Percentage of cells	92.1273	85.4219	64.6438	65.8096		Percentage of cells	7.8727	14.5781	35.3562	34.1904		Percentage of cells	2.12766	68.1747	0	18.1683
			66.185	64.4222					33.815	35.5778					1.28205	11.8121
			79.174	57.8436					20.826	42.1564					1.26582	4.12121
