# Supplementary material for: Astrocyte-targeted gene delivery of interleukin 2 specifically increases brain-resident regulatory T cell numbers and protects against pathological neuroinflammation
Source: Nat Immunol. 2022 May 26;23(6):878–91. doi: 10.1038/s41590-022-01208-z (PMC9174055; doi:10.1038/s41590-022-01208-z)
Supplement: Source Data Fig. 7 — Individual data points, statistical source data. [file 41590_2022_1208_MOESM13_ESM.xlsx]

## Sheet: 7b,c,e
Fig. 7b					Fig. 7c	Lesion volume (mm3)
% Lesion size	PHP.GFAP-GFP	PHP.GFAP-IL2			days	B6 PHP-GFAP IL2																	B6 PHP-GFAP GFP
	9.85573	7.04772			1	17	14	23	18	10	9	17	18	10	27	16	18	20	24	19	14	15	17	19	20	28	24	14	20	22	20	31	30
	6.51215	6.26336			7	9	7	16	14	7	6	12	8	7	14	9	8	9	9	6	6.5	6	12	12	14	18	16	10	14	14	12	16	15
	3.76864	2.34335			14	7	4.5	8	12	4	3.5	4	4	4	9	4	5	6	7	4	5	4	8	9	9	11	10	5	9	8	7	8	7
	1.85857	8.00737
	2.77373	11.942
	6.46555	8.27961
	8.58619	12.4645
	3.28842
	0.528199
	2.32014
Fig. 7e
% Lesion size	PHP.GFAP-GFP	PHP.GFAP-IL2
	26.3271	13.6164
	29.9977	18.4396
	36.7351	29.653
	28.5059	19.6457
	24.3864	19.455

## Sheet: 7f
% Incidence	days	PHP.GFAP-GFP	PHP.GFAP-IL2		Clinical Score	days	PHP.GFAP-GFP															PHP.GFAP-IL2															mean cumulative score	PHP.GFAP-GFP	PHP.GFAP-IL2
	0	0	0			0	0	0	0	0	0	0	0	0	0	0	0	0	0	0	0	0	0	0	0	0	0	0	0	0	0	0	0	0	0			55.5	23
	1	0	0			1	0	0	0	0	0	0	0	0	0	0	0	0	0	0	0	0	0	0	0	0	0	0	0	0	0	0	0	0	0			36	19.5
	2	0	0			2	0	0	0	0	0	0	0	0	0	0	0	0	0	0	0	0	0	0	0	0	0	0	0	0	0	0	0	0	0			60.5	23.5
	3	0	0			3	0	0	0	0	0	0	0	0	0	0	0	0	0	0	0	0	0	0	0	0	0	0	0	0	0	0	0	0	0			11	0
	4	0	0			4	0	0	0	0	0	0	0	0	0	0	0	0	0	0	0	0	0	0	0	0	0	0	0	0	0	0	0	0	0			19	0
	5	0	0			5	0	0	0	0	0	0	0	0	0	0	0	0	0	0	0	0	0	0	0	0	0	0	0	0	0	0	0	0	0			26.5	0
	6	0	0			6	0	0	0	0	0	0	0	0	0	0	0	0	0	0	0	0	0	0	0	0	0	0	0	0	0	0	0	0	0			57	15.5
	7	0	0			7	0	0	0	0	0	0	0	0	0	0	0	0	0	0	0	0	0	0	0	0	0	0	0	0	0	0	0	0	0			11	16
	8	0	0			8	0	0	0	0	0	0	0	0	0	0	0	0	0	0	0	0	0	0	0	0	0	0	0	0	0	0	0	0	0			14	15
	9	0	0			9	0	0	0	0	0	0	0	0	0	0	0	0	0	0	0	0	0	0	0	0	0	0	0	0	0	0	0	0	0			75	19.5
	10	0	0			10	0	0	0	0	0	0	0	0	0	0	0	0	0	0	0	0	0	0	0	0	0	0	0	0	0	0	0	0	0			25.5	14
	11	26.6667	35.7143			11	0	0	0	0	0.5	0	0	0	0	0	0	0	1	1	0.5	1	0	0	0	0	0	0	0	1	1	0	0	1	0.5			14	11
	12	33.3333	50			12	0	1.5	0	0	0.5	0	0	0	0	0	0	0	1	1	1	2	0	0	0	0	0	1	0	1	1	0.5	0	1	1			19.5	18.5
	13	46.6667	57.1429			13	1	2	0	0	1.5	0	0	0	0	0	1	0	1	1	2	2	0	0	0	0	0	0.5	0.5	1.5	1.5	0.5	0	1.5	1			17.5	32
	14	66.6667	71.4286			14	2	3	1.5	0	0.5	1	0	0	0	1	1	0	1	1	2	2	1	0	0	0	0	1	1	1.5	1.5	1	1	2	1.5			81
	15	73.3333	78.5714			15	2	3	1.5	0	1	1	0	0	0.5	2	2	0	1	1	2.5	2	1.5	1	0	0	0	1	1	1	1.5	1.5	1	2	2
	16	86.6667	78.5714			16	2	3	3.5	0	1	2	2	0	0.5	2	2	0.5	1	1	3	2	1.5	2	0	0	0	1.5	2	1	1.5	1	1	1.5	2
	17	93.3333	78.5714			17	2	2.5	3.5	1	1	3	3	0	0.5	5	2	1	1	1	5	1.5	1.5	3	0	0	0	2	2	1	2	1	1	1.5	2
	18	93.3333	78.5714			18	3.5	2.5	3.5	1	1	3	4	0	0.5	5	2	1	1	1	5	1.5	2	3	0	0	0	1.5	1.5	1	1.5	1	1	1	2
	19	93.3333	78.5714			19	3.5	2.5	4	1	1	2	4	0	1	5	2	1	1	1	5	1	1.5	3	0	0	0	1	1.5	0.5	1	1	0.5	1	2
	20	100	78.5714			20	3.5	2.5	4	1	1	2	4	1	1	5	2	1	1	1	5	1	1.5	2	0	0	0	1	1	0.5	1	1	0.5	1	2
	21	100	78.5714			21	4	2.5	4	1	1	2	4	1	1	5	1.5	1	1	1	5	1	1	1.5	0	0	0	0.5	1	0.5	1	1	0.5	0.5	2
	22	100	78.5714			22	4	1.5	4	1	1	1.5	4	1	1	5	1.5	1	1	1	5	1	1	1	0	0	0	0.5	0.5	0.5	1	0.5	0.5	0.5	2
	23	100	78.5714			23	4	1.5	4	1	1	1.5	4	1	1	5	1.5	1	1	1	5	1	1	1	0	0	0	0.5	0.5	0.5	0.5	0.5	0.5	0.5	1.5
	24	100	78.5714			24	4	1.5	4	1	1	1.5	4	1	1	5	1.5	1	1	1	5	1	1	1	0	0	0	0.5	0.5	0.5	0.5	0.5	0.5	0.5	1.5
	25	100	78.5714			25	4	1.5	4	0.5	1	1	4	1	1	5	1.5	1	1	1	5	0.5	1	1	0	0	0	0.5	0.5	0.5	0.5	0.5	0.5	0.5	1.5
	26	100	78.5714			26	3.5	1	4	0.5	1	1	4	1	1	5	1	1	1	0.5	5	0.5	1	1	0	0	0	0.5	0.5	0.5	0.5	0.5	0.5	0.5	1.5
	27	100	78.5714			27	3.5	1	4	0.5	1	1	4	1	1	5	1	1	1	0.5	5	0.5	1	1	0	0	0	0.5	0.5	0.5	0.5	0.5	0.5	0.5	1.5
	28	100	78.5714			28	3	1	4	0.5	1	1	4	1	1	5	1	1	1	0.5	5	0.5	1	1	0	0	0	0.5	0.5	0.5	0.5	0.5	0.5	0.5	1.5
	29	100	78.5714			29	3	1	3.5	0.5	1	1	4	1	1	5	0.5	1	1	0.5	5	0.5	0.5	0.5	0	0	0	0.5	0.5	0.5	0.5	0.5	0.5	0.5	1.5
	30	100	78.5714			30	3	1	3.5	0.5	1	1	4	1	1	5	0.5	0.5	0.5	0.5	5	0.5	0.5	0.5	0	0	0	0.5	0.5	0.5	0.5	0.5	0.5	0.5	1.5
