# Supplementary material for: Astrocyte-targeted gene delivery of interleukin 2 specifically increases brain-resident regulatory T cell numbers and protects against pathological neuroinflammation
Source: Nat Immunol. 2022 May 26;23(6):878–91. doi: 10.1038/s41590-022-01208-z (PMC9174055; doi:10.1038/s41590-022-01208-z)
Supplement: Source Data Fig. 8 — Individual data points, statistical source data. [file 41590_2022_1208_MOESM14_ESM.xlsx]

## Sheet: 8a,b,c
Figure 8a					Figure 8b				Figure 8c		PHB GFAP GFP						PHB GFAP IL2
% lesion size	PHP.GFAP-GFP	PHP.GFAP-IL2			% lesion size	PHP.GFAP-GFP	PHP.GFAP-IL2		% lesion size	D1	37.7886	26.5362	30.7838	37.7947			22.5188	36.1134	45.0675	24.8415
	4.27	4.13				0.334455	0.846979			D14	12.594	13.704	11.9257	11.9918	8.81824	12.1108	8.36585	11.0244	6.41067	14.0884	10.4191
	6.02	3.46				3.85661	6.05991
	5.9	5.11				5.82886	3.64556
	5.5	5.37				8.39925	4.56336
	5.78728	3.27				2.55746	4.56174
	4.76074	2.55785				7.65638	0.331592
	5.6817	3.41146				1.30987	2.42561
	5.48439	3.55585				3.98766	5.32719
	6.66772	3.39657				0.362671	10.8417
						7.19145	0.381881
						3.61151	4.70452
							8.67756
							1.021

## Sheet: 8d
% lesion size	PHP.GFAP-GFP	PHP.GFAP-IL2
	32.6201	21.0676
	23.463	21.9241
	38.3538	18.7395
	30.8118	42.8951
	33.2742	34.8349
	23.1067	28.466
	25.9762	12.4102
	28.1143	28.7649
	22.3736	18.8501
	30.2885	21.2917
	25.2763	26.8588
	27.2688	28.802
	36.267	26.7551
	27.9481	13.7539
	34.7517	29.1121
	44.006	17.812
	27.3344	28.3915

## Sheet: 8e
% Incidence	days	PHP.GFAP-GFP n=18	PHP.GFAP-IL2 n=19		Clinical Score	days	PHP.GFAP-GFP																		PHP.GFAP-IL2																					mean cumulative score	PHP.GFAP-GFP	PHP.GFAP-IL2
	0	0	0			0	0	0	0	0	0	0	0	0	0	0	0	0	0	0	0	0	0	0	0	0	0	0	0	0	0	0	0	0	0	0	0	0	0	0	0	0	0				30	6.5
	1	0	0			1	0	0	0	0	0	0	0	0	0	0	0	0	0	0	0	0	0	0	0	0	0	0	0	0	0	0	0	0	0	0	0	0	0	0	0	0	0				32	10
	2	0	0			2	0	0	0	0	0	0	0	0	0	0	0	0	0	0	0	0	0	0	0	0	0	0	0	0	0	0	0	0	0	0	0	0	0	0	0	0	0				36	36.5
	3	0	0			3	0	0	0	0	0	0	0	0	0	0	0	0	0	0	0	0	0	0	0	0	0	0	0	0	0	0	0	0	0	0	0	0	0	0	0	0	0				37.5	11.5
	4	0	0			4	0	0	0	0	0	0	0	0	0	0	0	0	0	0	0	0	0	0	0	0	0	0	0	0	0	0	0	0	0	0	0	0	0	0	0	0	0				28	0
	5	0	0			5	0	0	0	0	0	0	0	0	0	0	0	0	0	0	0	0	0	0	0	0	0	0	0	0	0	0	0	0	0	0	0	0	0	0	0	0	0				22	17.5
	6	0	0			6	0	0	0	0	0	0	0	0	0	0	0	0	0	0	0	0	0	0	0	0	0	0	0	0	0	0	0	0	0	0	0	0	0	0	0	0	0				56.5	7
	7	0	0			7	0	0	0	0	0	0	0	0	0	0	0	0	0	0	0	0	0	0	0	0	0	0	0	0	0	0	0	0	0	0	0	0	0	0	0	0	0				26.5	42
	8	0	0			8	0	0	0	0	0	0	0	0	0	0	0	0	0	0	0	0	0	0	0	0	0	0	0	0	0	0	0	0	0	0	0	0	0	0	0	0	0				22.5	21.5
	9	0	15.7895			9	0	0	0	0	0	0	0	0	0	0	0	0	0	0	0	0	0	0	0	0	1	1	0	0	0	0	0	0	0	0	0	0	0	0	0	0.5	0				34	9
	10	22.2222	31.5789			10	0	1	0	0	0	0	0.5	0	0	0	0	0	0	0	0	0.5	0.5	0.5	0	1	1.5	1.5	0	0	0	0	0	0	0	1	0	0	0.5	0	0	1	0				23	11.5
	11	50	36.8421			11	0	1	0	0	1	0	1.5	0	0.5	0.5	0.5	0	0	0	0	1	1	1	0	1	1.5	1.5	0	0	1	0	0	0	0	1	0	0	1	0	0	1	0				22	16
	12	63.1579	57.8947			12	1	2	0	0	2	0	2	1.5	0.5	0.5	0.5	0	0	0	0	1	1.5	1.5	0	1.5	2	1.5	0	1.5	1	1	0.5	0.5	0	1	0	0	1	0	0	1	0				0	10.5
	13	77.7778	63.1579			13	3	3	0	1.5	3	0.5	3	2	1	1	1	1	0	0	0	1.5	1.5	1.5	1	1.5	3	1.5	0	1.5	1	3	2	0.5	0	1	0	0	1.5	0	0	1.5	0				19	28
	14	88.8889	73.6842			14	3	3	1	2	2.5	1	3.5	2	1	1.5	1.5	1.5	0	0	1.5	1.5	1.5	1.5	1	1.5	3.5	1.5	0	2	2	3	2.5	0.5	0	1	1	1.5	1.5	0	0	2.5	0				34.5	28
	15	94.4444	84.2105			15	3	3	2.5	3	2.5	2	3.5	2	2	3	1.5	1.5	0	1	3	2	1.5	1	1	0.5	3.5	1	0	1.5	0	3	3	0.5	0	1	1.5	2.5	2	1.5	0.5	3	0				50.5	17.5
	16	94.4444	84.2105			16	3	2.5	3.5	3	2	2.5	3.5	2	1.5	3	1.5	1.5	0	1.5	3	3	1.5	1	0.5	0.5	3.5	1	0	1	1	3.5	3	0.5	0	1	1.5	3	2	1.5	0.5	3.5	0				25	5.5
	17	94.4444	89.4737			17	3	2	3.5	3	1.5	2	3.5	1.5	1.5	2.5	1.5	1.5	0	1.5	3	3.5	1.5	1	0.5	0.5	3	0.5	0	1	0.5	3	1.5	0	1	1	1	3	2	1.5	0.5	3.5	0				19.5	52
	18	94.4444	89.4737			18	3	2	3	3	1.5	1.5	3.5	1.5	1.5	3	1.5	1.5	0	1.5	3	3.5	1.5	1	0.5	0.5	2	0.5	0	1	0.5	3	1	0.5	1	1	1	3	2	1.5	0.5	3.5	0					0
	19	94.4444	89.4737			19	2.5	1.5	3	2.5	1	1.5	3.5	1.5	1.5	2.5	1.5	1.5	0	1.5	3	3.5	1.5	1	0.5	0.5	1.5	0	0	1	0	3	0.5	0.5	1	1	1	2	2	1.5	0.5	3.5	0
	20	94.4444	89.4737			20	2	1	3	2.5	1	1	3.5	1.5	1.5	2.5	1.5	1.5	0	1.5	3	3.5	1.5	1	0.5	0.5	1.5	0	0	1	0	3	0.5	0.5	1	1	0.5	2	2	1.5	0.5	3	0
	21	94.4444	89.4737			21	2	1	2.5	2.5	1	1	3.5	1.5	1	2	1.5	1.5	0	1.5	2	3	1	1	0.5	0.5	1.5	0	0	1	0	2.5	0.5	0.5	1	0.5	0.5	2	1.5	1	0.5	3	0
	22	94.4444	89.4737			22	1.5	1	2.5	2	1	1	3.5	1.5	1	1.5	1	1	0	1	2	3	1	1	0.5	0	1	0	0	1	0	2	0.5	0.5	1	0.5	0.5	1	1.5	1	0.5	3	0
	23	94.4444	89.4737			23	1	1	2	2	1	1	3	1	1	1.5	1	1	0	1	2	3	1	1	0	0	1	0	0	0.5	0	1.5	0.5	0.5	1	0.5	0.5	1	1.5	1	0.5	3	0
	24	94.4444	89.4737			24	0.5	1	1.5	1.5	1	1	3	1	1	1.5	1	1	0	1	2	3	1	1	0	0	1	0	0	0.5	0	1.5	0.5	0.5	1	0.5	0.5	1	1	1	0.5	3	0
	25	94.4444	89.4737			25	0.5	1	1.5	1.5	1	1	2.5	1	1	1.5	1	1	0	1	1.5	3	1	1	0	0	1	0	0	0.5	0	1.5	0.5	0.5	1	0.5	0.5	1	1	1	0.5	3	0
	26	94.4444	89.4737			26	0	1	1.5	1.5	1	1	2.5	1	1	1.5	1	1	0	1	1.5	3	1	0.5	0	0	1	0	0	0.5	0	1.5	0.5	0.5	0.5	0.5	0.5	1	1	1	0	2	0
	27	94.4444	89.4737			27	0	1	1.5	1.5	1	1	2	1	1	1.5	1	1	0	1	1	2.5	1	0.5	0	0	1	0	0	0.5	0	1.5	0.5	0.5	0.5	0.5	0	1	1	1	0	2	0
	28	94.4444	89.4737			28	0	1	1.5	1.5	1	1	2	1	1	1	1	1	0	1	1	2	1	0.5	0	0	0.5	0	0	0.5	0	1.5	0.5	0.5	0.5	0.5	0	1	1	0.5	0	2	0
	29	94.4444	89.4737			29	0.5	1	1	1.5	1	1	1.5	1	1	1	1	1	0	1	1	2	1	0.5	0	0	0.5	0	0	0.5	0	1.5	1.5	0.5	0.5	0.5	0	1	0.5	0.5	0	2	0
	30	94.4444	89.4737			30	0.5	1	1	1.5	1	1	1.5	1	1	1	1	1	0	1	1	1.5	1	0.5	0	0	0.5	0	0	0.5	0	1.5	1.5	0.5	0.5	0.5	0	1	0.5	0.5	0	1.5	0

## Sheet: 8g
		PHP.GFAP GFP					PHP.GFAP/TetO-IL2						PHP.GFAP/TetO-IL2+minomycin
	Spleen	21.2	18.1	20.5	23.6	15.9	9.47	17.4	24.6	7.41	19.9		17.9	20	17.3	16.8
	Brain	23.3	14.7	5.41	22.6	19	11.6	16.4	50.2	8.52	37.5		51.1	69.7	46.6	67.9
	Spleen 7 days withdrawal						10.6	11.8	14.9	12	8.73	14.4	13	12.2	14.2	14.2
	Brain 7 days withdrawal						25.2	35.7	25	34.8	28.7	32.7	32.9	5.62	31.6	12.7

## Sheet: 8h
	PHP.GFAP GFP					PHP.GFAP/TetO-IL2					PHP.GFAP/TetO-IL2+minomycin
NK	9.31	3.51	0.24	6.42	2.33	1.33	6.82	6.54	0.9	2.61	1.14	0.55	1.36	0.47	0.36
CD8	5.45	1.6	1.22	6.07	0.73	15.7	4.32	2.46	0.94	0.44	1.97	3.04	7.82	1.44	1.39
Tconv	3.47	1.97	0.79	5.9	0.63	15.1	2.17	2.41	0.31	0.67	1.37	2.43	7.14	1.17	1.19

## Sheet: 8i,j,k
Figure 8i				Figure 8j				Figure 8k
%Lesion size	Vehicle	minocycline		%Lesion size	Vehicle	minocycline		%Lesion size	PHP.GFAP-GFP + mino	PHP.TetO-IL2.GFAP-rtTA	PHP.TetO-IL2.GFAP-rtTA + mino
	4.27	5.82477			7.97	3.22			2.63072	5.9942	11.2977
	6.02	5.20835			4.2	4.82			7.55667	0.646935	5.08869
	5.9	6.89068			8.17	4.59			4.86206	9.86778	7.05007
	5.5	3.28564			6.53	3.47			5.59385	3.73102	4.83205
	5.78728	6.11216			6.9324	4.11			1.72025	3.40903	2.84424
	4.76074	6.3286			8.28863	2.39739			3.41986	3.27415	4.45951
	5.6817				3.28068	4.76628				3.01244	4.29345
	5.48439									3.70909	2.73705
										1.46856	1.5489
										5.56012	2.11278
										1.89331	2.6763
										7.10759	2.05682
											3.20314
											5.73789

## Sheet: 8l
% Incidence	days	PHP.TetO-IL2.GFAP-rtTA	PHP.TetO-IL2.GFAP-rtTA + mino	PHP.GFAP-GFP + mino		Clinical Score	days	PHP.TetO-IL2.GFAP-rtTA										PHP.TetO-IL2.GFAP-rtTA + mino										PHP.GFAP-GFP + mino											mean cumulative score	PHP.TetO-IL2.GFAP-rtTA	PHP.TetO-IL2.GFAP-rtTA + mino	PHP.GFAP-GFP + mino
	0	0	0	0			0	0	0	0	0	0	0	0	0	0	0	0	0	0	0	0	0	0	0	0	0	0	0	0	0	0	0	0	0	0	0			36.5	30.5	36.5
	1	0	0	0			1	0	0	0	0	0	0	0	0	0	0	0	0	0	0	0	0	0	0	0	0	0	0	0	0	0	0	0	0	0	0			33.5	22	33.5
	2	0	0	0			2	0	0	0	0	0	0	0	0	0	0	0	0	0	0	0	0	0	0	0	0	0	0	0	0	0	0	0	0	0	0			35.5	12.5	35.5
	3	0	0	0			3	0	0	0	0	0	0	0	0	0	0	0	0	0	0	0	0	0	0	0	0	0	0	0	0	0	0	0	0	0	0			22	51	22
	4	0	0	0			4	0	0	0	0	0	0	0	0	0	0	0	0	0	0	0	0	0	0	0	0	0	0	0	0	0	0	0	0	0	0			28	18.5	28
	5	0	0	0			5	0	0	0	0	0	0	0	0	0	0	0	0	0	0	0	0	0	0	0	0	0	0	0	0	0	0	0	0	0	0			28	13.5	28
	6	0	0	0			6	0	0	0	0	0	0	0	0	0	0	0	0	0	0	0	0	0	0	0	0	0	0	0	0	0	0	0	0	0	0			27	14.5	27
	7	0	0	0			7	0	0	0	0	0	0	0	0	0	0	0	0	0	0	0	0	0	0	0	0	0	0	0	0	0	0	0	0	0	0			25.5	14.5	25.5
	8	0	0	0			8	0	0	0	0	0	0	0	0	0	0	0	0	0	0	0	0	0	0	0	0	0	0	0	0	0	0	0	0	0	0			28.5	29.5	28.5
	9	30	30	10			9	0	1	1	0	0	0	0	0	0	0.5	0.5	0.5	0	0	0	0	0	0	0	0.5	0	0	0	0.5	0	0	0	0	0	0			32	11.5	32
	10	60	90	60			10	0	1	1	1	1	0	0	0	1	1	1	1	1	1.5	0.5	0	1	0.5	0.5	1	0	0	0	1	1	1	1	1	1	0
	11	90	90	80			11	0	1	1	1	1	1	0.5	0.5	1	1.5	1.5	1	1	1.5	0.5	0	1	0.5	0.5	1	0	0	1.5	1.5	1.5	1	1	1	1	0.5
	12	100	90	90			12	0	1.5	2	1	1.5	1.5	0.5	0.5	1	2	1.5	1	1	2.5	0.5	0	1	1	1.5	1	0	1.5	1.5	1.5	1.5	1	1.5	1.5	1.5	1
	13	100	90	100			13	1	2	2	1	1.5	2	2	1.5	1	2	2	1.5	1	3	0.5	0	1.5	1.5	1.5	1	1	3	2	1.5	1	2	3	1.5	1.5	1
	14	100	90	100			14	2	3	3	1	2	2.5	2	2	1.5	2.5	2.5	1.5	1	3.5	0.5	0	1	1.5	3	2	1.5	3	3	1.5	1	2	3	1.5	1.5	3
	15	100	100	100			15	2	3.5	3	1	2.5	2.5	2	2	2	2.5	2	1.5	1	3.5	1	1	1	1.5	3	2	1.5	3	3.5	2	1	2	3	1.5	1.5	3
	16	100	100	100			16	3	3	2.5	1.5	1.5	2	2.5	2.5	2	2.5	2	1	1	3.5	1	1	1	1	3	1	1.5	3	3.5	1.5	1	1.5	2.5	1.5	1.5	3
	17	100	100	100			17	3	2.5	2.5	1.5	1.5	2	2.5	2.5	3	2.5	2	1	1	3	1	1	1	1	2.5	1	2	2.5	3.5	1.5	1	1	3	1.5	1.5	3
	18	100	100	100			18	3	2	2.5	1	1.5	2	2	1.5	2	2	2	1	0.5	3	1	1	1	1	2	0.5	1	2	3	1	1	1	2	1.5	1	3
	19	100	100	100			19	3	2	1.5	1	1.5	2	2	1.5	2	2	1.5	1	0.5	3	1	1	0.5	1	1.5	0.5	1	2	3	1	0.5	1	2	1.5	1	2.5
	20	100	100	100			20	3	2	1.5	1	1.5	2	1	1	1.5	1	1.5	1	0.5	3	1	1	0.5	0.5	1	0	1	1.5	3	1	0.5	1	1.5	1	1	2.5
	21	100	100	100			21	2.5	2	1.5	1	1.5	1.5	1	1	1.5	1	1.5	1	0.5	2.5	1	1	0.5	0.5	1	0	1	1.5	3	1	0.5	1	1.5	1	1	2.5
	22	100	100	100			22	2.5	1	1.5	1	1.5	1.5	1	1	1.5	1	1.5	1	0.5	2.5	1	1	0.5	0.5	1	0	1	1.5	3	1	0.5	1	1.5	1	1	2
	23	100	100	100			23	2.5	1	1.5	1	1	1	1	1	1.5	1	1.5	1	0.5	2.5	1	1	0.5	0.5	1	0	1	1.5	2.5	1	0.5	1	1.5	1	1	2
	24	100	100	100			24	2	1	1.5	1	1	1	1	1	1	1	1.5	1	0.5	2	1	1	0.5	0.5	1	0	1	1.5	2.5	1	0.5	1	1.5	1	1	2
	25	100	100	100			25	2	1	1	1	1	1	1	1	1	1	1	1	0.5	2	1	1	0.5	0.5	1	0	1	1.5	2	1	0.5	1	1	1	1	2
	26	100	100	100			26	1	1	1	1	1	0.5	1	1	1	1	1	1	0.5	2	1	0.5	0.5	0.5	1	0	1	1.5	2	1	0.5	1	1	1	1	2
	27	100	100	100			27	1	0.5	1	1	1	0.5	1	1	1	1	1	1	0	2	1	0.5	0.5	0.5	1	0	1	1	2	1	0.5	1	1	1	1	2
	28	100	100	100			28	1	0.5	1	1	1	0.5	1	1	1	1	0.5	1	0	1.5	1	0.5	0.5	0	1	0	1	1	1.5	1	0.5	1	1	1	1	1.5
	29	100	100	100			29	1	0.5	1	1	1	0.5	1	1	0.5	1	0.5	0.5	0	1.5	1	0.5	0	0	1	0	1	1	1	1	0.5	1	1	1	1	1
	30	100	100	100			30	1	0.5	1	1	1	0.5	1	1	0.5	1	0.5	0.5	0	1.5	1	0.5	0	0	0.5	0	1	1	1	1	0.5	1	1	1	1	0.5
