# Supplementary material for: Astrocyte-targeted gene delivery of interleukin 2 specifically increases brain-resident regulatory T cell numbers and protects against pathological neuroinflammation
Source: Nat Immunol. 2022 May 26;23(6):878–91. doi: 10.1038/s41590-022-01208-z (PMC9174055; doi:10.1038/s41590-022-01208-z)
Supplement: Source Data Extended Data Fig. 2 — Individual data points, statistical source data. [file 41590_2022_1208_MOESM15_ESM.xlsx]

## Sheet: ED2
	Extended Data Fig. 2, a
		CONTROL						Foxp3 IL-2
	CD25	77	65.3	71	76.7			72.2	84.3	78.8	80.5	81.2	75.1
	CD44	40.8	55.3	47.1	44.9			57.3	36.1	45.9	33.9	45.3	60
	CD62L	41.4	21.4	34.2	35.4			22.7	41.2	37.2	44.3	32.3	20.9
	CD69	34	54	40.5	36.6			52.2	26.3	37.9	28.9	44.3	48.3
	CD103	46.4	48.4	46.3	42.9			59.2	51.2	47.5	53.4	52.8	59.9
	CTLA4	78.9	82	76.2	76.6			86.8	64.2	75.3	64.7	77.7	86.7
	Helios	75.3	74.4	75.1	71			88.1	75.3	75.7	72.7	80.8	83.9
	ICOS	25	52.8	44	35.4			52.9	26.2	29.6	22.6	17.5	42.3
	KI67	9.26	9.39	7.75	7.77			10.2	8.87	6.76	9.92	7.75	13
	KLRG1	6.02	7.1	4.57	7.53			22	7.71	4.38	6.67	12.2	19.7
	Neuropilin1	83.6	85	76	77.8			70.6	78.4	81.2	72.4	70.9	76.9
	PD1	38.7	52.5	43	33.4			49.9	36.2	40.4	31.6	35.8	58.2
	ST2	4.57	6.63	6.54	6.34			5.66	3.83	4.87	6.21	7.2	11.1
	Tbet	1.62	1.58	3.3	1.32			5.72	1.8	1.64	2.03	3.93	2.47
	Extended Data Fig. 2, b															CD4	764.839	718.605	456.461	390.89	984	793.122	862.339	2110.38	799.461	1674.52
																Tregs	43.1091	61.3443	20.0958	19.8758	181	36.6251	200.403	1519.07	293.309	928.752
	CONTROL							αCamKII IL-2									721.73	657.26	436.365	371.014	803	756.497	661.936	591.316	506.152	745.772
	CD25	71.9	77.1	58.3	80			98.9	96.1	96.8
	CD44	43.8	62.9	75	40			59.7	57.8	61.3
	CD62L	9.38	11.4	8.33	0			3.56	11.8	9.68
	CD69	37.5	65.7	41.7	40			91.7	79.4	80.6
	CD103	25	17.1	41.7	0			65.7	17.6	3.23
	CTLA4	78.1	71.4	83.3	80			93	69.6	45.2
	Helios	75	82.9	58.3	80			93.8	90.2	80.6
	ICOS	37.5	51.4	66.7	60			73.4	42.2	32.3
	KI67	31.2	25.7	41.7	20			36.6	23.5	9.68
	KLRG1	25	28.6	25	60			18.7	47.1	51.6
	Neuropilin1	78.1	71.4	83.3	100			98.7	98	93.5
	PD1	43.8	25.7	25	40			88.7	69.6	74.2
	ST2	15.6	31.4	33.3	60			24.2	32.4	29
	Tbet	9.38	28.6	33.3	0			36.4	25.5	9.68
	Extended Data Fig. 2, e, left panel
	CONTROL							αCamKII IL-2
	NK	5.52	6.95	6.06	7.73			9.91	4.43	10.3
	CD8	4.01	4.38	8.65	11			9.02	6.42	5.36
	CD4	3.47	3	5.52	7.34			6.35	16.5	6.04
	TCONV	3.28	2.8	4.96	6.86			4.8	4.32	3.69
	Extended Data Fig. 2, e, rigth panel
		CONTROL						αCamKII IL-2
	NK	905.291	788.712	716.27	904.347	1043	1223.78	1289.46	577.042	1331.57	1330.43
	CD8	1154.21	1125.23	519.619	569.772	1288	179.337	1285.41	874.739	726.782	927.294
	Tregs	43.1091	61.3443	20.0958	19.8758	181	36.6251	200.403	1519.07	293.309	928.752
	T conv	721.73	657.26	436.365	371.014	803	756.497	661.936	591.316	506.152	745.771
												Extended Data Fig. 2, g		Control				αCamKII IL-2
	Extended Data Fig. 2, d												CD25	0.76	2.45	2.06	3.64	17.8	11.8	12
		Control				αCamKII IL-2							CD44	31.2	72	46.7	67.3	72.6	61.2	41.7
	1	0.332491	0.302941	0.450067	0.493411	0.416241	0.12683	0.488581					CD62L	54.3	22	39.9	27.3	15.1	28.2	46.3
	2	0.385588	0.402941	0.263833	0.263543	0.319258	0.079474	0.209689					CD69	17.4	43.8	26.1	33.6	59.5	39.4	32.4
	3	0.040455	0.064706	0.070175	0.083455	0.055684	0.352704	0.080277					CD103	3.02	3.26	1.37	1.82	2.01	1.76	0.93
	4	0.223346	0.205882	0.204453	0.147877	0.140139	0.052584	0.112803					CTLA4	4.73	3.26	3.44	2.73	8.04	7.65	5.56
	5	0.004635	0.011765	0.004049	0.002928	0.055684	0.256947	0.081661					Helios	1.7	1.9	1.72	3.64	8.54	6.47	7.41
	6	0.00295	0.001765	0.002699	0.001464	0.003712	0.111144	0.007612					ICOS	7.56	30.4	17.2	24.5	29.6	21.8	12
	7	0.00295	0.004118	0.000675	0.004392	0.004176	0.014789	0.011073					KI67	6.81	16	12	18.2	14.6	12.4	14.8
	8	0.007585	0.005882	0.004049	0.002928	0.005104	0.005527	0.008304					KLRG1	2.27	4.35	1.03	1.82	2.01	8.24	9.26
													Neuropilin1	8.32	21.2	16.2	15.5	36.7	36.5	20.4
													PD1	9.26	12	14.4	20	18.6	12.4	12
													ST2	3.02	4.89	3.09	4.55	5.28	12.4	5.56
	Extended Data Fig. 2, f												Tbet	18.1	37.8	24.7	28.2	40.5	31.2	23.1
		Control				αCamKII IL-2
	1	0.487132	0.201102	0.316923	0.209091	0.39375	0.119048	0.215385
	2	0.193015	0.446281	0.243077	0.327273	0.25625	0.231293	0.271795				Extended Data Fig. 2, i
	3	0.193015	0.099174	0.261538	0.118182	0.11875	0.105442	0.164103						Control				αCamKII IL-2
	4	0.101103	0.212121	0.129231	0.281818	0.15	0.141156	0.153846					CD25	1.06	0.47	0.85	0	0.49	28	3.24
	5	0.022059	0.038567	0.046154	0.054545	0.03125	0.318027	0.092308					CD44	27.4	44.5	35.5	37.8	54.2	42.2	41.7
	6	0.003676	0.002755	0.003077	0.009091	0.05	0.085034	0.102564					CD62L	41.7	23.7	39.7	26.2	29.1	10.6	36
													CD69	39.7	41.3	42.8	49.4	51.7	84.8	44.1
													CD103	12.2	12.5	5.35	5.81	7.88	31.1	10.1
													CTLA4	2.47	1.09	0.28	0	0.99	3.38	2.43
	Extended Data Fig. 2, h												Helios	1.88	1.87	2.82	8.72	10.8	27.4	2.02
		Control				αCamKII IL-2							ICOS	2.94	2.96	3.66	2.33	2.46	6.42	2.02
	1	0.282139	0.323988	0.257813	0.290698	0.323964	0.422405	0.290102					KI67	7.77	19.2	10.7	16.3	19.2	25.8	17.4
	2	0.243458	0.179128	0.276042	0.331395	0.326923	0.16444	0.276451					KLRG1	2.71	24.9	3.66	6.4	3.94	7.26	7.69
	3	0.279863	0.163551	0.21875	0.162791	0.199704	0.034943	0.232082					Neuropilin1	7.3	15.7	6.76	1.74	12.3	47	11.3
	4	0.182025	0.121495	0.200521	0.139535	0.106509	0.044193	0.143345					PD1	32.3	16.2	20.3	18	35	29.9	16.6
	5	0.002275	0.001558	0.010417	0.017442	0.001479	0.302158	0.010239					ST2	5.42	6.23	3.1	5.23	7.88	9.63	8.91
	6	0.010239	0.21028	0.036458	0.05814	0.04142	0.03186	0.047782					Tbet	30.9	49.8	31	33.1	30	57.3	33.2
												Extended Data Fig. 2, k
														Control				αCamKII IL-2
													CD25	8.89	12.4	24.1	24.9	24.2	24.8	42
	Extended Data Fig. 2, j												CD44	47.7	44.2	35.8	41	41.7	44.1	34.9
		Control				αCamKII IL-2							CD62L	28.5	32.7	24.5	18.3	20.6	15.7	12.4
	1	0.550073	0.513333	0.449438	0.498168	0.39823	0.660473	0.351504					CD69	63.3	52.2	43.4	50.5	51.6	69.6	42.2
	2	0.179971	0.104444	0.265918	0.300366	0.356932	0.163851	0.535714					CD103	4.36	3.11	4.7	5.49	2.69	14.5	1.89
	3	0.269956	0.373333	0.279026	0.194139	0.240413	0.153716	0.109023					CTLA4	1.34	0.44	0.2	0	0.45	0.25	1.47
	4	0	0.008889	0.005618	0.007326	0.004425	0.021959	0.003759					Helios	0.34	1.56	2.66	1.47	1.35	3.68	1.05
													ICOS	0.17	1.11	2.04	1.47	2.69	1.72	1.26
													KI67	15.9	15.3	16	11	19.7	18.9	15.3
													KLRG1	33.9	20.7	17.8	12.1	14.3	11	13
													Neuropilin1	67.8	61.6	63.2	58.2	73.1	80.1	81.3
													PD1	6.71	6.44	11.5	10.6	11.7	12.3	8.82
													ST2	6.88	4.89	11.5	8.79	10.3	8.58	15.8
													Tbet	89.4	88.4	71.8	68.9	62.8	85.3	47.5
