# Supplementary material for: Astrocyte-targeted gene delivery of interleukin 2 specifically increases brain-resident regulatory T cell numbers and protects against pathological neuroinflammation
Source: Nat Immunol. 2022 May 26;23(6):878–91. doi: 10.1038/s41590-022-01208-z (PMC9174055; doi:10.1038/s41590-022-01208-z)
Supplement: Source Data Extended Data Fig. 3 — Individual data points, statistical source data. [file 41590_2022_1208_MOESM16_ESM.xlsx]

## Sheet: ED3
Extended Data Fig. 3, a
time	CTRL				αCamKII IL-2
500	7.85372	-19.6217	-17.1044	2.31052	34.227	-6.81812	-7.36158	-2.89724
750	-28.009	-47.5063	-16.9921	-5.30321	-8.68365	-19.475	-30.9377	-13.0736
1000	-60.5713	-78.808	-39.8614	-12.1082	-18.7235	-35.1789	-60.5529	-21.8232
1250	-95.8062	-108.061	-59.1882	-16.8262	-33.7141	-50.5508	-96.1711	-39.4535
1500	-126.345	-128.949	-91.9663	-38.5373	-43.069	-74.1676	-121.077	-51.053
1750	-160.53	-148.942	-107.476	-34.5682	-56.6404	-102.537	-145.339	-80.255
2000	-184.072	-182.78	-134.167	-57.3867	-85.6954	-124.943	-193.425	-87.1359
2250	-217.701	-206.827	-168.421	-72.1507	-116.006	-141.427	-221.533	-109.51
2500	-245.13	-244.074	-201.159	-90.8886	-129.63	-165.239	-260.239	-146.379
2750	-272.161	-270.611	-230.127	-95.5205	-161.933	-203.042	-291.433	-162.217
Extended Data Fig. 3, b
time	CTRL				αCamKII IL-2
500	-12.7853	-44.2269	-13.0833	-20.0869	-16.7788	-33.0808	-23.5738	-27.1501
750	-86.8147	-132.919	-50.3066	-36.3591	-42.856	-70.1551	-99.9874	-83.5364
1000	-199.319	-200.034	-106.276	-58.1447	-83.298	-111.521	-171.811	-108.749
1250	-279.756	-252.964	-140.996	-86.2186	-138.731	-167.818	-236.125	-140.876
1500	-356.08	-296.654	-192.107	-120.134	-177.832	-221.313	-317.724	-182.928
1750	-432.881	-364.067	-245.066	-142.694	-229.002	-278.773	-375.064	-213.714
2000	-505.301	-404.837	-286.879	-176.282	-283.154	-341.864	-426.802	-256.659
2250	-574.384	-454.727	-332.715	-200.303	-324.102	-395.062	-508.46	-307.383
2500	-625.972	-503.483	-394.049	-239.225	-374.707	-445.19	-568.989	-348.153
2750	-687.275	-551.644	-455.68	-272.752	-420.334	-513.646	-626.866	-385.466
Extended Data Fig. 3, c, middle panel
Control	0.457421	0.323612	0.240934	0.069111	0.256158	0.081343	0.110662
αCamKII IL-2	0.087396	0.151992	0.121259	0.268714	0.140692	0.254864	0.117197	0.274693
Extended Data Fig. 3, c, right panel
Control	140.263	138.203	162.291	172.986
αCamKII IL-2	131.327	143.595	157.013	203.152
Extended Data Fig. 3, d, Middle panel
Control	1.20323	0.777951	0.44558	0.18865	0.464786	0.248617	0.242093	0
αCamKII IL-2	0.311886	0.497312	0.319166	0.730239	0.319419	0.574024	0.28449	0.692285
Extended Data Fig. 3, d, right panel
Control	132.131	133.124	172.194	177.891
αCamKII IL-2	130	133.037	158.324	201.984
Extended Data Fig. 3, c, left panel
time	Control				αCamKII IL-2
1.5	96.2451	97.499	98.0198	97.698	87.7834	89.2882	90.8765	84.8391
1.75	98.2258	101.59	99.1094	103.824	87.9912	90.8874	87.9997	83.3735
2	95.6663	94.1516	92.2535	93.2305	87.9722	89.2827	88.5241	84.6807
5	95.5641	93.6628	120.095	90.0057	97.2573	104.296	89.8561	92.1201
5.25	94.9709	86.7312	110.173	97.9337	92.6504	103.079	88.8378	96.3942
5.5	94.3346	89.8448	112.137	92.4256	96.518	103.525	90.5526	90.6393
8.5	103.715	107.315	92.4032	105.019	99.1265	114.311	99.9021	108.463
8.75	101.192	108.686	88.6996	103.032	97.4055	109.81	94.4954	109.294
9	97.2803	114.813	95.9563	102.335	94.2112	104.84	100.772	103.423
12	104.527	103.654	102.463	103.863	97.7061	100.933	106.885	102.829
12.25	101.542	103.067	82.6077	92.7861	98.6109	96.2969	106.169	96.4816
12.5	104.317	98.9857	106.082	93.5488	96.8427	93.4518	104.427	97.384
15.5	103.875		99.9082	98.6401	105.417	105.909	107.666	108.417
15.75	101.805		93.287	91.6424	109.454	98.0017	98.2991	101.309
16	99.6392		91.3496	94.1056	110.616	96.9865	103.688	101.712
19	108.893		109.966	100.922	106.843	100.13	103.193	99.5367
19.25	103.798		100.852	93.5722	106.398	103.161	101.272	106.379
19.5	101.757		97.4773	96.7939	109.707	86.9441	100.007	98.0762
22.5	101.687		96.8187	106.62	102.098	105.08	111.095	109.484
22.75	100.871		99.6079	109.93	108.952	96.9025	108.67	112.625
23	99.4488		94.9045	108.302	101.72	103.987	111.495	111.93
26	101.671		101.514	111.354	102.464	111.383		117.584
26.25	97.2508		103.382	115.679	98.8322	93.5712		126.295
26.5	98.8268		110.932	115.789	103.423	97.9441		115.444
29.5
29.52
29.52
34.52
34.53
34.53
39.53
39.55
39.55
45.55	157.302	135.282	159.877	172.118	120.821	158.713	158.849	192.246
45.8	150.805	129.116	161.425	168.97	114.952	155.122	154.742	192.104
46.05	149.691	124.87	146.112	175.258	116.847	154.91	156.607	191.746
48.05	161.327	130.175	171.376	181.452	139.153	159.196	165.382	194.198
48.3	158.736	121.177	159.912	174.445	137.494	154.588	165.06	193.496
48.55	153.755	118.366	169.002	175.393	141.759	154.493	162.989	194.496
53.55	167.788		166.41	151.867	151.818	145.875	170.936	165.751
53.8	162.727		157.459	148.93	151.958	142.071	169.968	163.557
54.05	160.673		168.29	143.101	152.473	135.432	163.971	162.717
59.05	162.715	166.562	157.422	169.789	155.711	127.279	166.099	182.956
59.3	158.822	165.064	158.364	182.839	153.403	124.374	162.403	180.326
59.55	157.741	162.48	149.03	185.384	143.605	125.254	160.234	178.846
64.55	171.903	171.348	149.142	197.003	143.678	147.406	165.052	216.256
64.8	168.752	167.469	141.68	198.132	141.666	145.762	165.515	211.009
65.05	166.92	164.412	144.563	188.488	143.082	143.674	163.068	209.383
70.05	166.529	165.688	173.009	185.607	135.832	135.051	160.219	196.459
70.3	164.904	168.968	173.848	168.28	134.522	128.903	161.527	193.168
70.55	162.416	163.981	176.698	182.767	138.75	120.901	160.383	195.128
75.55	165.834	166.183	187.163	172.314	136.168	140.025	178.557	206.474
75.8	161.725	167.637	176.941	175.175	130.155	147.953	176.402	199.72
76.05	159.652	164.508	179.6	177.168	131.971	137.088	174.053	195.659
81.05	139.409	154.795	174.364	181.512	138.986	147.929	171.259	198.53
81.3	135.762	147.575	166.066	177.526	134.293	153.927	165.736	203.037
81.55	129.468	152.699	172.364	176.326	136.379	143.233	165.661	199.027
86.55	167.248	153.971	161.611	168.969	129.756	171.203	163.571	214.87
86.8	163.265	147.037	164.199	174.202	132.717	169.582	159.916	213.771
87.05	165.351	148.17	166.648	173.062	125.138	161.822	156.986	216.998
92.05	151.364	119.546	166.046	159.083	130.941	125.266	150.139	217.055
92.3	147.516	122.785	161.005	157.49	130.84	127.437	150.224	206.539
92.55	145.632	109.783	154.776	159.609	125.994	128.136	147.212	199.951
97.55	118.816	134.688	152.95	184.377	131.764	126.654	153.181	192.711
97.8	111.212	132.433	158.194	178.626	130.41	125.963	152.019	188.642
98.05	108.107	134.958	149.27	185.05	128.712	141.992	148.248	186.695
Extended Data Fig. 3, d, left panel
time	CTRL				αCamKII IL-2
1.5	97.3927	98.686	89.5741	102.914	87.7834	89.2882	90.8765	84.8391
1.75	96.7593	99.2522	94.5412	103.02	87.9912	90.8874	87.9997	83.3735
2	96.1926	94.2556	96.7081	97.2494	87.9722	89.2827	88.5241	84.6807
5	94.862	91.5237	96.6414	90.2077	97.2573	104.296	89.8561	92.1201								αCamKII IL-2
5.25	95.8557	90.4905	98.5415	88.8199	92.6504	103.079	88.8378	96.3942
5.5	96.3133	92.3022	100.375	91.8986	96.518	103.525	90.5526	90.6393
8.5	100.326	102.083	103.542	102.417	99.1265	114.311	99.9021	108.463
8.75	99.6292	106.627	109.709	105.389	97.4055	109.81	94.4954	109.294
9	99.0775	111.128	103.109	103.119	94.2112	104.84	100.772	103.423
12	103.995	105.197	100.308	100.115	97.7061	100.933	106.885	102.829
12.25	103.513	105.211	101.342	96.8309	98.6109	96.2969	106.169	96.4816
12.5	102.568	103.244	105.609	100.465	96.8427	93.4518	104.427	97.384
15.5	102.937		93.8437	95.6211	105.417	105.909	107.666	108.417
15.75	100.682		95.3393	98.2797	109.454	98.0017	98.2991	101.309
16	100.92		93.9919	94.8168	110.616	96.9865	103.688	101.712
19	106.346		99.314	96.0009	106.843	100.13	103.193	99.5367
19.25	106.469		101.712	99.5532	106.398	103.161	101.272	106.379
19.5	104.249		102.696	99.0393	109.707	86.9441	100.007	98.0762
22.5	101.56		103.801	107.127	102.098	105.08	111.095	109.484
22.75	99.5409		103.518	105.786	108.952	96.9025	108.67	112.625
23	100.055		102.952	107.574	101.72	103.987	111.495	111.93
26	101.089		98.5325	107.887	102.464	111.383		117.584
26.25	99.3841		103.599	112.913	98.8322	93.5712		126.295
26.5	99.2616		100.702	113.695	103.423	97.9441		115.444
29.5
29.52
29.52
34.52
34.53
34.53
39.53
39.55
39.55
45.55	144.725	141.037	177.815	177.407	120.821	158.713	158.849	192.246
45.8	142.665	138.333	179.163	181.589	114.952	155.122	154.742	192.104
46.05	140.866	135.346	177.188	176.883	116.847	154.91	156.607	191.746
48.05	147.119	127.561	184.807	183.908	139.153	159.196	165.382	194.198
48.3	143.875	125.297	183.281	186.16	137.494	154.588	165.06	193.496
48.55	141.14	119.621	182.203	179.418	141.759	154.493	162.989	194.496
53.55	148.013		177.53	143.253	151.818	145.875	170.936	165.751
53.8	147.947		180.677	136.55	151.958	142.071	169.968	163.557
54.05	147.499		176.667	143.588	152.473	135.432	163.971	162.717
59.05	147.612	164.83	165.328	148.749	155.711	127.279	166.099	182.956
59.3	146.87	163.089	165.327	144.191	153.403	124.374	162.403	180.326
59.55	144.208	164.93	161.418	151.497	143.605	125.254	160.234	178.846
64.55	155.164	168.397	154.765	184.56	143.678	147.406	165.052	216.256
64.8	152.799	169.657	152.216	184.09	141.666	145.762	165.515	211.009
65.05	150.092	167.959	156.011	179.352	143.082	143.674	163.068	209.383
70.05	148.81	168.27	184.661	166.488	135.832	135.051	160.219	196.459
70.3	145.982	168.412	184.823	170.045	134.522	128.903	161.527	193.168
70.55	145.703	165.368	187.503	166.093	138.75	120.901	160.383	195.128
75.55	146.063	168.581	188.584	166.243	136.168	140.025	178.557	206.474
75.8	144.869	167.661	191.616	169.943	130.155	147.953	176.402	199.72
76.05	146.121	167.548	187.922	168.462	131.971	137.088	174.053	195.659
81.05	128.668	152.233	178.01	173.453	138.986	147.929	171.259	198.53
81.3	127.982	147.675	181.116	176.563	134.293	153.927	165.736	203.037
81.55	124.879	150.336	180.527	175.21	136.379	143.233	165.661	199.027
86.55	141.481	151.766	177.113	170.255	129.756	171.203	163.571	214.87
86.8	140.213	151.03	176.042	169.86	132.717	169.582	159.916	213.771
87.05	140.308	145.92	173.086	163.905	125.138	161.822	156.986	216.998
92.05	126.661	114.751	170.983	185.5	130.941	125.266	150.139	217.055
92.3	124.729	112.501	166.564	184.495	130.84	127.437	150.224	206.539
92.55	123.807	103.173	163.542	189.857	125.994	128.136	147.212	199.951
97.55	135.926	122.437	162.807	179.237	131.764	126.654	153.181	192.711
97.8	135.754	121.008	167.374	181.919	130.41	125.963	152.019	188.642
98.05	135.166	124.66	169.158	184.434	128.712	141.992	148.248	186.695
