# Supplementary material for: Astrocyte-targeted gene delivery of interleukin 2 specifically increases brain-resident regulatory T cell numbers and protects against pathological neuroinflammation
Source: Nat Immunol. 2022 May 26;23(6):878–91. doi: 10.1038/s41590-022-01208-z (PMC9174055; doi:10.1038/s41590-022-01208-z)
Supplement: Source Data Extended Data Fig. 4 — Individual data points, statistical source data. [file 41590_2022_1208_MOESM17_ESM.xlsx]

## Sheet: ED4
Extended Data Fig. 4a				Extended Data Fig. 4b			Extended Data Fig. 4c			Extended Data Fig. 4d			Extended Data Fig. 4e			Extended Data Fig. 4f			Extended Data Fig. 4g
CTR	αCamKIIIL-2			CTR	αCamKIIIL-2		CTR	αCamKIIIL-2		CTR	αCamKIIIL-2		CTR	αCamKIIIL-2		CTR	αCamKIIIL-2		CTR	αCamKIIIL-2
257.5	256.25			5469.21	4917.18		224.32	295.72		4	1.5		67.36	36.48		164.105	512.064		219.3	160.4
280	296			5536.04	4683.94		276.68	307.84		5	2		44	107.68		178.908	16.1581		98.4	162.2
231.25	295.25			4787.35	6573.6		198.16	179.36		4	4		110.52	72.16		213.752	662.392		187	164.9
275.75	264.25			4920.16	4694.82		198.96	222.56		5	3		24.56	0		692.355	339.296		91.5	104.4
252	215.25			5917.37	3825.75		242.6	285.96		5	4		9.84	300		1207.17	741.574		199.8	155.8
240	288.75			5351.53	5952.9		236.08	250.16		4	4		3.08	6.12		423.768	132.988		190	175.1
199.75	258.25			5069.66	5607.66		146.92	264.92		4	2		19.16	181.24		923.062	736.325		129.2	80.8
242.5	251.25			4720.7	4194.93		254.56	355.28		3.5	3.5		14	5.52		69.5838	199.435		161.4	91
221.75	209			4186.13	4273.99		297.08	316.96		4	4		176.84	37.32		13.516	321.896		157.7	162.5
224.25	202.5			6082.02	5415.43		213.28	300.88		3	3		36.12	1.56		568.666	390.036		168	212.6
274	295.25			4948.26	6310.07		211.24	224.64		4	4.5		4.52	138.72		583.389	939.513		194.5	92.5
261.5	275.25			6347.23	3291.31		251.64	393.24		4.5	4.5		33.8	49.4		1633.01	300.81		150	142.2
296	255.75			4715.21	5488.15		358.88	233.8		4	4		50.88	15.48		360.529	3.05042		155	196.9
269.75	280			3735.24	4992.1		328.92	251.28		3.5	3.5		0.24	19.68		1286.5	393.626		82	205.5
280.5	270.25			6065.32	6245.82		193.2	330.8		4	1		16.08	14.16		521.94	747.722		68.5	168.5
262.25	288.75			5194.04	6947.17		281.36	232.16		4	1.5		300	300		1390.32			136.8	230.1
287.5	249.5			4940.44			303.28			4.5	5		36.36	0		825.252			147.8
285.75				6219.95			262.64			5	2.5		4			1249.99			196.3
216.25				5652.15			303.68			4			15.2			1458.72			230.4
280				5874.56			231.4			2			41.16						215.9
267.25				2012.04			501.16			1.5									133.8
281.5				5078.58			246			4.5									154.8
248.5				5908.16			286.4			4									155
										3.5									192
										3									135.4
Extended Data Fig. 4h
	CTR																													αCamKIIIL-2
Stranger	119.2	82	62.8	68.7	170.3	140.2	214.1	48	124.8	123	137.9	161.4	126.7	142	159	129.1	88.8	112	112.3	119.4	84	132	135.5	80.9	69	121.3	105.2	97.4	123.1	115.8	107.4		118.6	118.7	108.7	140	170.8	169.5	121	100.2	91.7	123.8	129.7	120.5	84.2	130.7	137.5	140.7	115
Empty	75	78	66	62.1	61.3	43.2	18.7	156.1	74.1	49.5	72.2	39.5	68.1	51.5	66.9	88.5	74.6	48.3	44.6	52.5	93.7	52.4	56.3	74.4	68.7	50.2	89.2	87.9	35	51.3	110.1	29	103.2	52.2	84.5	54.1	20.2	37.3	39.8	41	75.8	82.4	74.2	52.4	86.2	53.1	86.9	87.3	48
Extended Data Fig. 4i
	CTRL																												αCamKIIIL-2
1	6.7	2.375	4.24167	0	10.675	4.48333	1.21667	24.3083	3.38333	8.13333	13.375	1.6	5.05	21.1417	5.75	6.40833	3.84167	2.4	5.74167	1.65	1.025	4.175	6.85833	0.416667	14.8167	3.31667	2.33333	0.566667	4.2	2.46667	19.3667	11.175	7.575	1.68333	11.5917	8.91667	5.76667	20.7917	0.516667	3.125	4.1	3.275	5.63333	3.825	5.54167	3.63333	3.45
2	43.55	8.51667	13.5083	26.6083	72.575	42.9417	63.675	9.775	35.5417	23.8667	42.7583	15.7083	45.2917	35.525	40.8917	25.4	38.475	52.3	34.35	19.5167	21.5333	57.775	68.4167	38.0583	68.9	52.5	18.9083	22.9333	12.1667	22.4917	47.7917	78.6167	31.2667	11.1583	50.575	79	66.8833	76.4417	10.1333	17.5	61.15	56.525	60.6917	32.55	40.6667	59.0167	70.2
3	80.175	79.85	55.4333	71.6167	62.375	87.3333	69.6583	61.8167	73.0167	83.0333	87.8833	68.2833	70.825	87.15	64.4	85.5083	74.4583	76.8833	73.2167	44.9667	50.725	87.6083	65.3833	47.5833	70.65	80.65	60.3833	74.8	60.5083	47.225	82.5583	87.95	44.525	66.3583	69.275	92.2583	86.4333	78.2333	20.9167	42.3917	79.1583	72.3667	83.1417	87.4	84.6667	80.7833	70.95
Extended Data Fig. 4j
	CTR																												αCamKIIIL-2
A	78.3778	92.0556	100	100	93.1111	98.2556	50.9556	94.9667	89.4889	94.1778	95.5889	58.1111	88.2556	95.4556	92.8667	96.3556	91.0111	13.0111	87.7889	67.8778	62.7889	97.6556	87.1444	64.5778	91.9444	98.1333	82.8889	92.2667	87.9222	53.8222	98.3444	86.1778	84.5889	90.6	92.9111	99.8778	93.9222	89.0333	17.5556	51.9222	92.9222	85.1444	86.4667	90.0333	91.0889	92.7778	76.4111
B	71.4	91.5778	89.8111	40.9	90.8667	99.5	98.4	93.0444	54.6222	91.7667	95.8889	28.3889	80.3222	98.9667	59.3667	74.8667	79.4778	67.1667	75.8667	22.0778	27.1222	84.2	41.2222	70.3333	85.1667	66.4222	69.8556	64.6889	82.3667	66.7778	85.5667	89.8444	82.7	86.2556	55.1556	90.6111	64.7556	56.2333	23.1889	43.6667	65.3556	53.5222	83.8778	14.5111	62.5333	74.7	76.5778
C	54.5778	66.4	62.3778	39.0222	61.7889	74.4444	86.1889	71.6556	47.6667	57.0556	50.8444	28.9	33.3556	51.9333	55.4667	75.9222	100	32.1444	53.5111	45.3333	44.0333	73.1	75.6111	48.5111	79.9556	30.4889	62.0667	65.7778	84.8667	27.7111	67.8111	64.3222	67.8111	35.0222	68.9667	85.5111	40.9556	51.0111	1.26667	15.8889	59.1778	70.8333	78.1444	56.5	75.8111	68.3	37.5444
Extended Data Fig. 4k, Path length
days	CTR																														αCamKIIIL-2
1	1069.95	1164.02	582.448	1236.81	2138.78	400.514	1198.79	1199.15	1359.8	1304.19	483.494	775.527	1059.47	581.435	1297.44	1545.32	1411.66	1259.23	897.89	1052.65	1022.83	1895.18	1816.74	1968.41	1349.84	1252.29	914.762	1614.71	1415.32		1190.65	1633.94	1270.86	1245.52	1313.89	1026.58	915.493	1571.21	819.301	1622.44	875.903	1292.19	1678.91	959.524	422.426	1273.77	1210.08	751.935	919.023
2	433.478	290.029	546.302	1074.4	685.148	812.036	784.123	946.234	593.383	742.432	346.829	289.531	1107.46	555.982	849.319	577.283	447.796	701.14	1253.29	1316.41	222.363	495.197	1432.43	267.355	509.833	455.877	488.855	1226.08	685.562		519.796	2244.31	866.624	968.658	1027.73	462.414	258.607	595.367	548.375	673.63	380.808	1483.17	782.764	627.11	967.504	2107.51	1009.69	383.416	242.179
3	235.73	271.399	289.243	878.133	341.468	1069.17	389.577	834.979	571.949	697.056	533.429	715.461	331.736	199.239	478.198	243.763	246.767	330.776	428.434	567.88	144.053	1278.99	875.1	620.256	414.31	159.894	836.533	1411.63	428.304		864.065	1150.68	744.682	487.379	660.507	502.153	406.901	947.395	278.044	499.069	1607.64	901.25	308.521	742.285	529.431	327.333	1216.07	680.436	224.74
4	229.248	173.572	147.752	321.958	156.302	574.26	419.06	606.521	280.765	204.867	673.176	303.664	745.882	132.045	263.23	179.047	498.285	409.868	381.349	379.664	224.858	494.708	1396.14	1154.2	624.774	779.365	226.867	423.269	358.049		276.091	904.911	211.012	246.889	287.798	296.472	437.916	400.284	194.255	489.676	159.858	393.015	365.067	865.167	324.94	379.515	493.592	226.214	259.722
5	399.492	392.653	887.213	360.164	267.194	469.119	165.997	290.216	201.274	121.694	923.7	329.672	1068.3	632.447	594.538	310.805	160.006	381.062	288.423	742.954	262.686	724.927	966.953	320.014	233.384	146.124	428.522	857.706	454.853		831.979	1252.36	413.226	508.599	199.013	236.346	778.74	513.931	302.379	218.315	544.677	295.127	249.628	730.254	243.109	263.351	850.792	219.216	194.905
6	164.049	230.159	598.338	315.03	248.712	875.173	156.535	265.43	255.498	293.648	175.79	118.569	375.004	333.551	200.689	214.978	251.708	540.834	538.125	231.829	197.283	1035.58	1407.25	440.277	167.423	410.063	264.07	1241.37	186.683		1334.49	309.257	265.687	576.488	174.08	196.759	240.37	875.011	242.128	408.77	332.279	659.255	213.331	623.406	180.337	416.351	398.302	167.781	135.362
7	430.824	202.998	189.261	429.828	310.684	478.19	111.767	205.913	474.541	172.237	675.226	118.706	141.384	432.343	540.885	303.693	653.868	220.431	197.859	229.928	265.723	1531.94	1446.17	309.352	285.74	393.484	380.181	557.231	279.123		1041.33	358.454	410.939	1391.62	220.969	142.882	141.789	483.294	710.595	232.14	267.867	395.651	238.266	506.61	189.572	647.502	935.798	278.003	217.361
8	142.181	171.32	161.68	291.962	529.337	221.633	373.071	307.005	400.359	448.2	517.264	246.12	329.121	259.096	166.042	161.659	132.659	431.489	382.194	493.524	318.838	1579.2	964.912	126.884	197.6	285.864	199.299	338.507	223.509		976.348	740.812	317.383	146.221	250.31	213.503	289.318	315.716	496.055	238.323	234.964	483.812	209.386	250.414	147.993	274.93	556.022	910.003	128.907
9	389.243	186.899	166.728	622.977	264.673	115.308	161.483	243.885	372.667	353.769	306.483	181.022	267.193	1158.94	333.447	176.115	130.538	231.902	1150.47	669.097	249.48	1365.91	494.416	152.367	186.738	449.667	244.816	810.553	692.742		243.202	274.951	182.551	170.667	135.296	135.752	152.011	467.961	1062.56	179.967	573.592	425.397	229.898	223.503	173.185	533.022	417.684	230.791	245.281
10	389.243	186.899	166.728	622.977	264.673	115.308	161.483	243.885	372.667	353.769	306.483	181.022	267.193	1158.94	333.447	176.115	174.203	214.952	906.675	638.023	244.035	988.794	523.134	167.141	109.878	434.067	290.894	812.976	236.444		243.202	274.951	182.551	170.667	135.296	135.752	152.011	467.961	284.554	179.66	152.15	743.194	331.636	230.028	212.524	291.343	459.457	214.976	159.115
11	2341.19	1263.84	2175.59	1964.28	2349.32	1053	1248.96	236.262	1223.98	704.553	1629.97	1645.93	374.167	1610.35	862.856	2040.46	2389.69	1833.24	994.77	1063.94	1020.92	863.388	1356.48	653.852	1386.33	1231.38	1177.01	1106.71	1024.67		1454.81	2322.68	527.792	2436.74	2208.32	1181.82	2391.42	432.152	748.793	1580.61	767.119	988.983	2223.3	623.526	807.406	1795.23	489.742	1115.98	929.616
12	300.051	127.078	1874.78	412.747	205.91	552.95	544.003	344.051	231.687	387.113	1193.57	431.086	1871.16	76.0338	235.773	304.247	1831.19	958.799	867.174	222	188.979	814.444	1385.35	344.837	272.627	179.449	361.535	1542.43	269.419		443.861	422.827	1026.14	268.186	676.961	669.072	1842.8	473.521	251.386	1941.81	198.329	603.176	852.155	388.583	155.321	691.214	546.192	804.434	516.835
13	142.656	835.61	168.367	535.513	565.197	194.792	508.489	149.997	344.865	658.617	786.416	788.79	2155.32	135.103	117.982	145.256	471.891	734.44	556.252	221.974	186.718	699.365	804.442	469.223	217.122	129.718	373.71	661.791	137.981		358.39	780.316	2089.67	1754.21	1621.48	358.466	238.713	1894.83	574.307	1372.34	563.74	372.111	874.325	509.72	483.308	227.336	281.624	312.395	167.11
14	315.013	125.661	198.397	695.76	443.416	417.054	358.498	327.185	167.482	196.902	1873.73	710.556	201.93	486.018	298.353	315.95	264.372	340.979	266.449	495.104	246.791	500.685	500.067	138.77	280.732	182.419	269.848	429.555	514.55		1238.86	2816.87	632.184	551.171	1195.92	895.278	214.191	512.715	689.808	715.199	136.483	653.26	607.591	429.427	432.642	402.213	319.592	599.631	137.438
15	125.786	715.696	153.285	713.954	127.16	479.754	261.807	138.553	160.616	226.978	382.258	309.266	248.075	580.509	108.565	340.756	359.94	223.05	323.209	198.663	81.0612	509.668	707.631	67.0583	146.346	75.6087	81.1787	370.928	331.346		287.336	363.758	119.865	804.537	2247.74	198.551	1160.77	871.025	204.718	482.459	211.365	246.993	200.578	255.133	176.089	179.795	184.872	416.014	271.889
Extended Data Fig. 4k. Probe1
	CTR																														αCamKIIIL-2
T	20.3898	34.5827	31.0845	30.7846	30.4848	24.3378	89.4053	23.3317	31.5842	24.6877	7.1964	40.3798	46.6767	21.5903	31.984	23.7381	36.84	40.32	37.2	16.16	42.96	17.88	35.08	39.12	42.56	18.16	50.88	38.6	28.08		18.2908	50	43.1784	23.5382	53.0235	27.2864	24.9875	47.1764	30.28	38.48	14.24	32.8	23.4	39.88	43.88	18.04	46.68	32.32	32.52
O	28.7356	17.5912	27.4363	20.5897	27.6862	25.2374	6.29685	68.7908	22.3388	21.5892	53.4233	25.1374	7.09645	14.3432	30.6847	27.4863	17.72	12.24	9.88	45.8	13.8	24.32	16.8	18.92	11	31.6	16.04	18.28	31.68		38.6807	9.85	9.29535	27.4863	2.84858	28.4358	29.935	21.939	11.04	12	61.2	20.64	25.2	16.44	15.64	36.28	6.24	18	32.84
A1	16.8416	26.9865	19.2404	10.045	14.043	20.8396	4.29785	3.46212	29.0855	12.4938	13.6432	9.49525	22.9885	48.7167	18.3408	11.1944	9.88	30.36	45.12	18	35.52	37.92	17.96	20.12	32.2	29.04	19.48	32.28	7.32		24.5877	21.1	15.0924	24.2879	27.6862	20.7396	23.1884	20.2899	43.68	42.48	11.84	27.52	50.24	14.8	25.68	26.84	40.68	32.28	21.32
A2	34.033	20.8396	22.2389	38.5807	27.7861	29.5852	0	4.41545	16.9915	41.2294	25.7371	24.9875	23.2384	15.3498	18.9905	37.5812	34.36	15.64	6.36	18.2	6.4	18.72	28.96	20.8	12.96	19.96	12.2	9.44	31.52		18.4408	19.05	32.4338	24.6877	16.4418	23.5382	21.8891	10.5947	13.4	5.76	11.52	17.56	0	27.52	13.32	17.48	5.16	16.04	11.84
Extended Data Fig. 4k. Probe2
	CTR																														αCamKIIIL-2
T	45.25	25.2014	46.748	29.6648	45.3273	50.4256	28.6357	23.4883	23.5882	46.2769	28.693	18.4388	54.2929	59.4094	47.926	27.6348	54.84	10.2	37	70.44	36.28	33.28	27.52	45.2	38.8	39.68	47.32	27.64	44.32		54.073	55.0225	43.928	53.584	56.6717	26.3868	26.5367	34.3328	35.76	61.48	36.72	16.76	33.84	24.76	4.88	47.76	19.84	65.08	34.4
O	16.85	16.168	12.5	16.8084	21.2894	12.6189	21.1394	0	23.3883	11.7441	37.0556	35.5989	8.48485	5.70571	10.1949	18.1373	7.96	29	15.92	3.08	10.84	25.04	35.68	12	18.48	12.48	8.92	30.64	27		9.3953	13.5932	20.5397	12.8321	6.69665	26.2369	26.7866	25.2374	17.32	6.12	20.68	1	14.72	2.48	10.92	5.68	54.2	5	19.84
A1	13.6	53.7399	20.5285	20.2601	18.5907	17.977	29.7851	1.74913	29.985	31.0845	11.8177	35.5989	31.0606	22.5225	11.7941	30.3922	23.92	5.4	35.88	10.96	34.4	12.64	22.52	35.56	14.48	17.8	32.8	7.12	13.68		10.4947	9.69515	2.89855	20	14.9425	23.2384	16.8915	25.1374	33.2	18.2	16.88	0.56	39.28	60.4	81	30.92	17.84	23.12	24.24
A2	24.3	4.89068	20.2236	33.2666	14.7926	18.9785	20.4398	74.7626	23.0385	10.8946	22.4337	10.3634	6.16162	12.3624	30.085	23.8358	12.08	54.04	9.92	14.2	17.24	27.84	13.12	5.96	26.88	28.48	9.44	32.72	13.4		26.037	21.6892	32.6337	13.584	21.6892	24.1379	29.7851	15.2924	12.44	12.48	24.48	3	10.96	10.92	2	13.68	6.72	5.36	20.4
Extended Data Fig. 4k. Probe3
	CTR																														αCamKIIIL-2
T	48.7732	23.1884	31.5957	9.6645	22.5387	28.086	12.6437	25.3807	0.1999	24.8876	28.6361	37.7811	19.1904	20.7896	19.1904	14.68	22.92	30.6	25.48	16.8	51.32	55.52	24.92	20.4	16.16	20.04	35.16	20.28	50.2749		32.4338	21.7891	23.6882	26.5367	23.8881	33.6332	30.5847	96.1786	21.3771	100	16.8067	35.1459	31.7308	15.8444	27.6	33.9085	28.9832	12.9407	13.6071
O	16.8163	30.4848	1.06383	29.1437	10.5447	21.7891	49.6252	23.9594	43.6282	19.4902	19.8792	22.2389	23.5382	36.4318	22.9885	36.92	40.04	32.64	38.96	33.2	17.24	0	32.88	36.52	37.48	34.28	16	21.04	11.8441		11.0945	35.4823	28.6357	21.2394	12.1939	15.8421	26.2369	0	38.8711	0	33.2133	30.7477	0	51.063	24.76	30.8588	29.1433	18.109	24.2754
A1	21.0652	24.7376	20.3192	56.8353	4.74763	29.3853	21.4393	36.7513	44.4778	18.7906	24.4087	26.2369	27.6862	7.1964	39.6802	19.76	28.48	11	25.04	33.6	3.6	35.76	25.24	18.2	25.72	14.2	15.12	42.8	27.6862		18.2908	21.7391	23.4883	23.6882	40.6297	7.94603	17.5412	0	23.5789	0	33.6135	24.1503	68.2692	23.6663	27.96	24.9599	17.9744	63.3413	37.1981
A2	13.3453	21.5892	47.0213	4.35654	62.1689	20.7396	16.2919	13.9086	11.6942	36.8316	27.076	13.7431	29.5852	35.5822	18.1409	28.56	8.48	25.8	10.16	16.36	27	0	16.68	24.84	20.64	31.36	16.04	15.8	10.1949		38.1809	20.9895	24.1879	28.5357	23.2884	42.5787	25.6372	3.8214	16.1729	0	16.3666	9.95602	0	9.42639	19.68	10.2729	23.8991	5.60897	24.9195
