# Supplementary material for: Astrocyte-targeted gene delivery of interleukin 2 specifically increases brain-resident regulatory T cell numbers and protects against pathological neuroinflammation
Source: Nat Immunol. 2022 May 26;23(6):878–91. doi: 10.1038/s41590-022-01208-z (PMC9174055; doi:10.1038/s41590-022-01208-z)
Supplement: Source Data Extended Data Fig. 5 — Individual data points, statistical source data. [file 41590_2022_1208_MOESM18_ESM.xlsx]

## Sheet: ED5
Extended Data Fig. 5a		PHP.GFAP-GFP				PHP.GFAP-IL2
	0	13.9	13.5	11.1	12.9	13.5	16.7	11.5	15.1
	1	11.2	9.05	12.4	12.5	9.9	12.3	9.82	7.73
	2	11.9	12.1	12.9	11.7	10.9	14	12.5	11.5
	5	11.4	12.4	10.1	11.7	11.5	11.9	10.1	13.9
	7	10.8	9.9	11.8	7.72	9.58	10.2	8.76	7.7
	10	10.6	11.1	12.1	10.4	12.7	10.2	9.6	10.6
	14	11.1	8.84	9.17	9.13	10.1	11.2	7.83	9.1
Extended Data Fig. 5b		PHP.GFAP-GFP				PHP.GFAP-IL2
	0	10.3	11	9.2	8.31	10.9	9.14	10.1	9.07
	1	7.21	7.26	7.46	11.3	9.12	9.82	8.51	9.66
	2	8.35	8.76	9.81	12.1	8.81	9.91	9.06	10.1
	5	8.55	9.93	8.36	8.78	8.51	8.91	8.64	9.04
	7	7.83	6.18	8.4	8.86	6.97	8.05	8.81	10.6
	10	8.48	8.37	9.73	9.96	7.57	9.85	7.63	8.02
	14	8.61	5.87	7.49	5.84	8.63	3.01	8.91	5.42
Extended Data Fig. 5c		PHP.GFAP-GFP				PHP.GFAP-IL2
	0	19090.4	14512.4	22787.8	10582	20872.5	13698.8	3562	10841.6
	1	9113.38	15031.1	15531.1	12890.2	15411.2	12411.5	9233.25	15065
	2	13456.2	15358.3	10424.7	8292.8	8514.4	17340	8477	16536
	5	17167.3	27458.8	20399.8	8277	24840	21820.5	16403.1	15196.8
	7	29947	19695	20879	20107	19494	9219	11575	30820
	10	19819	26369	22617	23583	16363	27252	23094	20112
	14	21462	21835	20892	17763	21655	6024	16907	29865
Extended Data Fig. 5d		PHP.GFAP-GFP				PHP.GFAP-IL2
	0	7973	8336	2277	4559	4996	4410	3860	7940
	1	4441	6690	9349	7419	5595	6059	7737	9796
	2	8113	8642	8443	6736	2841	8954	7331	2919
	5	6337	5242	8321	7112	3215	5712	8815	7777
	7	6947	2221	6868	4226	9414	10080	5987	9951
	10	6559	2756	7299	7417	7041	4948	4436	4307
	14	3653	9750	3357	2655	6796	7617	4644	3079
Extended Data Fig. 5e	PHP.GFAP-GFP	PHP.GFAP-IL2
	16.7	40
	6.67	38.6
	3.85	26.5
	31.2	22.4
	14.8	56.5
Extended Data Fig. 5f	PHP.GFAP-GFP	PHP.GFAP-IL2
	6	28
	1	27
	1	13
	5	11
	4	35
Extended Data Fig. 5g		PHP.GFAP-GFP											PHP.GFAP-IL2
	blood	117	42	169	37	22	126							149	155	268	93	104	222
	Spleen	211907	115647	428620	389220	306257	412533	43600	225000	235000	227000	329000	400000	451360	213333	687960	330280	144900	111883	346000	219000	139000	202000	295000
	Brain	21	47	34	79	55	28	34	23	36	37	58	40	138	13	19	28	35	29	121	251	172	155	24
Extended Data Fig. 5h		PHP.GFAP-GFP					PHP.GFAP-IL2
	spleen	15.8	15.1	15.9	18.6	16.4	16	18.1	15	15.1	18
	mLN	17.2	18.4	16.2	17.3	16.1	18.4	9.5	14	15.8	13.9
	SC	0	9.09	0	3.23	0	4.76	0	1.32	0	2.6
	pancreas	1.23	2.94	3.85	1.78	1.22	2.22	4.05	3.45	2.19	1.49
	liver	3.23	3.31	6.93	6.84	2.88	4.08	5.15	3.54	3.01	3.91
	lung	6.36	5.56	5.94	7.64	5.58	6.85	6.54	6.54	7.07	6.32
	kidney	2.39	2.99	4.02	4	1.41	1.82	2.79	2.46	4.38	3.25
	IEL	4.54	5.46	5.78	2.22	7.12	6	8.33	5.13	5.49	14.3
	LPL	19.9	11.6	19.2	18	18.8	16.3	16.8	19.9	14.1	15.3
	PP	13.1	14.6	14.4	15.4	18.7	12.3	10	11.5	13.9	13
