# Supplementary material for: Astrocyte-targeted gene delivery of interleukin 2 specifically increases brain-resident regulatory T cell numbers and protects against pathological neuroinflammation
Source: Nat Immunol. 2022 May 26;23(6):878–91. doi: 10.1038/s41590-022-01208-z (PMC9174055; doi:10.1038/s41590-022-01208-z)
Supplement: Source Data Extended Data Fig. 6 — Individual data points, statistical source data. [file 41590_2022_1208_MOESM19_ESM.xlsx]

## Sheet: ED6 c,e,f,g,h,i
Extended Data Fig. 6, c, left panel
Control	3.67652	1.9369	1.87721	1.25238	3.16152	1.83385	1.9836	2.82604	3.27061	3.85224	3.02552	1.62509	3.33836	2.43737	3.5559	3.0175	3.33776	4.30218	3.42377	3.82837	3.39754	1.70307	3.13979	2.94457	3.55812	1.70663	2.70324	1.63709	1.37475	1.79608	1.88593	2.57466	1.54052	2.99354	1.21383	2.97573	3.23366	2.79299	2.95949	1.4909	2.61137	2.11703	2.3323	3.07172	3.48144	2.57882	1.67936	3.74846	3.40291
αCamKII IL-2	2.68034	3.09109	2.80703	2.4377	2.86855	2.55811	2.85692	2.28478	1.53974	2.34828	1.98935	2.66371	3.23422	3.18232	3.44595	3.7842	3.13743	3.31729	3.26868	2.84438	2.81604	2.69173	3.08104	3.5082	3.70602	1.50381	1.70273	1.74052	2.78881	3.19721	2.16054	2.03846	3.20971	2.67822	3.05909	1.82045	1.59887	3.03232	3.25548	2.69579	2.97211	2.99077	2.72211	1.60616	2.95836	1.90813	1.67676	2.52694	2.14618
Extended Data Fig. 6, c, right panel
Control	539.764	415.438	378.199	303.897	509.499	358.415	370.001	466.133	493.305	559.824	524.485	341.639	584.964	445.298	588.154	482.832	515.669	699.343	489.764	635.706	550.154	324.383	475.742	481.667	548.923	338.322	438.632	346.001	326.805	349.898	352.239	421.52	334.572	509.685	308.097	505.322	539.615	473.288	491.815	331.526	478.971	404.728	396.458	562.556	541.603	419.455	339.004	590.365	516.699
αCamKII IL-2	399.354	474.229	421.682	420.062	453.824	412.088	479.45	414.687	335.617	409.538	412.24	448.2	518.433	548.957	580.456	569.261	485.982	556.817	601.744	471.974	476.439	496.959	530.131	581.586	647.479	315.845	338.692	344.829	409.094	437.093	384.954	353.611	455.24	430.358	430.243	386.635	322.355	460.253	475.187	423.814	446.117	476.45	438.108	349.799	492.922	379.976	372.77	439.396	364.55
Extended Data Fig. 6, e, left panel
PHP.GFAP-GFP	1.43432	1.66404	2.23314	1.66257	1.88177	1.80861	2.91168	1.87062	2.08987	3.37111	3.28893	1.83535	1.81062	1.87519	1.66425	1.83536	2.40672	2.75954	1.67278	2.66056	1.93105	2.76461	1.44649	1.9029	2.83037	2.02224	2.02561	2.44699	2.69	2.63199	2.66059	1.7481	2.53032	2.52149	1.71836	2.66595	2.54186	1.81299	3.34334	3.51749	3.42643	1.88066	3.3851	1.9606	3.13343	2.32353	2.3447	2.88003	2.81703
PHP.GFAP-IL-2	2.0359	1.45129	2.05275	2.1447	1.50874	1.42062	2.16999	1.60289	2.87782	2.3219	1.44355	1.55723	1.66361	1.92685	1.79909	2.17106	2.50676	2.42271	1.92472	2.52996	2.12135	2.14398	1.65477	2.02868	1.98702	1.67769	2.13367	1.38337	2.11782	1.99082	1.79275	2.3338	1.44079	1.35475	2.01032	1.47996	1.41968	2.31555	1.59859	1.5121	1.65399	2.31106	2.13074	1.52478	2.24413	1.65255	2.54189	2.29043	2.01812
Extended Data Fig. 6, e, right panel
PHP.GFAP-GFP	339.652	328.994	357.859	346.605	347.773	329.026	422.75	337.49	361.958	457.03	418.538	341.853	332.933	337.723	326.209	337.344	352.688	414.809	316.437	426.916	357.231	423.498	308.479	344.516	366.292	321.528	336.128	385.046	392.666	370.866	394.267	334.548	363.666	376.377	329.859	417.012	380.521	326.788	444.409	489.341	473.85	348.869	403.675	336.293	404.414	379.325	363.729	411.658	382.267
PHP.GFAP-IL-2	365.854	325.781	382.611	364.724	325.813	317.542	394.838	337.326	448.604	390.911	332.664	332.205	354.568	372.287	367.569	422.002	408.453	415.51	367.592	373.484	375.417	373.538	329.534	368.056	361.151	351.286	392.292	323.665	419.987	389.366	388.891	434.64	318.183	322.234	360.597	326.251	323.822	442.948	338.231	329.351	337.702	402.444	370.656	329.484	415.661	358.423	418.562	391.072	375.848
Extended Data Fig. 6, f
time	PHP.GFAP-GFP				PHP.GFAP-IL-2
500	-5.46174	-2.3829	-9.57951	-12.2501	-1.29509	-17.4872	1.93684	-9.25177
750	-13.6926	-11.4835	-44.0342	-35.4373	-5.17818	-49.8976	-2.76588	-28.029
1000	-29.1324	-34.6331	-52.4426	-69.6418	-8.52206	-75.2938	-13.0062	-68.1915
1250	-49.0062	-53.3396	-68.8012	-93.1019	-16.2692	-93.9392	-20.7545	-114.059
1500	-66.6913	-77.3267	-107.565	-154.8	-30.1047	-123.91	-34.6963	-156.173
1750	-84.6403	-109.358	-123.191	-180.771	-40.4552	-153.173	-51.3385	-198.588
2000	-100.813	-122.675	-144.523	-224.944	-51.5934	-173.706	-62.595	-253.063
2250	-127.742	-159.022	-177.815	-257.385	-67.1551	-200.045	-78.6196	-289.328
2500	-143.395	-180.815	-196.152	-296.92	-83.9421	-215.482	-90.0147	-363.491
2750	-166.588	-220.319	-218.524	-328.737	-104.963	-233.344	-104.443	-423.598
Extended Data Fig. 6, g
time	PHP.GFAP-GFP				PHP.GFAP-IL-2
500	-21.3088	-14.484	-41.1871	-35.614	-13.3813	-55.9095	-13.4707	-21.7558
750	-65.7443	-54.33	-101.269	-139.148	-28.2528	-140.757	-21.1598	-86.5465
1000	-104.219	-114.293	-154.794	-244.53	-53.8233	-214.667	-52.0948	-214.459
1250	-133.813	-168.98	-201.882	-335.964	-83.447	-268.878	-85.2352	-313.731
1500	-166.536	-213.118	-239.94	-435.832	-114.054	-330.182	-115.276	-416.043
1750	-205.995	-266.464	-294.806	-526.67	-149.728	-389.399	-146.867	-525.299
2000	-251.086	-335.099	-350.507	-602.905	-180.693	-445.398	-184.954	-622.872
2250	-302.406	-381.055	-388.654	-685.189	-212.104	-487.986	-214.995	-713.829
2500	-331.344	-423.404	-442.418	-773.673	-237.049	-536.207	-257.851	-825.112
2750	-383.141	-464.263	-469.211	-834.828	-264.825	-578.168	-286.104	-904.953
Extended Data Fig. 6, h ,left panel
time	PHP.GFAP-GFP				PHP.GFAP-IL-2
1.5	95.07	108.9	94.4053	95.0814	87.3242	107.547	109.796	90.4037
1.75	88.6613	93.7709	96.1336	96.9461	87.3681	107.004	103.614	96.3066
2	93.6459	104.639	96.9817	96.7054	93.2708	108.278	108.121	93.4958
5	105.307	84.8472	95.8802	106.84	104.707	112.789	106.337	100.937
5.25	102.176	95.5367	92.4445	97.8595	100.655	106.192	106.59	100.027
5.5	92.4886	86.9437	94.7853	91.5246	100.979	106.193	102.892	100.341
8.5	102.857	97.887	91.121	100.212	107.939	96.9062	101.742	95.5267
8.75	100.289	102.174	86.7962	102.988	111.426	95.1998	104.77	97.0244
9	98.9141	106.123	85.1347	92.2316	108.284	94.8706	105.993	98.5429
12	105.456	103.75	103.454	92.9851	109.35	96.6559	105.794	98.9598
12.25	104.789	90.6977	100.46	100.773	109.994	99.258	103.198	98.0171
12.5	110.344	104.821	98.7797	103.153	106.211	96.4608	110.203	100.174
15.5	97.4354	106.968	107.176	93.7272	96.0855	91.0372	103.275	97.4384
15.75	98.8106	104.401	100.413	101.762	95.4578	94.2543	106.547	95.2104
16	97.9592	87.574	107.413	108.612	94.5824	91.0902	102.884	93.6713
19	98.6574	98.5188	108.981	102.897	97.9841	97.1761	92.5556	103.479
19.25	98.4605	101.476	112.068	100.227	94.5753	95.7296	83.7251	102.907
19.5	93.1763	93.8049	108.01	97.7376	99.3336	99.1311	88.8392	102.048
22.5	96.1888	100.304	112.759	104.621	103.043	94.906	100.17	104.729
22.75	102.16	106.515	106.989	103.726	96.0603	97.9768	95.8769	105.937
23	98.8008	103.972	107.368	108.093	100.636	95.1025	95.2685	103.079
26	107.084	109.023	98.0861	104.026	100.195	97.0795	88.3064	108.009
26.25	108.507	112.092	96.8734	93.698	105.124	97.1479	93.4701	106.167
26.5	102.76	115.17	97.4871	103.574	103.169	94.6613	80.0308	107.57
29.5
29.52
29.52
34.52
34.53
34.53
39.53
39.55
39.55
45.55	162.524	132.163	110.723	134.798	184.475	178.555	187.47	157.944
45.8	155.655	131.657	113.263	137.44	185.63	170.551	179.018	150.793
46.05	159.687	133.426	106.019	127.438	181.895	175.965	173.702	150.91
48.05	165.352	129.74	117.535	145.315	178.486	178.495	190.753	167.746
48.3	162.817	129.16	117.796	143.442	173.723	174.376	166.57	166.492
48.55	167.341	127.176	115.354	139.197	178.147	174.156	194.329	166.018
53.55	181.889	186.7	151.565	135.874	185.731	160.68	161.647	181.404
53.8	179.032	183.42	146.924	142.552	182.443	159.774	159.919	178.691
54.05	177.351	167.252	142.519	131.759	179.165	158.29	155.112	173.177
59.05	180.191	191.528	148.356	139.901	193.757	208.471	155.346	177.782
59.3	178.05	191.966	142.097	136.835	188.392	208.889	149.606	171.702
59.55	176.746	198.568	145.563	144.487	186.086	207.31	152.714	169.577
64.55	190.129	194.692	141.77	137.049	186.432	220.825	222.552	174.522
64.8	182.333	198.545	139.377	134.682	190.676	217.552	220.705	178.183
65.05	179.148	187.321	138.141	136.651	179.364	212.475	211.351	169.169
70.05	184.6	192.814	155.71	156.024	188.74	197.691	210.398	176.999
70.3	183.055	193.324	156.776	154.871	187.603	192.051	222.135	175.253
70.55	181.864	188.423	156.498	159.247	182.221	195.145	208.876	174.453
75.55	175.2	201.538	175.493	155.036	223.276	178.877	219.404	181.483
75.8	171.888	197.96	170.396	154.613	209.228	180.463	210.224	176.676
76.05	172.603	201.996	171.415	151.346	203.162	178.404	220.134	172.923
81.05	149.121	213.904	183.641	156.675	225.161	163.202	189.496	185.314
81.3	151.273	217.31	179.96	156.439	223.083	157.438	192.701	173.759
81.55	148.924	210.398	179.104	157.286	219.496	154.843	184.304	187.627
86.55	180.485	210.698	173.767	150.575	226.843	168.181	180.348	182.123
86.8	182.309	204.35	172.998	150.934	224.071	157.146	176.896	180.542
87.05	179.174	200.959	166.305	145.253	219.402	161.27	165.014	177.014
92.05	212.425	203.055	180.922	153.559	214.733	172.497	172.249	177.075
92.3	208.364	209.619	183.72	151.419	218.623	170.191	157.373	177.585
92.55	206.876	202.162	177.486	150.394	215.564	166.468	153.98	178.734
97.55	240.669	211.073	162.161	160.275	237.247	184.243	161.44	179.294
97.8	244.289	208.421	162.843	167.055	230.187	188.992	162.01	174.725
98.05	230.274	207.332	157.734	157.478	255.433	188.252	153.517	175.247
Extended Data Fig. 6, h, middle panel
PHP.GFAP-GFP	0.222747	0.115326	0.086809	0.134303	0.465923	0.09223	0.08759	0.380072
PHP.GFAP-IL-2	0.11638	0.122511	0.147288	0.185177	0.098942	0.258413	0.221235
Extended Data Fig. 6, h, right panel
PHP.GFAP-GFP	194.515	208.274	173.387	154.779
PHP.GFAP-IL-2	225.82	169.394	170.777	179.087
Extended Data Fig. 6, i ,left panel
time	PHP.GFAP-GFP				PHP.GFAP-IL-2
1.5	91.8005	105.23	94.7187	94.594	89.9014	105.125	104.09	93.3252
1.75	93.519	99.4581	96.3518	96.0832	92.3779	108.052	103.997	93.6669
2	91.7883	103.777	96.96	96.8661	93.4043	108.661	105.086	95.1306
5	100.149	94.4089	91.9073	99.0942	100.166	107.037	105.643	98.3672
5.25	98.9427	94.1311	92.3257	97.2749	104.516	108.811	105.875	100.312
5.5	101.234	95.3972	90.702	95.2803	101.485	107.765	107.845	100.103
8.5	102.599	100.199	87.9147	96.1594	105.624	96.1806	110.672	96.3702
8.75	102.319	101.162	90.3305	98.0787	108.328	97.1213	108.447	98.7912
9	102.514	104.729	87.4395	94.299	108.719	97.0445	110.232	96.3713
12	105.366	100.211	100.854	100.63	109.632	95.2072	102.583	98.9839
12.25	104.89	105.943	102.368	97.5576	110.609	98.0138	105.782	99.4639
12.5	104.878	105.124	102.252	95.4482	107.53	97.6627	106.871	100.081
15.5	97.1965	102.262	104.732	99.4033	95.5605	88.6838	98.2723	97.4885
15.75	96.4913	101.986	104.18	99.6858	96.3343	94.1096	100.799	94.476
16	94.8991	104.724	107.563	100.337	94.3166	94.173	99.0835	93.8478
19	98.2656	88.5426	106.131	100.9	96.0623	94.6172	90.8092	100.115
19.25	95.2403	90.5065	109.679	101.042	96.266	96.1244	93.2892	104.562
19.5	95.9454	91.0598	108.006	101.877	98.7379	97.5363	90.9946	103.891
22.5	102.633	93.1067	108.198	102.764	98.4587	95.2201	95.9314	104.907
22.75	101.336	98.7495	109.816	101.603	99.7595	96.7748	91.1105	105.562
23	100.881	100.299	108.211	102.529	100.882	95.934	91.8058	107.431
26	102.838	104.143	99.302	107.225	101.222	96.8542	90.9251	105.07
26.25	106.341	105.471	99.9723	111.43	103.558	97.0128	86.4055	105.347
26.5	107.933	99.607	100.086	109.838	102.696	99.5988	93.4514	106.335
29.5
29.52
29.52
34.52
34.53
34.53
39.53
39.55
39.55
45.55	182.085	139.541	123.721	149.27	189.34	181.254	168.477	159.355
45.8	178.29	140.698	126.835	147.772	185.529	177.325	170.169	156.195
46.05	178.224	137.672	125.394	146.821	183.557	178.42	169.589	155.493
48.05	183.039	138.475	130.325	150.396	181.979	179.45	170.702	168.905
48.3	181.205	137.638	132.839	147.881	179.525	178.694	171.583	171.099
48.55	180.789	138.402	130.671	148.408	178.085	175.884	174.086	169.256
53.55	188.407	186.623	160.873	152.832	179.424	168.354	160.272	178.999
53.8	185.401	171.28	160.796	152.32	177.63	161.886	158.024	177.871
54.05	189.708	177.09	159.978	148.517	176.859	162.696	160.434	175.186
59.05	186.531	195.823	157.26	150.993	179.556	202.429	137.002	172.572
59.3	185.374	199.63	160.355	147.865	179.25	202.719	143.399	171.228
59.55	186.883	199.67	155.936	147.846	177.863	206.533	142.843	170.113
64.55	190.433	189.274	150.536	145.071	178.263	212.307	204.958	176.55
64.8	190.12	190.015	148.673	144.202	179.779	211.484	203.336	175.34
65.05	190.558	189.904	150.674	146.377	176.18	208.569	201.505	173.723
70.05	191.086	192.959	162.027	171.825	177.402	194.46	193.462	179.028
70.3	189.124	193.465	159.74	166.18	176.947	192.919	188.919	175.447
70.55	189.153	194.552	161.718	167.617	175.653	191.107	195.339	175.676
75.55	182.036	201.124	177.506	169.593	181.279	182.35	192.28	177.458
75.8	182.986	204.364	180.181	171.888	181.912	179.584	193.161	178.739
76.05	182.328	203.591	179.875	171.168	179.786	178.961	196.939	175.42
81.05	152.663	215.219	187.13	168.618	186.636	167.518	168.013	180.336
81.3	154.683	217.708	186.688	170.567	181.182	164.321	170.122	176.691
81.55	156.405	213.641	187.302	171.029	186.116	161.519	167.735	182.994
86.55	189.088	207.257	185.442	163.715	177.481	171.556	158.603	180.33
86.8	185.671	208.436	185.624	166.028	183.681	169.521	157.467	180.401
87.05	191.365	208.902	181.342	163.967	179.786	169.145	154.13	178.201
92.05	219.175	200.064	189.167	161.189	178.796	176.275	138.508	179.515
92.3	221.309	204.387	189.497	161.172	184.168	175.435	141.753	178.803
92.55	221.428	203.944	187.066	163.221	187.788	174.952	141.823	179.514
97.55	210.342	205.484	172.61	170.161	184.12	191.186	131.092	177.957
97.8	212.95	205.75	174.47	171.605	181.084	189.425	131.671	177.581
98.05	213.291	209.486	173.098	172.044	182.967	189.837	123.258	179.106
Extended Data Fig. 6, i, Middle panel
PHP.GFAP-GFP	0.525991	0.274284	0.219099	0.381559	0.902424	0.261762	0.194079	1.13938
PHP.GFAP-IL-2	0.375544	0.391545	0.387859	0.566142	0.272083	0.723353	0.47922	0
Extended Data Fig. 6, i, right panel
PHP.GFAP-GFP	194.031	208.357	183.286	166.943
PHP.GFAP-IL-2	182.817	175.058	148.681	179.286
[truncated: 725 more columns]

## Sheet: ED6b_Control
TIME (s)	ΔF/F0_Cell1	ΔF/F0_Cell2	ΔF/F0_Cell3	ΔF/F0_Cell4	ΔF/F0_Cell5	ΔF/F0_Cell6	ΔF/F0_Cell7	ΔF/F0_Cell8	ΔF/F0_Cell9	ΔF/F0_Cell10	ΔF/F0_Cell11	ΔF/F0_Cell12	ΔF/F0_Cell13	ΔF/F0_Cell14	ΔF/F0_Cell15	ΔF/F0_Cell16	ΔF/F0_Cell17	ΔF/F0_Cell18	ΔF/F0_Cell19	ΔF/F0_Cell20	ΔF/F0_Cell21	ΔF/F0_Cell22	ΔF/F0_Cell23	ΔF/F0_Cell24	ΔF/F0_Cell25	ΔF/F0_Cell26	ΔF/F0_Cell27	ΔF/F0_Cell28	ΔF/F0_Cell29	ΔF/F0_Cell30	ΔF/F0_Cell31	ΔF/F0_Cell32	ΔF/F0_Cell33	ΔF/F0_Cell34	ΔF/F0_Cell35	ΔF/F0_Cell36	ΔF/F0_Cell37	ΔF/F0_Cell38	ΔF/F0_Cell39	ΔF/F0_Cell40	ΔF/F0_Cell41	ΔF/F0_Cell42	ΔF/F0_Cell43	ΔF/F0_Cell44	ΔF/F0_Cell45	ΔF/F0_Cell46	ΔF/F0_Cell47	ΔF/F0_Cell48	ΔF/F0_Cell49
0	0.959502	1.0072	0.948364	1.08987	0.978846	0.925728	0.997838	0.923676	0.971104	0.960425	0.949921	0.972278	1.04349	0.983266	0.976615	0.987629	0.959438	0.9919	0.968832	0.955103	0.966118	0.584492	0.956221	1.00653	0.962779	1.0001	0.995162	1.00483	0.941171	0.993457	0.981029	1.03024	1.04638	0.992716	0.982386	0.992046	1.00679	0.963891	1.01477	1.0266	0.976708	1.03372	0.909342	0.947086	1.03843	1.05818	0.81849	0.912101	1.03455
0.315338	0.939669	0.995361	0.951369	1.06829	1.0019	0.919428	0.995172	0.940764	0.957393	0.936298	0.960925	0.986129	1.04508	0.982306	0.97044	0.976447	0.971713	0.982352	0.957188	0.968107	0.958272	0.591429	0.971735	0.999033	0.965573	1.0137	0.99505	1.00192	0.974803	1.00838	1.0067	1.04039	1.00884	0.985603	0.97558	0.977694	1.0214	0.970509	1.02357	1.02555	0.978824	1.0546	0.912311	0.965912	1.03517	1.05209	0.851882	0.930458	1.02466
0.630676	0.93479	1.01464	0.94736	1.07379	1.02007	0.930988	0.965811	0.935599	0.983836	0.971407	0.978861	0.997005	1.03133	0.996973	0.979453	0.968465	0.996233	0.983821	0.948358	0.967481	0.935307	0.592204	0.98138	1.00628	0.979704	1.0009	0.993702	1.00667	0.947482	0.989399	0.97548	1.02082	1.00214	0.994082	0.9768	0.974046	1.04213	0.966472	1.03313	1.03407	1.00608	1.05245	0.922794	0.962979	1.0384	1.06504	0.860523	0.953396	1.02354
0.946015	0.949389	0.989571	0.926826	1.05555	1.01508	0.952061	0.961468	0.940545	0.984207	0.962332	0.978468	0.985125	1.0128	1.00269	0.978	0.970086	1.01818	0.981083	0.928854	0.967611	0.938391	0.598796	0.962476	1.00174	0.982896	1.01421	0.982791	1.01328	0.941867	0.973793	0.965197	1.02098	1.0073	1.00197	0.986352	0.99962	1.02109	0.976322	1.03297	1.0412	1.04412	1.04895	0.915441	0.969005	1.0453	1.04765	0.884279	0.939465	0.998916
1.26135	0.945391	1.001	0.933647	1.05412	1.0046	0.967324	0.970869	0.947289	0.992653	0.944795	0.992706	0.978823	1.03587	0.997406	0.985772	0.988222	1.02189	0.961438	0.948592	0.988395	0.922744	0.594051	0.968592	1.0266	0.966605	0.997757	1.00121	0.996758	0.948622	0.950237	0.965688	1.00882	1.02002	1.03568	1.00454	0.978792	1.00234	0.998572	1.03008	1.04967	1.04189	1.05203	0.921949	0.953317	1.02109	1.04283	0.893597	0.940446	0.992299
1.57669	0.947423	0.99413	0.942377	1.02379	1.00204	0.948953	0.979879	0.95517	1.00618	0.9538	0.99662	0.982071	1.04116	0.99693	0.978916	0.9914	1.03795	0.973701	0.962988	0.968931	0.918436	0.601285	0.95948	1.05139	0.96314	1.0017	1.0111	0.973351	0.944543	0.953686	0.987619	1.00089	1.02358	1.04515	1.00654	0.977646	0.986308	0.990442	1.04739	1.08908	1.04556	1.05332	0.928542	0.974152	1.02008	1.04489	0.916326	0.945829	0.978969
1.89203	0.95563	0.985888	0.927219	1.04152	1.00678	0.957218	0.985966	0.97596	1.00934	0.961911	1.0169	0.986856	1.01815	0.994602	0.979487	1.02588	1.03042	0.976344	0.994539	0.987069	0.91655	0.592656	0.987741	1.02358	0.963281	0.989317	0.990562	0.986491	0.974508	0.94576	0.979298	0.993072	0.997476	1.06015	0.997338	0.988712	0.993246	0.988943	1.06316	1.07012	1.05321	1.07155	0.9418	0.981304	0.998166	1.02572	0.916488	0.957358	0.9709
2.20737	0.935247	0.97318	0.939512	1.02827	1.01471	0.979768	0.976053	0.986057	1.00751	0.986295	1.02496	0.996694	1.02081	0.988441	0.968863	1.03017	1.02848	0.984034	0.998718	0.980656	0.922026	0.592502	0.980059	1.00842	0.954351	1.00762	0.988557	0.976734	0.965048	0.967349	0.986824	0.988014	0.987964	1.04195	1.00001	0.9933	0.996398	0.96427	1.06436	1.10322	1.09018	1.0733	0.949089	0.962915	0.995323	1.02034	0.941578	0.946909	0.973322
2.52271	0.94738	0.982302	0.941737	1.03161	1.00694	1.0014	0.967231	0.98033	1.01047	0.986053	1.0409	1.00678	1.03641	0.99289	0.968012	1.03033	1.01763	0.999447	1.002	0.97942	0.939994	0.596029	0.977715	0.981341	0.976338	0.98483	0.961787	0.964905	0.94462	0.984029	0.968824	0.982278	0.978741	1.03995	1.0086	0.997657	0.98582	0.955294	1.07768	1.09766	1.10387	1.0535	0.947069	0.965159	0.995132	1.01581	0.904878	0.954399	0.969082
2.83804	0.923113	0.998133	0.938694	1.01646	0.99202	0.989515	0.951528	0.973002	0.995859	0.983342	1.04631	1.00916	1.00774	0.984256	0.962746	1.04616	1.00933	0.986622	1.00959	0.983484	0.925907	0.594862	1.00049	0.975852	0.965447	1.00836	0.96983	0.963578	0.942316	1.00715	0.978016	0.985604	1.00057	1.03628	0.998229	0.989033	0.993496	0.946117	1.06442	1.064	1.10316	1.06123	0.972972	0.952869	0.997365	1.01018	0.954876	0.918807	0.949276
3.15338	0.92053	0.993582	0.943854	1.00781	0.989962	0.991695	0.952122	0.964869	0.997136	0.997658	1.0446	0.996485	1.00413	0.993604	0.952403	1.04692	0.999032	0.969527	1.02263	0.991007	0.928384	0.598884	1.00877	0.946374	0.977143	1.02035	0.96456	0.954418	0.949719	0.998768	0.979637	0.97363	1.00937	1.05067	1.01158	0.98356	1.01294	0.96336	1.05239	1.07322	1.09642	1.05145	0.970215	0.94808	1.00232	1.01099	0.975321	0.903161	0.899453
3.46872	0.927136	1.00566	0.947995	1.00516	0.976321	1.00929	0.959378	0.949421	1.01108	1.01096	1.05635	0.982869	1.01695	0.98795	0.970709	1.06022	1.00265	0.950739	1.03888	0.971055	0.948068	0.59419	1.01962	0.963906	0.967454	1.01726	0.972752	0.958392	0.939865	1.00034	0.968852	0.957829	1.03892	1.05227	1.03722	0.980724	1.03262	0.973655	1.05566	1.07919	1.10289	1.04227	0.974184	0.943586	1.00885	1.00122	0.96755	0.911151	0.892721
3.78406	0.957182	0.993927	0.963777	0.965235	0.979818	0.995429	0.983277	0.946288	1.02051	0.995697	1.065	0.983456	1.0221	0.9835	0.944622	1.06016	0.986902	0.95361	1.04023	0.962965	0.969141	0.607664	1.00762	0.966988	0.98182	1.01097	0.970152	0.953361	0.967958	1.02262	0.971082	0.960409	1.04755	1.03463	1.0319	0.957984	1.03022	0.970669	1.05076	1.08245	1.09746	1.04666	0.975475	0.949109	0.982705	1.00572	0.941493	0.933862	0.888526
4.0994	0.945561	0.993809	0.97218	0.971433	0.971131	0.975321	0.968666	0.933811	1.00501	0.984863	1.05858	0.983224	1.01745	0.975458	0.946054	1.03198	0.981976	0.963968	1.05125	0.964318	0.983663	0.630105	1.02891	0.956858	0.975555	1.00973	0.973345	0.947276	0.987523	1.03223	0.956945	0.948984	1.02753	1.03034	1.03196	0.94033	1.02736	0.958276	1.04545	1.08366	1.09522	1.04654	0.975966	0.972099	0.971274	1.00289	0.927246	0.944136	0.922215
4.41473	0.928742	0.976122	0.970058	0.968818	0.972811	0.968262	0.977196	0.9282	1.00488	0.99832	1.06095	0.990973	0.998446	1.01285	0.939407	1.01967	0.964167	0.99598	1.05761	0.961369	0.974477	0.652697	1.01532	0.93048	0.999023	1.02538	0.963979	0.960637	1.00294	1.04711	0.944923	0.961734	1.00887	1.00711	1.02364	0.918681	1.03125	0.944157	1.03252	1.0875	1.07466	1.05359	0.965298	0.982117	0.959166	0.98965	0.955834	0.928837	0.934309
4.73007	0.94277	1.00199	0.965145	0.971639	0.969977	0.988861	0.971688	0.935931	1.00052	1.0091	1.04984	0.998738	0.999639	1.02341	0.951271	1.01982	0.955348	1.00323	1.04962	0.957222	0.985386	0.674637	1.00843	0.914698	1.01812	1.00988	0.971049	0.985949	1.0124	1.07424	0.93116	0.977857	1.01793	1.01921	1.0245	0.90577	1.02104	0.939855	1.01375	1.06017	1.07509	1.05372	0.958998	0.950916	0.963728	1.00152	0.946323	0.940295	0.93077
5.04541	0.945123	0.976225	1.00335	0.931299	0.969254	0.997467	0.964525	0.92284	1.00346	0.998739	1.04736	1.00783	1.00203	1.02123	0.948647	0.986689	0.974484	1.00642	1.03433	0.941671	0.987511	0.724615	0.978876	0.924375	1.02847	1.04038	0.982957	0.98344	0.997205	1.08092	0.937862	0.987542	1.01917	1.02389	1.03266	0.894839	1.03447	0.933289	0.980922	1.0579	1.05674	1.04121	0.954036	0.956037	0.968806	1.02368	0.973981	0.946307	0.946286
5.36075	0.958169	0.964582	0.976116	0.937436	0.961441	0.991318	0.965811	0.920473	1.00683	0.949834	1.05202	1.00171	0.988568	1.00291	0.95411	0.993656	0.973027	1.00354	1.02631	0.968135	0.982118	0.765701	0.988676	0.957018	1.02976	1.03945	0.979822	0.985559	1.0144	1.06657	0.92618	0.991745	1.03885	1.01126	1.03133	0.900894	1.064	0.95337	0.973932	1.02766	1.05383	1.04592	0.953327	0.953554	0.997256	1.03956	0.953162	0.946172	0.920247
5.67609	0.949141	0.972361	0.985516	0.936371	0.955647	0.999169	0.988286	0.932323	1.00889	0.9627	1.04082	1.00384	0.958712	0.990123	0.967384	1.00096	0.991145	0.980346	1.02442	0.964111	0.974526	0.811277	0.992135	0.984122	1.04488	1.05481	0.983549	1.00536	1.05955	1.06358	0.93588	0.987217	1.06191	0.996759	1.02825	0.884194	1.04745	0.960315	0.960736	1.04068	1.03646	1.06746	0.944604	0.953855	1.00716	1.01951	0.965831	0.96492	0.939637
5.99143	0.974068	0.975629	0.98794	0.926852	0.965405	0.987946	0.975758	0.93399	1.01899	0.986881	1.03685	0.992738	0.953033	1.00959	0.953916	0.988523	0.975081	0.981146	1.03401	0.962326	0.975399	0.87031	1.01746	1.01277	1.04686	1.00021	1.00032	1.00814	1.06594	1.05389	0.93909	0.990076	1.05689	0.993709	1.02368	0.916448	1.03155	0.969805	0.972679	1.03857	1.03252	1.05978	0.941637	0.97964	0.995865	1.00151	0.933077	0.975319	0.963168
6.30676	0.984501	0.970718	0.994086	0.938744	0.966623	0.970325	0.973662	0.950592	1.00521	0.992582	1.04043	1.00506	0.958775	1.01295	0.970602	0.972614	0.987646	0.976951	1.03373	0.948985	0.972666	0.950401	1.022	1.02714	1.04049	0.9706	1.01163	1.02041	1.05461	1.06832	0.931204	0.996494	1.0537	0.981846	1.02167	0.943439	1.03625	0.948208	0.967848	1.02365	1.01746	1.04289	0.937525	0.977992	0.989083	1.01461	0.933478	1.01806	0.980308
6.6221	0.996673	0.954683	0.990938	0.945673	0.959215	0.935297	0.958217	0.95593	1.00234	0.966399	1.02229	0.995253	0.952867	1.02542	0.960533	0.938475	1.00356	0.99046	1.0213	0.955201	0.967192	1.04779	1.02408	1.03331	1.04699	0.970215	0.999227	1.00731	1.04309	1.07267	0.923477	1.00884	1.03017	0.981477	1.02048	0.962983	1.0183	0.943678	0.956441	1.02874	1.0105	1.03956	0.926487	0.986623	0.985643	1.01943	0.932996	1.03328	0.980406
6.93744	0.974437	0.954241	0.998466	0.961377	0.959765	0.926271	0.955726	0.945156	0.978705	0.980036	0.997725	0.984922	0.951547	1.02407	0.972738	0.928865	1.00611	0.975192	1.02568	0.949796	0.95008	1.14983	1.04152	1.04696	1.04091	0.959125	1.02448	1.01157	1.02508	1.06215	0.929215	1.00268	1.02016	0.994034	1.03234	0.969097	1.02219	0.932582	0.958951	0.997724	0.996719	1.03602	0.934479	0.974943	1.00784	0.988278	0.966821	1.01287	0.993309
7.25278	0.969557	0.950359	0.999162	0.968831	0.962361	0.935196	0.951975	0.941009	0.990192	1.00745	0.999904	1.01729	0.943721	1.0096	0.956237	0.923893	0.998178	0.961703	1.02635	0.936144	0.92878	1.22139	1.01594	1.05905	1.03224	0.941392	1.03119	1.01287	1.00163	1.04686	0.932757	1.01001	1.03869	0.993665	1.03141	0.976761	1.02131	0.945885	0.976644	1.00535	0.968752	1.0212	0.931684	0.972256	1.01418	1.01064	0.990667	1.03041	0.981747
7.56812	0.998395	0.948484	1.0046	0.95419	0.96567	0.937846	0.922615	0.948063	0.969304	1.02752	0.985444	1.01468	0.957195	0.993954	0.951384	0.911935	1.01328	0.933223	1.01607	0.930124	0.929781	1.30959	1.01523	1.06665	1.01127	0.943142	1.04302	1.02547	1.00488	1.03116	0.962955	1.01183	1.04036	0.977771	1.04273	0.980161	1.04102	0.950383	0.981166	0.99241	0.977717	1.007	0.947554	0.971024	1.03187	1.00704	0.98872	1.04988	0.974922
7.88345	0.978932	0.913707	1.00956	0.976825	0.948168	0.932862	0.918705	0.94548	0.967811	1.01871	0.992399	0.998389	0.946591	0.976906	0.94754	0.914679	1.01716	0.916435	1.02319	0.929814	0.921065	1.39503	1.02343	1.05967	0.990137	0.954947	1.03771	1.00866	0.993694	1.00018	0.98013	1.01064	1.02058	0.96744	1.03481	0.987713	1.05847	0.965709	0.978692	0.9979	0.961717	1.00249	0.947006	0.973554	0.998363	1.02982	1.0082	1.04174	0.991503
8.19879	0.973091	0.923779	0.98887	0.996222	0.950331	0.911275	0.920618	0.949317	0.978269	1.04562	0.996434	0.988164	0.965653	0.991556	0.944583	0.919912	1.0167	0.906587	1.01715	0.928798	0.924833	1.46272	1.03021	1.05825	0.974922	0.94596	1.03412	1.01543	1.01842	0.999775	0.985182	1.00272	1.03032	0.943394	1.02187	1.00215	1.06545	0.998265	1.00199	0.996432	0.945782	1.00459	0.947405	0.976348	0.99794	1.03194	0.971833	1.03124	0.998289
8.51413	0.982849	0.947099	0.978545	0.997369	0.964556	0.936816	0.901768	0.954541	0.989584	1.05558	0.992314	1.00347	0.975041	1.02665	0.953827	0.911616	1.02146	0.887623	1.00748	0.912002	0.915789	1.53364	1.00748	1.0435	0.98033	0.939322	1.02676	1.02528	0.996487	0.981413	1.00191	0.988076	1.00847	0.958728	1.03487	0.991882	1.03572	0.99989	1.00201	1.00554	0.944701	0.992267	0.939054	0.973709	0.982439	1.03871	0.990758	1.06582	1.00542
8.82947	0.996211	0.94653	0.964406	0.990528	0.969167	0.914931	0.87758	0.950826	1.00044	1.0388	0.984712	0.996072	0.992309	1.0292	0.946323	0.902007	1.00972	0.898518	1.0143	0.928805	0.921928	1.6026	0.992315	1.05547	0.953666	0.948379	1.03469	1.02836	0.966102	0.961396	1.01924	1.00911	0.973801	0.959082	1.03343	1.01421	1.06647	1.00168	1.00266	0.992033	0.956578	0.990994	0.939807	0.988266	0.964542	1.04483	1.00394	1.04318	0.98998
9.14481	0.998238	0.974076	0.940543	1.00132	0.957948	0.931432	0.906487	0.940439	0.986507	1.02611	0.986683	0.983467	0.988965	1.02263	0.966953	0.902928	1.02481	0.919684	1.01791	0.928852	0.923498	1.65518	0.953769	1.02476	0.947783	0.968235	1.02476	1.02715	0.942841	0.944831	1.02111	1.01875	0.966246	0.940064	1.04121	0.989785	1.04093	0.999558	1.00281	0.986891	0.949561	1.01151	0.942235	0.98551	0.973269	1.03218	1.01864	1.04409	0.983333
9.46015	1.02677	1.00172	0.937618	1.00387	0.96812	0.940419	0.905689	0.927032	0.993293	1.01798	0.993551	1.01103	0.98097	1.02674	0.972462	0.905068	1.03962	0.937752	1.00654	0.938526	0.908458	1.69116	0.951941	1.03434	0.943054	1.00219	1.01065	1.00273	0.953149	0.931728	1.02345	1.01635	0.968539	0.957647	1.05188	0.975967	1.02527	0.993954	1.00775	0.985343	0.944986	1.01404	0.951742	0.983075	0.967146	0.994942	1.02648	1.00299	1
9.77548	1.01612	1.0299	0.932956	1.01072	0.966344	0.968568	0.92541	0.929695	0.984254	1.04813	0.990619	1.03593	0.965126	1.01454	0.977264	0.909405	1.02843	0.936076	1.01424	0.951033	0.906118	1.70425	0.926335	1.0201	0.943943	1.00716	1.00748	1.02154	0.966369	0.931986	1.01353	1.05283	0.982862	0.945975	1.04628	0.97024	1.02568	0.987287	1.00128	0.982473	0.925227	1.00999	0.958991	0.973977	0.955233	1.0095	0.998253	0.971001	1.00769
10.0908	1.01019	1.02101	0.91651	1.03503	0.976356	0.9867	0.936411	0.934373	0.989339	1.06007	0.994389	1.03986	0.968359	1.02037	0.97504	0.911026	1.02617	0.940569	1.02058	0.94445	0.89726	1.69843	0.915087	1.02781	0.931335	1.02066	0.976475	1.02629	0.986088	0.955391	1.01494	1.06503	1.00087	0.953952	1.04574	0.962726	1.00351	1.00127	1.01556	0.998525	0.934341	1.01574	0.964984	0.992114	0.953397	1.04569	0.98945	0.964706	0.973914
10.4062	1.02666	1.01592	0.920625	1.02563	0.977658	0.99236	0.964194	0.938411	0.980764	1.04111	0.98766	1.01319	0.982676	1.04129	0.995546	0.955442	1.0329	0.933549	1.01678	0.936303	0.919462	1.71479	0.920033	1.04002	0.93731	1.00923	0.963996	1.01075	1.0093	0.955894	1.0245	1.05305	0.986964	0.952613	1.04733	0.96296	1.04599	0.991445	1.01685	0.960982	0.956564	1.03783	0.972176	0.987837	0.951011	1.0094	0.981415	0.940864	0.957605
10.7215	1.02343	1.02833	0.922442	1.03279	0.973091	0.984218	1.00103	0.940836	0.998999	1.0419	0.996459	0.999829	0.965574	1.04739	1.00022	0.985918	1.02047	0.956661	1.00298	0.915457	0.935413	1.69357	0.925392	1.04973	0.952509	1.01205	0.959884	0.987242	1.00777	0.969533	1.01711	1.04817	1.00406	0.967787	1.03455	0.989632	1.05167	0.997531	1.03174	0.952064	0.970109	1.06332	0.957013	1.00303	0.962056	1.02539	0.9602	0.911399	0.979271
11.0368	1.02675	1.02642	0.920277	1.00933	0.982084	0.976368	1.00167	0.9408	1.00567	1.03798	0.990221	0.991558	0.963551	1.04453	1.01022	0.975992	1.00961	0.977682	0.996786	0.912972	0.936617	1.67684	0.92837	1.06401	0.969266	1.00356	0.953296	0.98434	1.00765	0.97481	1.01486	1.04046	1.02537	0.963513	1.03106	0.981823	1.03647	0.994523	1.04722	0.969121	0.995082	1.06364	0.966081	0.998123	0.986102	0.973383	0.945807	0.919394	0.970465
11.3522	1.03706	1.03334	0.928652	1.03161	0.982047	0.981349	1.00379	0.933319	0.990799	1.02913	0.977355	0.966983	0.947484	1.04332	1.01881	0.976543	1.0119	0.985249	1.00684	0.916166	0.936374	1.67275	0.913912	1.0771	0.973217	0.992112	0.961803	0.990697	1.0154	0.960562	1.00652	1.02921	1.01409	0.985205	1.03875	0.981711	0.997292	0.984616	1.05446	0.980162	1.02169	1.06568	0.956588	0.993936	0.97605	0.964317	0.958218	0.91727	0.949796
11.6675	1.04233	1.03381	0.949467	1.03849	0.971637	0.936554	1.04045	0.934666	0.967363	1.03252	0.972434	0.951354	0.939608	1.02362	1.00233	0.965776	1.01539	1.00957	1.01549	0.931099	0.956322	1.65718	0.927066	1.08053	0.975455	1.00059	0.974766	0.991937	1.03267	0.96836	0.987985	1.0406	1.01473	0.986912	1.0244	0.983129	1.01327	0.983194	1.05827	0.981922	1.00934	1.07245	0.961013	0.979053	0.988927	0.965229	1.00215	0.911402	0.962987
11.9829	1.03533	1.05166	0.956481	1.04114	0.972091	0.93211	1.06656	0.940662	0.979482	1.05022	0.967506	0.954265	0.923206	1.04442	1.00786	0.990277	1.01396	1.01465	1.01027	0.93997	0.950087	1.63672	0.954796	1.04384	1.00322	1.00128	0.965432	0.981633	1.07504	0.978479	0.97166	1.03986	1.02321	0.976837	1.01374	0.957032	1.01897	0.977713	1.06971	0.986671	1.00324	1.07436	0.970584	0.961421	1.01756	0.980673	0.980165	0.930142	0.964297
12.2982	1.03524	1.02338	0.964445	1.02432	0.980856	0.909495	1.05166	0.970861	1.00005	1.05961	0.969687	0.962422	0.926969	1.04026	1.00304	0.982144	1.00436	1.00688	0.998043	0.941193	0.930211	1.62383	0.951408	1.02307	1.01089	1.02208	0.963828	0.98285	1.10887	1.00181	0.945463	1.04663	1.03679	0.99502	1.00091	0.974231	1.03167	0.969615	1.08395	1.01326	1.01475	1.06103	0.958764	0.9503	1.0151	1.02342	0.96202	0.937032	0.967494
12.6135	1.02515	1.02043	0.958039	1.01008	0.970093	0.91972	1.05824	0.978692	1.0028	1.03635	0.9795	0.923105	0.92816	1.0225	0.992748	1.00613	0.974346	1.01691	0.998169	0.94328	0.950229	1.61335	0.943062	1.02665	1.01119	1.00555	0.968854	1.00413	1.09222	1.00528	0.942574	1.04251	1.02552	0.975946	0.990621	0.960278	1.03019	0.98862	1.08431	1.03254	1.01298	1.06596	0.954103	0.967023	1.02029	1.02205	0.948341	0.930421	0.961049
12.9289	1.04013	0.993455	0.970163	0.995221	0.982652	0.918282	1.04965	0.984984	0.997799	1.03553	0.996787	0.937184	0.947427	1.01674	0.991289	1.00618	0.964617	1.00863	0.994059	0.928476	0.964507	1.60839	0.968313	1.02297	1.00825	1.00126	0.974221	0.982518	1.07968	1.01807	0.95236	1.00599	1.0115	0.992462	0.99794	0.969213	1.03516	0.996759	1.08813	1.03538	1.01929	1.06759	0.956118	0.974161	1.0221	1.03666	0.951892	0.942101	0.9848
13.2442	1.06323	1.00273	0.968272	0.972774	0.98388	0.91811	1.02592	0.994356	0.993853	1.00632	1.01398	0.932657	0.952352	1.02404	0.990236	1.01177	0.962602	1.01458	0.988901	0.940071	0.967601	1.5971	0.970893	1.01228	1.02221	1.00632	0.982996	0.983679	1.07695	1.01213	0.964865	1.00343	1.01658	0.984156	0.981542	1.00645	1.03804	1.0046	1.06208	1.02304	1.03088	1.07539	0.945871	0.983695	1.02551	1.02302	0.982285	0.950362	0.993946
13.5595	1.05981	1.01533	0.964434	0.969183	0.992586	0.904508	1.02644	0.996405	0.999422	0.986313	1.01381	0.946064	0.946976	1.01724	0.980308	0.979198	0.978544	1.03994	0.99005	0.943664	0.959377	1.58183	0.980387	1.00719	1.01203	1.01509	0.979077	0.998845	1.07058	1.008	0.953042	1.02191	1.01848	0.994065	0.958356	0.999225	0.992655	1.02044	1.04894	1.04184	1.04649	1.05697	0.940445	0.988514	1.03432	1.02204	0.970142	0.940742	1.0249
13.8749	1.04424	1.00831	0.965613	0.969158	1.00389	0.911494	0.997936	0.978859	0.992578	0.97413	1.00471	0.980131	0.950575	1.01377	0.981757	0.960446	0.994426	1.03049	0.986112	0.960027	0.967279	1.59417	0.984339	1.00699	1.01079	1.01129	0.968605	1.0052	1.06549	0.996053	0.961375	1.02799	1.009	0.992796	0.971497	1.00399	0.980651	1.02383	1.03071	1.06484	1.06261	1.04665	0.956607	0.972459	1.02681	1.01514	0.970568	0.95852	1.01032
14.1902	1.06788	1.02287	0.964096	0.975145	0.99936	0.904696	1.01966	0.979478	0.989528	0.980794	1.003	1.00603	0.951201	1.01769	0.973329	0.965994	0.996807	1.02423	0.98999	0.964287	0.973762	1.59078	0.981442	0.972888	0.989298	0.998309	0.975674	1.00327	1.05805	0.982122	0.976316	1.03253	0.996433	1.00058	0.973924	1.00345	0.987554	1.01199	1.01172	1.04225	1.03367	1.05053	0.94728	0.978008	1.05092	1.00195	0.977179	0.969804	1.01192
14.5056	1.05352	1.01411	0.954102	0.964138	0.995789	0.891097	1.02799	0.978716	1.00343	0.983203	1.01157	1.01078	0.971336	1.01189	0.985258	0.960279	0.995301	1.02675	0.99	0.977451	0.991275	1.56756	0.992807	0.953396	0.971598	1.01057	0.975769	0.983077	1.03892	0.983565	0.998702	1.05588	0.996996	0.990694	0.964797	0.998661	0.993682	1.01443	0.992947	1.0455	1.01423	1.05451	0.959354	0.978114	1.04987	0.992134	0.994999	1.00154	1.01537
14.8209	1.02986	1.00223	0.950898	0.972912	0.996315	0.896186	1.0069	0.97745	1.01425	0.988157	1.02945	1.03507	0.968238	1.01527	0.993958	0.959656	0.984048	1.02851	0.997955	0.976672	0.993362	1.56573	0.993394	0.94436	0.970645	1.02892	0.976018	0.968392	1.01966	0.994667	0.99991	1.05541	0.98307	0.996279	0.986191	0.990299	0.98213	1.00747	0.994382	1.04006	1.01314	1.053	0.97583	1.01853	1.04598	0.976642	1.00327	1.01126	1.01726
15.1362	1.03711	0.987305	0.956671	0.98314	1.0113	0.884655	0.98961	0.969897	0.992321	1.00635	1.03946	1.03533	0.967578	1.00904	0.985522	0.947087	0.977963	1.03488	1.00132	0.95321	0.998189	1.57264	0.982235	0.965886	0.941462	1.02325	0.986193	0.973956	0.987273	1.00881	1.00794	1.05379	0.997643	1.01523	0.987534	1.01185	0.957559	1.00109	0.985003	1.02395	0.994388	1.04851	0.970403	1.04079	1.0319	0.959	1.03683	0.993023	1.00824
15.4516	1.02158	0.986584	0.970087	0.992531	1.00485	0.902137	0.982449	0.940478	0.971232	0.976789	1.01684	1.05453	0.96748	1.01243	0.975363	0.974193	0.993086	1.03465	1.01124	0.963752	1.01833	1.56999	0.998606	1.01612	0.941477	0.994724	1.01025	0.96513	0.976342	1.00575	1.03006	1.0487	0.98002	1.01063	0.99267	1.0041	0.950836	1.01194	0.972252	1.02103	0.969064	1.04073	0.976883	1.05315	1.03509	0.93054	1.03429	0.99746	1.00483
15.7669	1.01295	0.964158	0.995804	1.00908	0.991452	0.897517	0.962157	0.940013	0.953417	0.98275	0.993214	1.06397	0.976656	1.00591	0.970744	0.961419	1.01067	1.0091	1.01888	0.964849	1.0124	1.54815	1.00783	1.02175	0.957403	1.0135	1.00884	0.941201	0.962981	1.00631	1.03109	1.06739	1.00223	1.0147	0.992547	1.0267	0.969982	1.00673	0.955661	0.991539	0.968585	1.04365	0.984931	1.07171	1.04163	0.930637	1.08023	0.981017	1.0114
16.0822	1.0072	0.969679	0.989645	1.02338	0.981429	0.891798	0.955923	0.941031	0.955396	0.977486	0.978527	1.03742	0.969785	1.01843	0.972115	0.958592	1.03365	1.01789	1.03925	0.973236	1.00867	1.51226	0.982519	1.02499	0.953438	1.01387	1.01332	0.945405	0.966155	0.990979	1.02762	1.05656	1.02069	1.00132	0.989268	1.02065	0.974216	1.01393	0.973536	0.979561	0.991125	1.04091	0.990059	1.0679	1.0551	0.903832	1.10253	0.956668	0.984845
16.3976	1.00286	0.966283	0.98935	1.03284	0.976196	0.879483	0.964957	0.947301	0.959469	0.958295	0.967857	1.0523	0.964453	1.01737	0.983836	0.958263	1.03157	1.00576	1.03608	0.966165	1.04002	1.50137	0.971817	1.01977	0.950456	1.002	1.01981	0.946413	0.951186	0.974226	1.02797	1.04978	1.02214	1.01678	0.992641	0.994891	0.984783	1.0049	0.983403	0.985513	0.998355	1.02949	0.99199	1.06153	1.0667	0.907199	1.07199	0.953982	0.973325
16.7129	1.00462	0.9716	0.987107	1.03738	0.974078	0.888721	0.957333	0.949419	0.969801	0.965254	0.981659	1.06624	0.968978	1.03648	1.00603	0.960121	1.00094	0.985124	1.0262	0.969311	1.05821	1.49106	0.975892	1.01248	0.949104	1.0059	1.01913	0.929728	0.939346	0.986938	1.04448	1.03197	1.03701	1.01091	1.01061	1.00018	0.982788	1.00241	0.97436	0.983083	0.96492	1.02879	0.982392	1.03727	1.05848	0.915765	1.09081	0.999247	0.94708
17.0283	1.00033	0.967628	0.997119	1.04352	0.962105	0.872349	0.985933	0.96572	0.974949	0.949348	0.976737	1.05212	0.990107	1.02587	1.00726	0.98876	0.991062	0.997063	1.02556	0.973562	1.03361	1.46597	0.981532	1.0196	0.948875	0.994571	1.01571	0.926074	0.920663	0.991243	1.05159	1.0296	1.03593	1.01705	1.00397	0.982821	0.990964	1.00362	0.995504	0.997233	0.927721	1.02854	0.978712	1.05059	1.0704	0.908891	1.11188	0.976374	0.960176
17.3436	0.974849	0.963849	1.00286	1.04048	0.957271	0.885009	0.978077	0.961771	0.976809	0.949503	0.986102	1.04372	0.986948	1.02188	0.997218	1.00892	0.994999	1.00678	1.0249	0.988496	1.01821	1.44888	0.981638	1.06122	0.948825	1.01724	1.01282	0.925618	0.933764	1.00153	1.05561	1.02021	1.04121	1.01625	1.00571	0.985108	0.995536	1.00777	1.00471	1.01277	0.936179	1.03787	0.997712	1.05833	1.02912	0.954109	1.09071	0.93948	0.961972
17.6589	0.972842	0.982003	0.997432	1.02975	0.955323	0.916214	0.969729	0.971367	0.965386	0.92662	0.979897	1.0491	0.975355	1.02669	0.988028	1.00403	1.00102	1.00256	1.0302	0.982078	1.00264	1.44057	0.975522	1.0992	0.962277	1.00531	1.01263	0.927544	0.941736	1.01198	1.04538	1.00292	1.02964	1.03003	1.0249	1.00053	0.986896	0.985716	1.0078	0.999806	0.951647	1.0278	0.991187	1.04722	1.04328	0.957071	1.11421	0.934081	0.983134
17.9743	0.975975	0.980696	1.00755	1.03581	0.954119	0.949179	0.984785	0.979942	0.970333	0.913506	0.972492	1.04109	0.982603	1.02893	0.990307	1.01484	1.01889	1.0002	1.03036	0.976334	1.00915	1.41682	0.967864	1.11467	0.962427	0.994558	1.02141	0.938096	0.954185	1.01048	1.03106	1.00686	1.05016	1.01218	1.00813	1.01864	1.00176	0.972217	1.00552	0.993152	0.944034	1.0202	0.988226	1.03903	1.0317	0.973204	1.0736	0.909816	0.995758
18.2896	0.969121	0.976518	1.00549	1.0389	0.943944	0.974185	0.982094	0.983756	0.973052	0.874001	0.973454	1.02534	1.00404	1.01993	0.998347	1.00082	1.03556	0.983982	1.04179	1.00006	1.00462	1.38073	0.972853	1.11605	0.971206	0.977086	1.01917	0.92772	0.960406	1.0151	1.03988	0.988359	1.02048	1.01724	1.01273	1.03062	1.01515	0.979008	1.00161	0.980499	0.952263	1.02332	1.00392	1.0135	1.02652	0.954036	1.02823	0.936997	1.0208
18.605	0.976849	0.956924	0.998761	1.04473	0.95564	0.989109	1.0015	0.980612	0.977586	0.885601	0.986118	1.00481	1.00761	1.02307	1.00258	0.971851	1.0286	0.982303	1.02743	0.998853	0.989826	1.34965	0.973899	1.09883	0.962311	1.00264	1.00248	0.929024	0.969502	1.01507	1.04606	0.962826	1.0301	1.02757	1.0071	1.02283	1.02886	0.963334	1.00425	0.975001	0.982153	1.01943	0.996946	1.0011	1.01285	0.961523	1.06531	0.932567	1.02578
18.9203	0.986997	0.955969	0.983234	1.03096	0.972763	0.974995	1.02067	0.980658	0.995621	0.899719	0.993511	1.02543	1.01481	1.04326	1.01105	0.97601	1.02746	0.992381	1.01726	0.999504	1.00263	1.32856	0.981104	1.08961	0.938646	0.980019	1.01922	0.936751	0.989164	1.00889	1.03737	0.954489	1.01094	1.0146	1.00285	1.00806	1.02186	0.967381	1.02806	0.971956	0.973733	1.02529	0.987915	0.980565	0.999406	0.985896	1.04329	0.971379	1.01363
19.2356	0.98388	0.959972	0.975147	1.01351	0.97788	0.968814	1.02829	0.987812	1.0081	0.923167	1.00546	1.02989	1.0146	1.04892	1.01268	0.984396	0.999189	0.991737	1.00298	0.992731	1.00561	1.31872	1.00428	1.0781	0.931482	0.973937	1.02677	0.925942	0.984717	0.996759	1.02956	0.957124	1.00012	1.02569	0.98912	1.00025	1.02282	0.968334	1.01879	0.967965	0.966354	1.02884	0.988885	1.00583	0.982407	1.03576	1.02069	1.00285	0.993104
19.551	0.974986	0.955698	0.980581	1.0006	0.970128	1.0089	1.03541	0.982478	1.01381	0.950265	1.01208	1.00791	1.0277	1.0537	0.992572	0.997451	0.979424	1.00968	0.998692	1.00679	0.983872	1.30499	1.02473	1.05758	0.923404	0.991445	1.03066	0.928033	0.993333	0.97863	1.01762	0.956517	0.97639	1.0051	0.984175	0.99036	1.00867	0.999741	1.00121	0.947146	0.94848	1.03045	0.975454	1.01145	0.962582	1.02974	1.0701	1.02087	0.999439
19.8663	0.97822	0.959351	0.987653	0.995336	0.962409	1.01455	1.04131	0.978165	1.02262	0.95731	1.00026	0.973811	1.03775	1.04087	0.97589	1.02164	0.993142	1.02714	0.991462	1.01075	0.970895	1.29146	1.0189	1.06047	0.921966	0.986284	1.03508	0.940447	0.997533	0.98412	1.0144	0.96772	0.967435	1.00244	0.986145	0.979294	1.02249	1.00112	1.01103	0.949541	0.953631	1.03753	0.980936	1.02142	0.976788	1.0316	1.07549	1.01594	1.01034
20.1816	0.985332	0.964283	0.990222	0.996984	0.961498	1.03432	1.03964	0.970859	1.02384	0.977192	1.01513	0.964264	1.03175	1.04761	0.97846	1.01443	1.0064	1.01367	0.998608	1.01937	0.986673	1.27816	1.02045	1.06463	0.917426	0.998328	1.03899	0.954065	0.985533	1.00036	0.998701	0.957133	0.971734	1.00014	0.984103	0.990214	1.01406	0.983162	0.998567	0.924787	0.970329	1.03709	0.992482	1.01747	0.984105	1.05558	1.05142	1.05345	1.00791
20.497	1.00605	0.964236	0.994931	0.993702	0.97605	1.05382	1.0225	0.983981	1.01959	0.971864	1.01133	0.967885	1.04088	1.04663	0.985848	0.998421	1.00545	0.999671	1.01254	1.0254	1.00051	1.26695	1.02157	1.05269	0.927518	0.984437	1.04033	0.971969	0.987985	0.9999	0.982018	0.971687	0.968952	0.985548	0.972089	0.982596	1.02004	0.976227	0.97762	0.917442	0.964269	1.02273	0.983568	1.02053	1.00019	1.01718	1.07284	1.06053	1.02631
20.8123	1.00457	0.954024	1.00172	0.978595	0.981549	1.07992	1.01397	0.977098	1.02662	0.977278	1.01194	0.975643	1.03982	1.04364	0.972101	1.00341	0.993954	0.978498	1.00478	1.02721	0.993603	1.25228	1.0278	1.02085	0.92907	0.997057	1.03799	0.99532	0.989946	0.99446	0.973323	0.968051	0.975048	0.960582	0.966313	0.973888	1.06315	0.991806	0.970987	0.933844	0.952644	1.02676	0.98555	1.038	1.0005	1.02899	1.02063	1.05024	1.01329
21.1277	1.00248	0.97403	0.992404	0.94937	0.994527	1.08271	1.01068	0.971695	1.02778	0.991793	1.0189	0.970093	1.02964	1.04539	0.967609	1.00054	0.9787	0.970565	0.997227	1.04506	0.977387	1.2378	1.03186	1.01305	0.932723	0.982798	1.02602	0.991596	0.986768	1.00656	0.990046	0.965161	0.972408	0.970565	0.965734	0.971151	1.05919	1.01153	0.957415	0.93622	0.944642	1.02902	0.979039	1.04815	1.00667	1.01266	0.997368	1.04646	1.00363
21.443	1.00592	0.990995	0.995185	0.93858	0.999382	1.08671	0.997722	0.976086	1.02293	1.02412	1.0316	0.976189	1.02574	1.0554	0.952061	1.00309	0.974661	0.99368	0.98209	1.0473	0.965071	1.23156	1.03359	1.00621	0.938584	0.978052	1.01003	0.994932	0.984704	0.996403	0.982318	0.960094	0.991047	0.956173	0.962813	0.957552	1.03532	1.0148	0.952756	0.950242	0.973136	1.02438	0.978692	1.06856	0.994535	1.01898	1.04012	1.04227	0.981886
21.7583	1.01012	1.01427	1.00309	0.941279	0.991786	1.0635	0.992017	0.988921	1.02283	1.03284	1.03001	1.00164	1.04003	1.06654	0.95086	1.01939	0.964504	1.01168	0.988345	1.04555	0.978199	1.21315	1.02041	1.0063	0.951379	0.965832	0.998559	0.998427	0.975976	0.963355	0.979021	0.971038	0.994854	0.939475	0.96795	0.956862	1.04294	1.01681	0.952663	0.920812	0.945713	1.01435	0.985276	1.06368	1.0123	1.03018	0.993486	1.03152	0.980993
22.0737	0.998713	1.01885	0.993919	0.933096	0.978996	1.06982	1.00111	0.993484	1.01354	1.03877	1.0372	0.987886	1.01756	1.07719	0.954014	1.02328	0.948066	0.990572	0.997924	1.04921	0.972739	1.20599	1.00605	1.01465	0.965878	0.952575	0.977581	1.00175	0.980629	0.970758	0.999782	0.963092	0.98467	0.967113	0.976543	0.957906	1.0291	1.00189	0.952835	0.948342	0.944914	1.00676	1.01797	1.06212	1.01107	1.0037	1.00149	1.03209	0.964382
22.389	0.980731	1.01428	0.994275	0.921008	0.981229	1.09537	1.01255	0.976494	1.002	1.02119	1.04174	0.998287	1.01688	1.06903	0.958703	1.03865	0.957224	0.990189	0.99988	1.04979	0.975818	1.20063	0.994141	1.03116	0.985195	0.955368	0.956954	1.01621	0.986384	0.972866	1.01497	0.961741	0.978508	0.974276	0.98173	0.945601	1.00954	0.995733	0.961484	0.948634	0.942591	1.00765	1.02435	1.02363	1.02889	0.967929	1.04316	1.01763	1.01049
22.7043	0.975645	1.03844	1.00248	0.925004	0.981067	1.0712	1.00219	0.975678	0.987686	1.0227	1.02812	1.03395	0.999797	1.06106	0.965919	1.02163	0.972843	0.980603	1.00143	1.0498	0.972462	1.17027	0.979699	1.05044	1.00525	0.961921	0.945647	1.02219	0.984051	0.997628	1.02305	0.977673	0.966833	0.977045	0.999467	0.965761	1.00657	0.971515	0.974486	0.964924	0.937815	1.00942	1.04986	1.00993	1.03711	0.987452	1.00353	1.00366	1.05846
23.0197	0.972134	1.0334	1.00817	0.919664	0.981873	1.06843	0.998239	0.982805	0.974824	1.0285	1.02575	1.06935	0.995724	1.0553	0.964307	1.00856	0.970817	0.978976	1.02366	1.04957	0.983292	1.13912	0.960291	1.04616	1.02272	0.980187	0.942585	1.02063	0.981536	0.989001	1.01431	0.983489	0.967936	0.986125	0.997085	0.967281	0.993787	0.951255	0.968123	0.968104	0.950122	1.00579	1.07788	1.01827	1.01646	1.01772	0.988519	0.997819	1.05104
23.335	0.98002	1.02601	0.997831	0.911122	0.985127	1.06712	0.990387	0.987763	0.972426	1.02284	1.0138	1.07332	1.00443	1.04157	0.958747	0.990335	0.957152	0.988043	1.03151	1.04699	0.990163	1.11213	0.953115	1.03635	1.02901	0.983098	0.939987	1.00092	0.979012	0.97063	1.03016	0.986377	0.954481	1.00125	0.98573	0.970731	0.998172	0.955826	0.963292	0.958498	0.925721	1.00067	1.08398	1.00844	0.970767	1.00814	1.00035	1.00137	1.05073
23.6504	0.979762	1.0071	0.997427	0.936416	0.981752	1.04794	0.98826	0.983513	0.973604	1.03114	1.01161	1.07311	1.00749	1.04034	0.970369	0.978637	0.958956	0.987447	1.0092	1.04259	0.979229	1.08401	0.960136	1.02619	1.02964	0.996246	0.932396	0.990741	0.970507	0.98491	1.03901	0.975996	0.961996	1.00801	0.989003	0.993019	0.985957	0.971303	0.959882	0.960692	0.92065	0.996433	1.10557	0.999587	0.960553	1.02971	1.00888	1.01763	1.01856
23.9657	0.988607	0.993789	1.003	0.980405	0.983049	1.02726	1.00473	0.988012	0.969232	1.03046	1.00782	1.07738	1.01032	1.0464	0.97111	0.990339	0.970887	1.00499	1.00062	1.04238	0.976204	1.04765	0.959354	1.02193	1.04082	0.987412	0.939832	0.973684	0.967599	0.976221	1.03812	0.972386	0.968931	1.01031	1.00247	0.983259	0.972077	0.969022	0.969141	0.964424	0.924187	1.00228	1.11932	0.997874	0.938404	1.02552	1.00874	1.02248	1.01633
24.281	0.985492	0.982217	1.0083	1.00872	0.977977	1.02064	1.00065	0.991043	0.965455	1.04042	0.992936	1.07188	1.03909	1.05402	0.966571	1.00991	0.970951	0.987084	0.996377	1.01865	0.988222	1.01799	0.95019	1.01917	1.03143	0.982708	0.949214	0.977054	0.966448	0.945773	1.03447	0.971676	0.971034	1.00247	0.997511	1.0028	0.982658	0.983885	0.990961	0.96494	0.955439	1.00612	1.15751	0.971536	0.954536	1.01645	1.03166	1.04258	1.0086
24.5964	0.988461	0.982736	1.00406	1.01482	0.962548	1.00869	1.00201	0.985389	0.974522	1.02694	0.970546	1.08155	1.03204	1.03864	0.978435	1.02466	0.970741	0.968191	0.987464	1.0092	1.01123	0.985521	0.942849	1.01034	1.02958	0.989995	0.964176	0.975277	0.971682	0.933487	1.03312	0.98131	0.968722	1.0177	0.992948	1.01522	0.999608	1.00778	1.00401	0.989286	0.933678	1.00484	1.16177	0.957386	0.976174	1.02608	1.01466	1.03433	1.01556
24.9117	1.0004	0.984498	1.0146	1.00584	0.955602	1.03696	1.00056	0.990845	0.988336	1.03711	0.962213	1.06546	1.00548	1.02353	0.977046	1.02397	0.995981	0.949483	0.977848	1.0029	1.02348	0.96805	0.941138	1.01116	1.03285	0.996746	0.978871	0.972464	0.975896	0.958443	1.03461	0.979242	0.959042	1.01854	1.00332	1.02631	0.98137	1.02259	1.01001	1.02095	0.950104	1.0196	1.181	0.959908	0.987115	1.05189	1.09233	1.0279	0.996029
25.2271	1.00334	0.996094	1.03375	1.00864	0.968366	1.06275	0.986771	1.00335	1.00295	1.04085	0.948275	1.07228	1.00509	1.01908	0.968462	1.01418	1.00896	0.968252	0.975883	1.00618	1.0257	0.933453	0.946578	1.02377	1.03502	1.02547	0.993899	0.972733	0.969655	0.965631	1.02444	0.971514	0.993572	1.01318	0.997097	1.03388	0.970812	1.03581	0.992083	1.00882	0.983205	1.0122	1.17972	0.952098	1.01048	1.05108	1.06463	1.00961	1.01702
25.5424	1.00667	1.01055	1.04856	1.02535	0.961623	1.04657	0.966154	1.0191	1.00966	1.03607	0.941119	1.06636	1.00732	1.01565	0.962503	1.00849	1.01969	0.969548	0.980091	1.01995	1.02026	0.900297	0.958353	1.01575	1.03717	1.03784	1.02118	0.993573	0.954514	0.961848	1.02967	0.967264	1.00848	0.996995	1.00021	1.04659	0.988121	1.03744	0.983686	1.03654	0.996022	1.02549	1.19941	0.973252	1.0028	1.05724	1.07485	1.04839	0.989808
25.8577	1.01442	1.00263	1.039	1.0268	0.956786	1.04692	0.964693	1.02876	1.01065	1.02031	0.945354	1.05089	1.01955	1.00007	0.967646	1.03026	1.02509	0.960916	1.0038	1.02204	1.02581	0.878029	0.968185	1.01055	1.02809	1.03498	1.02974	1.00039	0.945126	0.947501	1.03494	0.962112	1.03296	0.998788	0.978308	1.04672	1.0148	1.03226	0.991815	1.04392	1.01405	1.01609	1.21243	0.979554	1.00243	1.05615	1.05623	1.04754	0.957082
26.1731	1.01734	1.00297	1.03292	1.04552	0.955895	1.03288	0.966587	1.02766	0.999989	1.03798	0.944803	1.03589	1.03238	1.00736	0.971295	1.03559	1.02681	0.948083	1.00674	1.02134	1.01965	0.856862	0.985874	1.01791	1.02378	1.01746	1.02923	1.00823	0.945166	0.965647	1.03823	0.958936	1.02866	1.00235	0.98246	1.06109	1.00046	1.04334	1.00066	1.04547	1.01506	1.01558	1.22228	0.990389	0.998363	1.02585	1.04032	1.04931	0.956513
26.4884	1.00105	1.01395	1.04213	1.04556	0.953157	1.00945	0.962949	1.0287	0.996349	1.05575	0.950044	1.03903	1.02798	1.01572	0.98407	1.04503	1.03406	0.934834	1.00854	1.01475	1.01643	0.829234	0.979045	1.01932	1.01504	1.0008	1.04584	1.02232	0.954923	0.988905	1.02757	0.957729	1.03492	1.00168	0.989775	1.05709	0.979292	1.04601	0.983854	1.05434	1.06414	1.00837	1.24024	1.00684	1.01118	1.02777	1.04015	1.02949	0.947093
26.8037	0.97948	1.03433	1.03504	1.02413	0.9579	1.00041	0.967615	1.02151	0.997576	1.0499	0.956157	1.03568	1.0255	1.00397	0.974445	1.05718	1.02667	0.939719	1.02386	1.00458	1.03003	0.804897	0.959155	1.02135	1.00939	0.990688	1.05852	1.01907	0.942312	0.979773	1.01125	0.960443	1.02223	0.989747	0.991712	1.0518	0.973657	1.04078	0.992239	1.06098	1.11547	1.00329	1.25399	1.02121	1.00653	1.06716	1.00252	1.01357	0.9732
27.1191	0.976179	1.04642	1.03086	1.00406	0.958289	0.981475	0.949974	1.01654	0.995864	1.04747	0.960434	1.04026	1.01916	0.994216	0.974498	1.05377	1.00552	0.931836	1.02919	0.999207	1.06265	0.795288	0.963343	1.02142	0.99844	0.995435	1.05184	1.01553	0.935161	0.977103	1.00508	0.975916	1.04672	0.979745	0.991081	1.0715	0.964252	1.04484	0.983847	1.05853	1.13594	0.994629	1.27905	1.02448	1.03674	1.06446	1.01066	1.01536	0.959129
27.4344	0.988463	1.03379	1.04508	1.00981	0.963507	0.971188	0.950886	1.01582	0.992722	1.01219	0.958316	1.04534	1.00228	0.973839	0.984457	1.03264	1.00989	0.950616	1.03067	1.00693	1.06977	0.785803	0.994579	1.02308	1.02042	0.997341	1.05058	1.00468	0.956578	1.00016	0.997696	0.977556	1.04865	0.986046	0.98518	1.04303	0.949289	1.0209	0.980561	1.03946	1.10928	0.994606	1.2766	1.05467	1.01879	1.10331	1.01343	1.01033	0.957578
27.7498	0.972806	1.01802	1.05266	1.01966	0.974551	0.963062	0.958398	1.01962	0.982066	1.00585	0.962078	1.03683	1.01179	0.983686	0.987212	1.02182	1.01554	0.980987	1.02956	1.00445	1.06694	0.764923	1.01337	1.03579	1.03021	0.991047	1.04774	0.994607	0.955616	1.01626	0.999653	0.975909	1.04693	0.987934	1.00107	1.03277	0.953868	0.996135	0.9938	1.01453	1.12337	1.00299	1.3041	1.05809	0.999927	1.09864	1.00891	1.01459	0.943706
28.0651	0.957119	1.0115	1.03536	1.02637	0.990853	0.94671	0.968788	1.02301	0.979377	0.992971	0.965506	1.04792	1.0327	0.991984	0.996109	1.02117	1.01538	0.997701	1.04609	1.00643	1.052	0.748048	1.02391	1.03283	1.01374	0.992719	1.04631	1.00551	0.935848	1.01235	0.997021	0.998108	1.04973	1.01212	0.993303	1.03054	0.955701	0.980891	0.979074	1.00333	1.13864	1.00003	1.30863	1.06853	0.991226	1.05174	0.938848	1.01262	0.957164
28.3804	0.960227	1.00183	1.02355	1.02445	0.988936	0.934158	0.977411	1.00633	0.967199	0.978377	0.973014	1.04062	1.03827	0.991795	0.993741	1.0343	1.0084	1.00722	1.03871	0.993233	1.05774	0.741362	1.02862	1.02099	1.014	1.01439	1.03266	1.00042	0.942954	0.98861	1.00023	1.01789	1.02753	1.00734	0.995801	1.03932	0.971195	0.975681	0.98376	1.01012	1.12731	1.00106	1.31003	1.07592	0.978932	1.06637	0.931102	1.04373	0.970742
28.6958	0.967698	1.0044	1.02357	1.02337	0.993292	0.932904	1.01431	0.999994	0.959639	0.974274	0.977167	1.05348	1.02168	1.00457	0.989278	1.02044	0.995138	1.0122	1.02771	0.983274	1.05094	0.722262	1.01659	1.0233	1.01842	1.03639	1.02922	0.975595	0.954806	0.99235	0.997519	1.02857	1.0122	1.01716	0.992337	1.04739	0.982777	0.97679	0.99236	0.99767	1.13221	0.977367	1.31193	1.07506	0.976903	1.05209	0.883707	1.01436	0.998676
29.0111	0.966606	1.00707	1.02991	1.02073	0.99881	0.932792	1.02363	1.00456	0.971998	0.975257	0.979294	1.05221	1.00169	1.01761	0.989167	0.998849	0.996887	1.02113	1.00951	0.986801	1.04384	0.705609	1.00064	1.02332	1.02526	1.04238	1.04104	0.966783	0.962671	1.00302	0.974168	1.02864	0.992453	1.00755	1.01629	1.07388	0.975317	0.985899	0.996233	0.983652	1.1346	0.977638	1.31237	1.07007	0.982289	1.03464	0.917339	1.01212	0.985564
29.3265	0.977784	1.01319	1.02749	1.00632	0.997562	0.933573	1.00657	1.0137	0.982364	0.950402	0.985649	1.05306	0.989842	1.00904	1.00231	1.007	0.989425	1.01968	1.00013	0.99692	1.04147	0.695728	0.997283	1.02092	1.03782	1.07302	1.05751	0.961939	0.964036	0.989461	0.96769	1.01981	0.982409	0.982543	1.01559	1.07703	0.996958	0.988596	0.984251	0.98116	1.13857	0.982852	1.3194	1.05087	1.00022	1.02177	0.914417	0.981885	0.971783
29.6418	0.989693	1.02156	1.01759	1.01058	1.00193	0.952055	1.00112	1.02004	0.97857	0.931033	0.993613	1.05143	0.982296	1.01321	1.01434	1.01775	0.98538	1.04307	0.991794	1.01018	1.03549	0.698176	1.00036	0.98766	1.04781	1.09377	1.06784	0.952902	0.959237	0.983362	0.961195	1.0243	0.966759	0.968934	1.02733	1.06959	1.00693	0.992935	1.00037	0.995942	1.13429	0.988006	1.30429	1.03984	1.01687	1.01925	0.903386	0.988004	0.978082
29.9571	1.00004	1.01231	1.02473	1.01801	1.00285	0.978296	1.001	1.02797	0.979901	0.933592	0.995052	1.04809	0.978805	1.02589	1.02698	1.02118	0.999677	1.05753	0.980829	1.01142	1.02285	0.699399	1.01229	0.979096	1.0463	1.11017	1.07073	0.961138	0.974227	0.99308	0.962514	1.03261	0.962472	0.985893	1.02775	1.06571	1.02944	0.987057	1.00467	0.991381	1.12061	0.995649	1.28608	1.04095	1.03009	0.970132	0.916626	0.996939	0.965384
30.2725	1.00079	1.01979	1.02112	1.01586	0.99593	0.985589	1.00796	1.02943	0.995026	0.938084	0.987922	1.02472	0.988768	1.02995	1.03407	1.01819	1.01724	1.06135	0.97079	1.01072	1.0007	0.691052	1.02749	0.992667	1.0463	1.10418	1.07896	0.982859	0.977074	1.02946	0.969531	1.02159	0.938344	1.00434	1.02408	1.05123	1.01824	0.967166	1.02461	0.987597	1.11377	0.995254	1.25535	1.0252	1.00857	0.994111	0.893679	1.01462	0.972735
30.5878	0.988509	1.04157	1.01787	1.01169	0.98438	0.97946	1.00886	1.03195	1.00001	0.965847	0.982817	1.0087	0.985471	1.05071	1.03465	1.0123	1.02381	1.04999	0.968636	1.00744	0.986466	0.685803	1.01979	0.991855	1.02544	1.11012	1.07205	0.989508	0.969313	1.02413	0.969193	1.00324	0.936205	1.01557	1.03862	1.0648	1.01585	0.97159	1.00827	1.0212	1.14471	0.989669	1.23939	1.01863	1.01746	0.97144	0.893365	1.01706	0.965244
30.9031	0.978363	1.05803	1.01961	1.00657	0.989869	0.983087	0.998708	1.03284	1.0179	0.977343	0.979784	1.00287	0.980946	1.06413	1.03049	1.02145	1.0082	1.00437	0.979104	1.00587	0.976768	0.687499	1.01336	0.985648	1.02546	1.11944	1.0734	0.989698	0.980296	1.01075	0.965145	1.00475	0.941886	1.003	1.0278	1.04243	1.00958	0.991699	0.99687	1.02603	1.13383	0.981358	1.23092	1.02417	1.0309	0.996079	0.904256	1.02358	1.00085
31.2185	0.971202	1.05377	1.03401	0.993326	0.996229	0.9764	0.972892	1.01527	1.01634	0.990462	0.978256	0.992776	0.969753	1.05391	1.02458	1.0262	0.996375	0.9837	0.978835	1.00016	0.980532	0.681928	1.02134	0.989756	1.04285	1.10822	1.06935	0.982761	1.00388	1.01602	0.951049	0.997445	0.928835	0.996088	1.02652	1.04404	1.02171	1.00717	1.00686	1.02811	1.12456	0.9868	1.24037	1.00607	1.02153	0.996753	0.883121	1.04471	1.02509
31.5338	0.962879	1.03967	1.03834	0.994603	1.00524	0.956803	0.963308	1.01445	1.01259	1.00113	0.982615	0.98353	0.960957	1.04162	1.03221	1.02241	0.991378	0.968965	0.980304	0.994251	0.977156	0.68026	1.04074	0.981371	1.04521	1.07935	1.06961	0.982579	1.00011	1.02534	0.940137	0.992031	0.932259	0.994484	1.01048	1.01748	1.02561	1.0038	1.01776	1.0213	1.12455	0.992364	1.23874	1.0091	1.01551	0.995866	0.914998	1.0018	1.01174
31.8492	0.962716	1.04527	1.02875	0.996407	1.00528	0.972484	0.937313	1.01905	1.02291	0.99572	0.983548	0.954455	0.965646	1.02601	1.05167	1.02968	0.992224	0.964189	0.978276	0.982789	0.981751	0.692653	1.0579	0.97719	1.03299	1.06991	1.06312	0.977795	0.993903	1.03737	0.924374	0.993783	0.930089	0.987056	1.0253	0.99639	1.00844	1.01078	1.00926	1.00466	1.12244	1.00502	1.23367	1.01721	1.00762	1.02543	0.95614	1.00266	1.00981
32.1645	0.967878	1.05487	1.02332	0.999734	0.9983	0.977314	0.926982	1.01854	1.01593	0.996137	0.977486	0.933877	0.975201	1.01493	1.06137	1.0332	0.987528	0.975998	0.980128	0.969876	0.991483	0.705487	1.07971	0.977355	1.02096	1.069	1.05177	0.973133	0.981433	1.0303	0.940222	0.989924	0.941554	0.995263	1.01719	0.958075	1.00361	1.01074	0.99886	1.02142	1.11542	0.998137	1.22004	1.0496	0.969446	1.02274	0.940231	1.01881	1.02388
32.4798	0.949739	1.04647	1.02096	1.00601	0.995444	0.999093	0.935573	1.0198	0.998505	1.0102	0.982695	0.927885	0.975352	1.00596	1.04958	1.01936	0.989306	0.987541	0.98621	0.963556	0.99264	0.714767	1.08879	0.973746	0.990308	1.04876	1.04469	0.968362	0.973936	1.02452	0.9591	1.00837	0.951493	1.01125	1.02298	0.926484	0.982273	0.992042	0.995014	1.03078	1.12891	0.993863	1.20732	1.05234	0.948715	1.04225	0.961459	1.05713	1.05012
32.7952	0.946193	1.03368	1.01827	1.00887	0.998525	1.00488	0.935448	1.01388	0.995969	1.01556	0.987547	0.931859	0.981482	1.00251	1.02823	1.01527	0.98523	0.978878	0.988069	0.946535	0.993805	0.71469	1.09072	1.00507	0.982361	1.04209	1.02804	0.963807	0.990041	1.01468	0.970362	1.01726	0.950711	1.00387	1.01422	0.937383	0.993489	0.976955	1.01562	1.02474	1.12657	0.99371	1.21274	1.05949	0.952986	1.02287	0.974983	1.05755	1.03599
33.1105	0.947558	1.04085	1.02361	1.00913	0.998683	0.997191	0.93483	1.00667	0.993857	1.00752	0.991226	0.948724	0.984741	1.00559	1.00766	1.0195	0.986546	0.959526	0.981722	0.934115	0.999538	0.711817	1.08702	1.01577	0.988737	1.02671	1.02123	0.953643	1.00017	0.999731	0.972645	1.00376	0.955818	1.00365	1.00981	0.942107	1.00531	0.979387	1.02332	1.06169	1.10249	0.985925	1.20114	1.05655	0.971471	1.01185	1.00102	1.08444	1.04815
33.4258	0.948854	1.028	1.03125	1.00533	1.00073	0.988351	0.9368	1.0079	0.988717	1.00999	1.00747	0.98033	0.974435	1.00193	1.00473	1.025	0.997251	0.950083	0.993363	0.940192	1.00407	0.714774	1.08294	1.01416	0.997927	1.02454	1.01819	0.946609	1.00385	0.968145	0.972454	1.01475	0.950603	0.999223	0.998049	0.953566	1.01669	0.994671	1.00773	1.04977	1.1067	0.984981	1.20851	1.06038	0.968537	0.980188	1.00472	1.05922	1.03728
33.7412	0.965075	1.03607	1.02169	0.99496	1.00626	0.984754	0.946771	1.00638	0.995643	1.01133	1.02043	1.01462	0.973946	0.986719	1.01028	1.03602	1.00132	0.964177	1.00757	0.938739	0.996566	0.711266	1.08199	1.02568	1.00521	1.03855	1.02589	0.954885	1.02455	0.964608	0.982963	1.04142	0.943816	0.992634	1.00551	0.946783	1.03438	1.00138	1.01852	1.05806	1.07779	0.98659	1.20682	1.03467	0.974764	0.966787	0.998087	1.0758	1.0363
34.0565	0.990186	1.05346	1.00488	0.988794	1.0063	0.985431	0.954401	1.0041	0.99181	0.99704	1.03893	1.03757	0.990806	0.969816	1.02294	1.04021	1.01693	0.983559	1.01972	0.938162	0.981358	0.709207	1.07993	1.02953	0.989144	1.05395	1.02832	0.963469	1.01825	0.97349	0.994064	1.04721	0.93765	0.999249	1.01153	0.976562	1.01393	0.979872	1.00454	1.03613	1.07227	0.985632	1.2026	1.04044	0.965654	0.974902	0.985681	1.07698	1.03209
34.3719	1.00586	1.06485	0.992702	0.985651	0.992862	1.00343	0.958143	1.02027	0.986156	0.971429	1.0533	1.05488	1.01453	0.976528	1.03222	1.0458	1.03457	0.985889	1.01758	0.934605	0.97387	0.715497	1.07615	1.02589	0.973256	1.06366	1.02992	0.966899	1.01604	0.976681	1.02037	1.04606	0.951561	0.980161	1.01206	0.980971	1.02299	0.977658	1.0104	1.02896	1.08131	0.980416	1.18359	1.0461	0.961795	0.976236	1.03459	1.09192	1.01777
34.6872	1.00656	1.07415	0.999531	0.997104	0.975513	1.02699	0.958332	1.03371	0.985602	0.956646	1.04772	1.06838	1.03289	0.979872	1.03828	1.04037	1.05355	1.00101	1.02208	0.937834	0.977039	0.71359	1.04793	1.03216	0.964264	1.06465	1.03289	0.978092	1.03935	0.977711	1.02716	1.04007	0.948931	0.984184	1.01748	0.995756	1.01746	0.98049	1.01694	1.01273	1.07189	0.97053	1.16921	1.04294	0.957988	0.961382	1.01603	1.11189	1.01626
35.0025	1.00185	1.07102	1.00761	1.01355	0.972274	1.01803	0.965242	1.02454	0.9736	0.964377	1.03395	1.07831	1.04135	0.996615	1.02551	1.03139	1.05406	1.01892	1.02529	0.941833	0.974154	0.699922	1.02495	1.02534	0.960327	1.0409	1.02017	0.998026	1.05702	0.966567	1.03665	1.04182	0.960463	0.977097	1.01448	0.995329	1.02972	0.98187	1.01551	1.03582	1.05135	0.97367	1.15224	1.04107	0.952251	0.946097	1.00694	1.12945	0.994494
35.3179	1.00429	1.05105	1.01236	1.01583	0.978773	1.00926	0.971556	1.00833	0.981354	0.986262	1.03316	1.08989	1.03078	1.00617	1.00856	1.0314	1.05008	1.02346	1.02068	0.94837	0.972669	0.688688	1.01184	1.02832	0.958112	1.01241	1.0111	0.998818	1.07537	0.961287	1.05137	1.04271	0.952017	0.989343	1.01349	1.01165	1.02397	0.9899	1.01928	1.04595	1.05955	0.975519	1.14185	1.01571	0.990107	0.966031	1.01124	1.12522	1.0009
35.6332	1.01093	1.04742	1.01958	1.01616	0.989055	1.0002	0.972572	0.998381	0.991019	0.989235	1.02734	1.08386	1.03326	1.01028	1.00025	1.04227	1.06507	1.02054	1.02271	0.955772	0.980055	0.678908	0.999617	1.03476	0.972539	1.00489	1.00507	1.00276	1.06754	0.984691	1.04553	1.02404	0.952812	0.980549	1.00492	1.03086	1.05142	1.01113	1.02398	1.0416	1.03353	0.990925	1.12402	1.01329	1.01132	0.960638	0.999254	1.10585	1.01132
35.9486	1.01057	1.05201	1.02525	1.02112	0.99309	1.0071	0.964539	0.997648	0.995354	0.971997	1.02212	1.08368	1.02685	1.0152	1.00764	1.03314	1.07291	1.01157	1.02197	0.971172	0.977265	0.673025	1.00711	1.02207	0.988664	0.991803	0.990797	1.01273	1.03946	1.01984	1.0285	1.02264	0.969137	0.991799	1.00709	1.0458	1.05364	1.03153	1.0116	1.0294	0.997716	0.983349	1.10709	0.992656	1.01082	0.997748	1.03119	1.10729	1.00419
36.2639	1.01972	1.05248	1.01715	1.02346	0.991124	1.02047	0.954721	1.00549	1.00329	0.961581	1.0217	1.07374	1.01708	1.01943	1.02745	1.01909	1.0608	1.02055	1.02211	0.995692	0.985407	0.669817	1.01759	1.02157	0.992071	0.99502	0.973787	1.01507	1.02324	1.03389	1.02148	1.03258	0.95889	0.986422	1.00697	1.05961	1.0315	1.02833	1.00695	0.982268	0.992629	0.986288	1.11109	0.995697	1.01032	1.01814	0.997045	1.08209	0.978122
36.5792	1.01822	1.06295	1.01071	1.02884	0.986508	1.02538	0.952543	1.00579	0.994999	0.947968	1.01093	1.05132	1.02971	1.02182	1.03256	1.01756	1.0416	1.04943	1.00782	1.0001	0.997463	0.664017	1.00316	1.01858	0.999845	1.00703	0.961904	1.01	1.01908	1.03566	1.02358	1.0234	0.957749	0.986665	1.00617	1.04116	1.02099	1.02705	1.00792	0.967681	0.97228	0.97653	1.10947	1.00245	1.03501	1.02171	1.00686	1.07866	0.984768
36.8946	1.01541	1.05079	1.01262	1.03674	0.987511	1.03502	0.929777	1.00739	0.974616	0.924461	1.01286	1.03247	1.04043	1.02107	1.02141	1.01477	1.03568	1.05947	0.982125	1.00949	1.00577	0.658672	0.984276	1.00322	1.00819	1.00003	0.96106	1.01504	0.995735	1.03154	1.04176	1.0077	0.957156	0.97895	0.999274	1.05185	1.01771	1.02327	0.989882	0.958262	0.973349	0.970648	1.09592	1.00446	1.00846	1.05717	1.01759	1.07354	0.968439
37.2099	1.02285	1.00886	1.02988	1.03594	0.998303	1.04522	0.920739	1.01253	0.960965	0.927677	1.0116	1.02352	1.02557	1.02573	1.01329	1.0091	1.02887	1.06959	0.955694	1.01693	1.03116	0.655079	0.972706	0.997564	1.00956	0.981662	0.966328	1.02784	0.972252	1.0258	1.04541	1.00383	0.960587	0.971121	0.996492	1.02632	1.03123	1.02668	0.987426	0.991492	0.963628	0.960416	1.07486	0.978264	1.04011	1.04103	1.04325	1.04607	0.945385
37.5252	1.01195	0.984935	1.04463	1.04274	1.00836	1.0394	0.930121	1.01144	0.961332	0.955038	1.00951	1.00807	1.01133	1.02277	1.01273	1.00646	1.0118	1.09389	0.943856	1.02405	1.04115	0.650002	0.963839	0.987715	1.0009	0.983136	0.975829	1.02532	0.948401	1.02095	1.02786	1.00056	0.950095	0.989113	1.00148	1.01732	1.01934	1.03452	0.965081	1.00799	0.918685	0.960589	1.06127	0.976885	1.06047	1.05182	1.06111	1.0024	0.926878
37.8406	1.01926	0.992086	1.04387	1.05684	1.02327	1.03597	0.918302	1.00978	0.959889	0.981893	1.01589	0.996408	1.00703	1.01702	1.00811	1.01029	0.994383	1.10495	0.938608	1.02899	1.02902	0.648308	0.964606	0.982446	0.993154	0.998953	0.981309	1.01849	0.92657	1.02176	1.02397	1.00014	0.954242	0.983559	1.02689	1.00736	1.03508	1.0401	0.936363	1.02146	0.929106	0.960957	1.04334	0.977077	1.07023	1.05402	1.08443	0.985833	0.929126
38.1559	1.04253	0.991503	1.05287	1.06942	1.02864	1.04597	0.898423	1.01282	0.960749	1.00633	1.024	0.995727	0.999343	0.999489	1.00847	1.02581	0.993952	1.08836	0.943443	1.03389	1.03669	0.656945	0.974195	0.986267	0.987941	1.00978	0.985183	1.00381	0.936478	1.02976	1.01669	0.992314	0.955547	0.993454	1.02854	1.02641	1.03044	1.018	0.932042	0.996096	0.940012	0.937493	1.01415	0.986309	1.09288	1.05084	1.0975	0.959172	0.927003
38.4713	1.05538	0.989872	1.0575	1.08426	1.03586	1.05292	0.885465	1.01864	0.954226	1.01292	1.03151	0.982044	1.00709	0.99318	1.01711	1.03558	0.9964	1.06438	0.938708	1.03714	1.04339	0.673105	0.980457	0.981221	0.985746	1.01497	0.989608	0.987872	0.943876	1.03529	1.00317	0.989909	0.98003	0.984179	1.0192	1.02698	1.03185	1.01419	0.937284	0.967028	0.905562	0.945889	1.00643	0.989715	1.08835	1.02021	1.07674	0.946345	0.899601
38.7866	1.06707	0.987187	1.05596	1.08501	1.0386	1.04841	0.883402	1.02733	0.954433	1.01427	1.03264	0.972962	1.01516	0.994263	1.03252	1.02585	0.979716	1.05711	0.919029	1.04826	1.02876	0.686783	0.982847	0.973665	0.984481	1.015	0.991024	0.97447	0.949741	1.02842	1.00686	0.992693	0.991085	0.991062	1.005	1.01957	1.01945	1.01898	0.954216	0.971793	0.906926	0.93424	1.01215	0.999364	1.09234	1.00001	1.0615	0.960766	0.881272
39.1019	1.07391	0.982496	1.05894	1.07434	1.02742	1.03164	0.905369	1.03464	0.962401	1.01563	1.03216	0.965374	1.01841	0.980195	1.03833	1.03219	0.972681	1.05883	0.91933	1.04937	1.01973	0.701939	0.975854	0.981971	0.98582	1.0121	1.00084	0.973565	0.969694	1.00457	1.01901	0.989323	1.01587	0.996553	1.00011	0.997072	0.997738	1.02346	0.961916	1.0179	0.937861	0.932333	0.994877	1.00663	1.08494	0.958028	0.99565	0.966723	0.923238
39.4173	1.06117	0.98035	1.05905	1.07624	1.01474	1.01555	0.933006	1.03675	0.959143	1.01564	1.02915	0.977141	1.0238	0.973363	1.03069	1.03038	0.976211	1.0498	0.940653	1.03044	1.00807	0.718799	0.97988	0.984558	0.985629	0.997277	1.01483	0.991084	0.983731	0.99268	1.02851	0.998704	1.0246	1.01094	1.0109	0.995127	0.999419	1.03287	0.967256	1.03356	0.940226	0.924269	0.98076	0.993003	1.06737	0.942934	1.00183	0.976167	0.927695
39.7326	1.0539	0.97291	1.06362	1.07906	1.00917	1.02176	0.936119	1.04637	0.971553	1.03481	1.02305	0.995355	1.01776	0.987655	1.0308	1.02885	0.973888	1.033	0.957437	1.01848	1.00029	0.734685	0.999832	0.981502	0.97222	0.974037	1.02295	1.00347	0.988304	0.997185	1.0357	1.00841	1.02228	1.01468	1.00672	1.01878	0.998546	1.04081	0.961921	1.0582	0.92626	0.916687	0.958237	0.979453	1.06644	0.96361	1.01511	0.962958	0.946621
40.048	1.05475	0.966958	1.06397	1.06616	1.00149	1.01829	0.951769	1.05382	0.98674	1.0575	1.00965	0.995444	1.01464	1.00175	1.04183	1.04249	0.9688	1.02659	0.963967	1.01254	1.00606	0.749835	1.01516	0.985064	0.964563	0.966479	1.00899	1.0027	0.983149	0.999194	1.02238	1.0109	1.02405	1.02933	1.00073	1.01468	0.988415	1.04309	0.976868	1.04155	0.902737	0.924723	0.961092	0.989815	1.06185	0.942214	0.980079	0.937286	0.967352
40.3633	1.05264	0.976417	1.04288	1.05783	0.982699	1.00124	0.969878	1.05666	0.990342	1.06588	0.99115	0.980061	1.01952	0.993249	1.0444	1.04367	0.972953	1.02338	0.96538	1.00595	0.998276	0.766417	1.02334	0.986974	0.963376	0.97442	0.989623	0.989294	1.00256	0.997407	1.00611	1.0106	1.04765	1.03462	1.00317	1.02254	0.99697	1.04012	0.993928	1.05173	0.942161	0.913078	0.949361	1.00174	1.02291	0.919169	0.94157	0.941353	0.9798
40.6786	1.06164	0.981758	1.01299	1.05328	0.980099	0.995716	0.985798	1.05347	0.992943	1.07086	0.979631	0.974002	1.01495	0.985771	1.03438	1.03193	0.979294	1.00132	0.969212	1.00538	0.996137	0.779342	1.03057	0.988394	0.970303	0.982522	0.976431	0.991302	1.03218	0.994746	1.00567	1.00244	1.0524	1.02819	0.999253	1.0082	0.999507	1.03654	1.00915	1.05305	0.969817	0.910747	0.942472	1.00039	1.00388	0.943629	0.906207	0.97251	0.96743
40.994	1.06015	0.977191	0.997494	1.03685	0.989077	0.98657	1.00839	1.04665	1.00121	1.0668	0.97552	0.97563	1.00322	0.981165	1.02714	1.03359	0.982538	0.976334	0.970135	1.00392	1.01035	0.792024	1.02962	0.987723	0.984936	0.978573	0.967986	0.998956	1.04186	1.01063	1.01683	0.996354	1.05093	1.01912	0.993638	1.00415	0.974183	1.04167	1.01279	1.04788	0.9515	0.915928	0.95142	0.996507	0.987513	0.982192	0.894912	0.994919	0.987994
41.3093	1.03576	0.970933	0.984346	1.0163	0.997792	0.984219	1.02267	1.05025	1.01111	1.04999	0.977191	0.967547	1.01265	0.982515	1.03432	1.03971	0.998208	0.981349	0.969515	1.00039	1.00652	0.80179	1.0279	0.991612	0.991409	0.963655	0.966973	1.01167	1.03499	1.02738	1.02719	0.990743	1.04678	1.02772	0.981074	1.00774	0.958744	1.04026	1.03833	1.0407	0.946177	0.943025	0.958925	0.967628	0.972119	0.992357	0.868918	0.995194	1.0025
41.6246	1.01864	0.973335	0.983293	0.999052	0.999658	1.00663	1.04487	1.05863	1.01924	1.0416	0.97672	0.976155	1.02379	0.986744	1.03739	1.04964	1.01843	0.994679	0.981024	0.99997	0.99573	0.802556	1.01893	0.997315	0.998525	0.962855	0.966065	1.03699	1.02226	1.0363	1.019	0.983477	1.02704	1.03929	0.997725	1.01551	0.96725	1.02348	1.01693	1.04699	0.989859	0.935429	0.964305	0.967184	0.972988	1.00907	0.898012	0.979443	1.01332
41.94	1.00762	0.978992	0.990205	0.99222	0.987614	1.01565	1.05279	1.05437	1.02324	1.03905	0.977198	0.993761	1.01821	0.998686	1.02614	1.05322	1.02704	1.00467	0.98782	0.978181	0.995966	0.806784	1.01686	1.00723	1.00395	0.958895	0.959696	1.05257	1.0149	1.02969	1.01408	0.993782	1.02573	1.04986	1.01534	1.01549	0.962226	1.02889	1.0016	1.0361	0.980279	0.93016	0.961345	0.950536	0.961546	1.04369	0.942421	0.965401	1.02229
42.2553	1.0074	0.974326	0.991444	0.991442	0.991372	1.01615	1.03687	1.04545	1.02123	1.04841	0.979768	1.00438	1.02477	1.01491	1.01448	1.02901	1.03053	1.01319	0.979246	0.963439	1.00651	0.814759	1.01879	1.00568	0.998929	0.956274	0.951072	1.05938	1.01431	1.02054	1.02475	1.00035	1.00348	1.05349	1.0129	1.01599	0.95963	1.00419	0.994878	0.993998	0.984985	0.929994	0.971071	0.961784	0.952605	1.06725	0.980775	0.95864	0.982418
42.5707	1.01234	0.967802	1.00266	0.976886	1.01105	1.01132	1.02459	1.04138	1.01623	1.05805	0.97823	0.990951	1.03201	1.00592	1.01019	1.01284	1.03895	1.01629	0.966066	0.979376	1.02391	0.819817	1.00581	0.997324	1.00491	0.970116	0.945977	1.06007	1.01912	1.02973	1.02803	0.995341	1.00412	1.04058	1.00424	1.0025	0.95983	1.00313	0.985802	0.974255	0.998385	0.936403	0.97464	0.97498	0.941075	1.09351	0.996656	0.960123	0.976847
42.886	1.01498	0.978195	1.01167	0.959478	1.02629	0.999778	1.03721	1.0365	1.00343	1.04566	0.986113	0.983791	1.03108	0.984157	1.01405	1.00477	1.0582	1.01436	0.966725	0.987213	1.02082	0.826232	0.991518	0.993719	1.01098	0.979523	0.940904	1.0616	1.01799	1.03521	1.02948	0.991152	1.00223	1.03345	1.01323	0.976309	0.95885	0.995905	0.991932	0.966542	1.00951	0.934789	0.977121	0.986618	0.944091	1.07416	0.97902	0.998244	0.970709
43.2013	1.01725	0.986317	1.01353	0.959099	1.04293	1.01034	1.04518	1.02805	1.00279	1.03772	0.99415	1.00294	1.03496	0.966405	1.02014	1.00621	1.06685	1.00054	0.97717	0.991809	1.00764	0.839715	0.983468	0.984048	1.00584	0.96634	0.947419	1.05917	1.03188	1.03971	1.03281	0.994514	1.02628	1.02782	1.02576	0.967886	0.945378	0.99657	0.996839	0.973101	1.0365	0.923801	0.968095	0.986471	0.953364	1.07267	1.01402	1.00589	0.981313
43.5167	1.02438	0.996034	1.01586	0.967031	1.0496	1.01909	1.04463	1.02532	1.00631	1.0279	1.00608	1.01344	1.03324	0.959816	1.02575	1.01184	1.06418	0.984714	0.998219	0.997692	1.01444	0.853987	0.981306	0.976837	1.01413	0.939958	0.957993	1.06297	1.04559	1.05119	1.03831	0.9986	1.00917	1.01735	1.03105	0.973901	0.932748	0.999763	1.00567	0.949758	1.02135	0.941106	0.950505	1.00691	0.95518	1.07409	1.0464	1.00153	0.982654
43.832	1.03769	1.0101	1.02258	0.976735	1.04384	1.0099	1.04391	1.03403	1.00048	1.0009	1.02258	1.02328	1.03709	0.948101	1.02762	1.01423	1.07021	0.984869	1.01031	0.998432	1.02434	0.868835	0.977843	0.969634	1.02243	0.911928	0.953211	1.05945	1.03718	1.06727	1.03998	1.00545	1.00535	1.0189	1.0259	0.982528	0.944799	0.989174	1.01177	0.938328	1.03801	0.942975	0.937053	1.01497	0.971283	1.02788	1.04811	0.994683	0.996575
44.1473	1.03963	0.999139	1.02937	0.981563	1.03828	1.02402	1.04818	1.04568	1.00374	0.99333	1.0262	1.04043	1.05434	0.948906	1.03263	1.01207	1.07431	0.991698	1.00595	1.00463	1.02186	0.883132	0.986206	0.971171	1.01719	0.892853	0.953957	1.04917	1.01748	1.05345	1.0302	1.01842	1.01087	1.03371	1.00852	1.00803	0.959296	0.98891	1.01103	0.930629	1.05735	0.934605	0.924481	1.01518	1.00236	1.00095	1.01558	0.966758	0.972552
44.4627	1.05248	0.991707	1.02912	0.975081	1.03275	1.0253	1.07338	1.05061	1.01671	0.99586	1.02598	1.05215	1.05817	0.953346	1.04414	0.998904	1.05769	0.988821	1.01002	1.01571	1.03043	0.898606	0.991947	0.97365	1.02166	0.892155	0.961272	1.04831	1.00329	1.02218	1.01644	1.03578	1.00005	1.02697	1.00475	1.02073	0.964172	1.02072	0.977999	0.937982	1.06314	0.928096	0.92771	1.02383	1.0068	0.99244	1.00131	0.985525	0.949866
44.778	1.05532	0.999731	1.02329	0.97142	1.02916	0.99311	1.07739	1.04383	1.0157	0.986807	1.0259	1.05706	1.05215	0.93953	1.05424	0.979874	1.03308	0.982338	1.01546	1.02698	1.04951	0.922223	1.00166	0.965235	1.03676	0.885779	0.959395	1.04437	1.011	1.00203	1.00199	1.05282	1.0152	1.01452	0.999427	1.01916	0.95463	1.04365	0.979897	0.95413	1.02641	0.928446	0.910172	1.00145	0.999756	0.98496	1.00009	0.98312	0.959111
45.0934	1.0434	1.01014	1.02193	0.975782	1.04117	0.9915	1.07315	1.04134	1.0145	0.984796	1.03172	1.05083	1.04226	0.927043	1.05645	0.969181	1.03475	0.974189	1.02108	1.03129	1.06211	0.937123	1.01151	0.951947	1.04233	0.886558	0.958971	1.04593	1.02948	0.987445	0.984331	1.04126	1.02464	1.0007	0.985633	1.0329	0.962078	1.03485	0.967454	0.984146	1.04337	0.941798	0.88458	1.01584	1.00774	0.949877	0.989855	0.990624	0.971461
45.4087	1.03427	1.01966	1.02189	0.9835	1.04977	1.00367	1.08838	1.05191	1.02912	0.984313	1.03508	1.03015	1.02887	0.916806	1.05897	0.990194	1.04155	0.967432	1.03398	1.02936	1.06688	0.941966	1.01154	0.94775	1.05066	0.892113	0.958795	1.04433	1.03766	0.980351	0.97204	1.02925	1.00844	0.971395	0.978578	1.04031	0.981734	1.04673	0.950782	0.99433	1.02279	0.948927	0.874872	1.02225	1.0014	0.933892	0.983401	0.977661	1.00307
45.724	1.03323	1.04231	1.01008	0.994743	1.04566	1.00896	1.10085	1.06932	1.0415	0.981038	1.03315	1.01787	1.02578	0.921459	1.06948	1.01683	1.03879	0.968687	1.044	1.02402	1.06007	0.950251	1.01874	0.951579	1.05067	0.891736	0.953293	1.03421	1.02743	0.967379	0.974632	1.02664	0.996565	0.969715	0.975304	1.04419	0.96214	1.03806	0.958575	0.998099	1.01516	0.951414	0.867017	1.01616	1.0116	0.920862	0.951221	0.960735	1.02504
46.0394	1.03239	1.0518	0.992855	1.00491	1.04581	1.01092	1.08752	1.07743	1.05212	0.980629	1.03047	0.999478	1.02675	0.924045	1.07088	1.0204	1.02632	0.971504	1.03372	1.02191	1.06601	0.958257	1.02157	0.95556	1.03575	0.899192	0.94835	1.02352	1.03822	0.960197	0.965908	1.02607	0.993521	0.961935	0.9723	1.04848	0.963359	1.02729	0.96477	0.977393	1.00825	0.968363	0.862064	1.01975	0.978217	0.956827	0.978943	0.921055	1.03973
46.3547	1.02234	1.04134	0.986095	1.00893	1.03607	1.01481	1.06065	1.07974	1.05325	0.97565	1.033	0.976225	1.02841	0.917692	1.06112	0.999854	1.00847	0.976783	1.03146	1.02491	1.07991	0.96343	1.03283	0.963488	1.03366	0.913711	0.945332	1.02166	1.04588	0.955841	0.949624	1.03055	0.973172	0.957457	0.956845	1.04256	0.965763	1.03914	0.95803	0.976157	0.99042	0.970333	0.847374	1.03449	0.963107	0.966084	0.996971	0.934472	1.0481
46.6701	1.01882	1.02837	0.9938	1.00415	1.03013	1.04066	1.04718	1.07835	1.0541	0.979202	1.03947	0.984188	1.03397	0.91863	1.05659	0.994569	0.998729	0.988009	1.02888	1.02994	1.06985	0.966013	1.04242	0.966701	1.02838	0.939063	0.936624	1.02384	1.02439	0.946736	0.946263	1.02837	0.966173	0.970117	0.951704	1.04218	0.979834	1.04005	0.94016	0.972584	0.980065	0.968169	0.870796	1.00618	0.9835	0.96808	0.997664	0.959661	1.04896
46.9854	1.00767	1.01213	1.00811	0.993718	1.03357	1.07856	1.04289	1.06448	1.05903	1.00325	1.03214	0.982295	1.03923	0.931635	1.06316	1.007	0.983821	0.996592	1.02419	1.038	1.05229	0.96912	1.03639	0.972731	1.01197	0.960222	0.939887	1.03075	1.01621	0.928116	0.953558	1.02761	0.971826	0.959078	0.953635	1.06762	0.971383	1.03871	0.926025	0.961841	0.971055	0.976482	0.883383	0.994966	0.978316	0.996269	0.992743	0.961498	1.05592
47.3007	1.00124	1.01787	1.02163	0.993248	1.0343	1.07713	1.04378	1.05259	1.05266	1.00618	1.02284	0.960799	1.03657	0.935468	1.06598	1.00222	0.971235	1.00367	1.03857	1.04879	1.04059	0.968555	1.02673	0.959823	1.00009	0.969279	0.950068	1.03623	1.02909	0.92053	0.957369	1.02628	0.966244	0.948686	0.9606	1.03653	0.984225	1.02888	0.929462	0.979051	0.959156	0.982154	0.884055	0.985831	0.967767	0.997187	0.982263	0.974619	1.05524
47.6161	0.986961	1.01503	1.03083	1.01096	1.03494	1.06146	1.03569	1.04409	1.04049	0.991578	1.01221	0.961855	1.02471	0.932849	1.05344	0.99983	0.977199	1.00335	1.03558	1.05639	1.02978	0.961161	1.02106	0.936266	0.99508	0.982893	0.950675	1.02771	1.04825	0.93349	0.972236	1.02264	0.982619	0.937996	0.961723	0.99862	0.985419	1.00756	0.935763	0.974948	0.961337	0.979166	0.877264	0.982633	0.967811	0.960421	0.979419	0.958021	1.07235
47.9314	0.983307	0.98946	1.03718	1.02566	1.03508	1.0725	1.02642	1.04039	1.04657	0.986192	1.00613	0.960779	1.02027	0.942065	1.03798	1.00973	0.998483	0.994985	1.02381	1.05226	1.02504	0.952938	1.01344	0.928636	0.984508	1.00601	0.966176	1.01627	1.06286	0.94626	0.997995	1.02071	0.979564	0.957039	0.950566	0.987604	0.990699	0.98165	0.950757	0.94553	0.975406	0.995132	0.879944	1.02411	0.973249	0.979561	0.971024	0.959373	1.0813
48.2467	0.994185	0.96442	1.0281	1.02753	1.03469	1.07987	1.03752	1.03608	1.05235	0.983516	0.996993	0.947437	1.02907	0.951329	1.03415	1.01599	1.00648	0.982776	1.01827	1.06421	1.02658	0.949194	1.00456	0.925953	0.979631	1.00859	0.979754	1.0079	1.06908	0.964741	1.00906	1.02247	0.959955	0.962505	0.975116	0.971013	0.980888	0.973048	0.968998	0.91619	0.960568	0.992274	0.889047	1.02974	0.962894	1.00126	0.977231	0.955095	1.03808
48.5621	0.993035	0.960866	1.02213	1.01731	1.03372	1.08723	1.04263	1.026	1.04063	0.992778	0.990376	0.950421	1.02502	0.954134	1.03072	1.00462	1.00574	0.979501	1.00889	1.09024	1.03113	0.948389	0.996871	0.929518	0.972601	1.00146	0.987653	1.00093	1.06337	0.978715	1.00783	1.02493	0.97181	0.973198	0.9868	0.968565	0.975928	0.980414	0.978399	0.907623	0.962893	0.990037	0.887799	1.00659	0.968821	1.0191	0.98684	0.971148	1.016
48.8774	0.973879	0.945595	1.02032	1.00164	1.02679	1.09082	1.02947	1.01288	1.03344	1.00246	1.00034	0.965692	1.01571	0.947156	1.02685	0.978992	1.00556	0.981388	1.00287	1.09787	1.03495	0.93577	0.995163	0.934625	0.961115	1.00676	0.999551	0.99538	1.06491	0.981342	1.00815	1.01694	1.00047	0.979331	0.997029	0.981317	0.979699	0.986191	0.985924	0.915156	0.956172	0.989891	0.881361	1.00076	0.976359	1.00717	1.06417	0.970912	1.01252
49.1928	0.96572	0.924618	1.0206	0.999549	1.02605	1.0946	1.02513	1.01613	1.03007	1.00354	0.999365	0.990379	1.01444	0.950988	1.03242	0.968922	1.00099	0.981146	1.02026	1.10609	1.02805	0.932235	0.989288	0.930991	0.979154	1.01181	1.01201	0.999326	1.05784	0.972432	1.03253	1.00446	1.00984	0.993143	0.995816	1.00552	0.982709	0.999824	0.969066	0.954521	0.96433	0.984418	0.881229	0.994503	0.985916	0.997075	1.07303	0.98439	1.01583
49.5081	0.978132	0.926343	1.02416	1.00272	1.03271	1.09094	1.04441	1.02657	1.02552	1.01058	1.00307	1.01332	1.00797	0.958416	1.03265	0.969863	1.0081	0.983995	1.03522	1.11504	1.02132	0.936224	0.982948	0.926087	0.996203	1.02084	1.02088	1.00439	1.04583	0.971429	1.0518	0.995033	1.01384	1.0011	0.995392	1.01238	0.979631	0.990993	0.972285	0.974353	0.979682	0.994254	0.880629	0.972603	1.00034	0.97861	1.06277	0.988609	1.01576
49.8234	0.976349	0.922887	1.01802	1.00644	1.03422	1.0767	1.06398	1.02542	1.02747	1.01597	1.0047	1.00167	1.00011	0.954526	1.01558	0.969616	1.0244	0.983526	1.02786	1.11925	1.03904	0.936127	0.982739	0.932284	0.99747	1.01986	1.03132	1.01553	1.04829	0.971482	1.05008	0.983139	1.0186	0.993442	0.987033	1.01035	0.974202	1.00278	0.976418	0.969118	0.985324	1.00945	0.873332	0.980703	1.00679	0.988879	1.03812	0.969775	1.0162
50.1388	0.975493	0.91835	1.01976	1.02138	1.02521	1.05158	1.06841	1.0304	1.03005	1.00897	1.0057	0.985587	0.99319	0.958606	0.995988	0.972237	1.03362	0.996605	1.022	1.12379	1.05397	0.937902	0.987496	0.939631	1.00165	1.018	1.03331	1.02046	1.04919	0.972752	1.03565	0.980139	1.04192	0.992833	0.987745	1.00104	0.964724	1.01181	0.978831	0.954034	0.980092	1.00734	0.871141	0.989802	0.993866	1.00011	1.02509	0.966305	1.04157
50.4541	0.976005	0.92674	1.0146	1.02394	1.00801	1.03936	1.06442	1.02543	1.03444	1.00318	1.02066	0.983526	0.985417	0.973198	0.984204	0.978087	1.03642	0.998581	1.00938	1.10603	1.05927	0.937537	0.988789	0.953165	1.0228	1.00832	1.02791	1.0149	1.05376	0.972265	1.03095	0.980106	1.06443	1.00296	0.974089	1.02446	0.948256	1.02386	0.974746	0.943271	0.997215	1.0132	0.876195	0.991487	0.981751	0.996764	1.03987	0.97116	1.05866
50.7694	0.987067	0.941539	1.00591	1.00458	0.996602	1.0516	1.04945	1.02472	1.04317	1.0094	1.03472	0.971098	0.982231	0.9771	0.974584	0.974001	1.02989	0.99663	1.00268	1.08487	1.0563	0.943147	0.987109	0.965106	1.04533	1.0108	1.03913	1.01764	1.03731	0.966702	1.02004	0.983324	1.07286	1.01488	0.969736	1.04466	0.95147	1.02795	0.971242	0.979893	0.973834	1.01942	0.874129	0.988798	0.978782	0.991377	1.05382	0.986846	1.07655
51.0848	1.00521	0.964766	1.00241	0.992647	1.01016	1.04504	1.03992	1.03478	1.04085	1.01567	1.03564	0.966781	0.980562	0.977013	0.978399	0.964962	1.02077	1.00668	1.00064	1.07381	1.0439	0.940352	0.987372	0.975812	1.04291	1.02706	1.03393	1.02254	1.01486	0.959967	1.0073	0.981326	1.07937	1.00614	0.991398	1.04979	0.959507	1.03191	0.958526	0.996677	0.958383	1.00809	0.871613	0.947765	0.95805	0.974959	1.05222	1.01589	1.09258
51.4001	1.01142	0.982345	1.00046	0.976129	1.03023	1.02311	1.04561	1.03511	1.03296	1.00813	1.02879	0.971787	0.984413	0.970654	0.991534	0.965721	1.00153	1.02634	0.994246	1.06898	1.03394	0.933977	0.982275	0.990218	1.02838	1.02222	1.02819	1.02945	1.00915	0.952101	1.01494	0.981018	1.08182	1.00577	0.964483	1.07227	0.979778	1.0405	0.944517	1.01374	0.959842	0.993098	0.859494	0.93632	0.962918	0.969888	1.05707	1.02958	1.1132
51.7155	1.03026	0.992314	1.00661	0.969684	1.03927	1.00867	1.05154	1.04035	1.01924	1.00769	1.02114	0.974294	0.999816	0.964221	0.999524	0.975205	0.97913	1.0365	0.993133	1.0564	1.02347	0.933498	0.991053	0.985741	1.02536	1.01917	1.03498	1.03583	1.00546	0.951542	1.03298	0.975949	1.07116	1.0026	0.974752	1.06778	0.998927	1.04199	0.955096	1.02229	0.955853	0.988119	0.861124	0.949683	0.982617	0.954095	1.06665	1.02031	1.13428
52.0308	1.0422	1.00123	1.01373	0.978785	1.04678	1.01267	1.06094	1.04408	1.0128	1.01427	1.00681	0.964459	1.01239	0.972726	0.990232	0.983762	0.967716	1.03432	0.980472	1.04893	1.02122	0.946231	1.00284	0.966076	1.03078	1.01443	1.05092	1.04304	1.00376	0.954827	1.02487	0.962945	1.05521	0.998917	0.975158	1.04799	0.993179	1.04602	0.943626	1.02857	0.94893	0.975488	0.859461	0.937694	0.979483	0.969031	1.02962	1.01407	1.15231
52.3461	1.04273	1.0023	1.02074	0.97748	1.04846	1.02095	1.07373	1.03245	1.00284	1.01697	1.00413	0.958154	1.007	0.968038	0.976572	0.99012	0.970085	1.03707	0.965806	1.04823	1.01838	0.955734	1.01093	0.96341	1.03878	1.01692	1.05334	1.03711	0.997697	0.971857	0.991984	0.959235	1.04541	1.00091	0.977194	1.0355	0.986818	1.0411	0.968931	1.01939	0.937533	0.986952	0.875797	0.936485	1.01502	0.938437	1.01065	1.02758	1.12466
52.6615	1.03614	1.0001	1.02639	0.970331	1.05144	1.02828	1.06446	1.01268	0.996243	0.995197	0.995127	0.936011	0.999166	0.954676	0.971531	0.999849	0.966482	1.03215	0.956398	1.04287	1.02687	0.956706	1.01564	0.970695	1.04246	1.02119	1.04631	1.03212	1.00139	0.984207	0.990867	0.965382	1.02374	1.00348	0.984421	1.03233	0.994	1.03126	0.967554	1.01571	0.938937	0.993446	0.880773	0.939148	1.0158	0.938951	1.00173	1.02856	1.11081
52.9768	1.0301	1.01131	1.03012	0.968091	1.06344	1.01923	1.06403	1.00406	0.996829	0.992069	0.981227	0.924748	0.994381	0.957453	0.98317	0.996709	0.948373	1.02993	0.955446	1.03521	1.03037	0.963702	1.01559	0.978821	1.04852	1.02851	1.05291	1.01273	1.01971	0.989795	1.01817	0.978047	1.01994	1.01941	0.986153	1.03446	0.989345	1.01693	0.978328	1.02128	0.931239	0.984862	0.875725	0.937918	1.00463	0.947034	1.03933	1.03691	1.11079
53.2922	1.0236	1.02728	1.02064	0.956563	1.077	1.03261	1.05763	1.0013	0.989924	0.998908	0.980396	0.940044	1.00203	0.946418	1.00026	0.990065	0.924972	1.01871	0.953005	1.02893	1.0297	0.965262	1.00672	0.985945	1.05912	1.02809	1.06251	1.00115	1.03424	0.997845	1.03201	0.980545	0.997553	1.02573	0.987147	1.02009	0.992648	1.02375	0.989298	1.03599	0.932322	0.979156	0.870862	0.936404	0.993403	0.958607	1.05721	1.03989	1.09484
53.6075	1.0155	1.03673	1.01729	0.955293	1.08859	1.05644	1.05863	1.01463	0.977292	1.00391	0.96963	0.953585	1.0163	0.927924	1.01284	0.994136	0.911143	1.02383	0.946073	1.03972	1.03467	0.967603	1.00701	0.984956	1.06553	1.03406	1.06302	1.0093	1.02724	1.02362	1.03075	0.967467	0.977171	1.01784	1.00332	1.01194	1.00482	1.00762	0.997806	1.0283	0.91329	0.973613	0.865889	0.938143	1.0032	0.949113	1.06162	1.03069	1.08696
53.9228	1.0118	1.03639	1.01853	0.959056	1.09954	1.0608	1.07965	1.0266	0.967375	1.00318	0.965281	0.959391	1.0214	0.912195	1.01697	1.01053	0.914165	1.02767	0.952545	1.04722	1.05382	0.977548	1.00984	0.976507	1.05795	1.03242	1.03848	1.00606	1.04375	1.04589	1.03943	0.957313	0.967209	1.00877	1.01443	0.999879	1.01561	0.999159	1.02288	0.982255	0.93003	0.959264	0.86842	0.936242	1.02575	0.976284	1.06865	1.02136	1.06873
54.2382	0.991302	1.01622	1.01564	0.954832	1.09286	1.0555	1.08819	1.02865	0.963953	1.0031	0.967546	0.958256	1.01883	0.901468	1.0079	1.01296	0.906206	1.03433	0.964717	1.04929	1.0598	0.991048	1.0069	0.978596	1.05436	1.0071	1.0247	1.00735	1.05032	1.06885	1.05602	0.960513	0.961987	0.993021	1.00459	0.990091	1.02612	1.01687	1.02986	0.990857	0.940087	0.970226	0.865161	0.947559	1.03684	0.966235	1.07411	1.00445	1.05288
54.5535	0.981203	1.01095	1.03027	0.966498	1.06783	1.05706	1.08751	1.02828	0.965514	1.00842	0.965111	0.967226	1.01155	0.902286	1.00611	1.00388	0.909498	1.0364	0.981754	1.04031	1.06846	1.00177	1.01925	0.979964	1.06495	1.02317	1.02554	1.00488	1.04738	1.08297	1.05988	0.961244	0.949632	0.999636	1.01285	0.968796	1.00522	1.00325	1.02622	0.998015	0.945854	0.981363	0.869432	0.96576	1.03398	0.969793	1.07219	1.00256	1.04471
54.8688	0.984994	1.00361	1.02823	0.984383	1.04594	1.07701	1.07388	1.02956	0.981257	0.994593	0.964823	0.95909	1.00221	0.926086	1.01467	1.00005	0.924474	1.04216	0.996666	1.03181	1.07508	1.00826	1.02501	0.978743	1.06966	1.04762	1.01884	1.0085	1.04923	1.06697	1.04822	0.952915	0.962514	1.01818	1.00895	0.976595	0.987401	0.988087	1.01785	0.988763	0.955002	0.991912	0.879778	0.980859	1.028	0.996328	1.07808	0.999897	1.03187
55.1842	0.99989	0.998526	1.01798	0.990579	1.03587	1.07537	1.05794	1.03128	0.982092	0.989161	0.961191	0.954245	0.990765	0.938908	1.0287	1.02292	0.935481	1.04686	1.01178	1.0332	1.06679	1.01652	1.0156	0.978287	1.07715	1.0563	1.00188	1.00604	1.05767	1.05859	1.05136	0.956209	0.96263	1.01461	1.01137	0.974541	1.01129	0.988342	1.02633	0.973572	0.949055	0.996548	0.889954	1.00139	1.01959	0.978718	1.0528	1.02907	1.0187
55.4995	1.0307	1.00258	1.01447	0.990107	1.03274	1.07553	1.05292	1.03067	0.988227	0.994831	0.958142	0.944162	0.984147	0.942976	1.03362	1.03864	0.945533	1.03816	1.0182	1.02419	1.07097	1.02511	1.00602	0.973704	1.07158	1.05116	1.00009	1.00977	1.05375	1.05964	1.05893	0.966915	0.969598	1.00878	1.01211	0.977932	1.01838	0.985311	1.0164	0.959837	0.971068	0.98408	0.873222	1.00776	0.986178	0.957309	1.07607	1.01998	1.02873
55.8149	1.04461	1.01425	1.00451	0.983715	1.02977	1.07003	1.05907	1.03495	0.997176	1.01134	0.966604	0.946267	0.980945	0.959516	1.03368	1.04233	0.955724	1.04778	1.00847	1.02182	1.05008	1.02679	1.00193	0.971247	1.06579	1.04554	1.01548	1.01199	1.04184	1.06345	1.04644	0.956915	1.00685	1.00884	1.00818	0.986823	1.02859	0.979204	1.02497	0.948952	0.975149	0.968644	0.876611	1.00567	0.991193	0.946607	1.09035	1.00884	1.03025
56.1302	1.03214	1.0251	0.999555	0.985482	1.02893	1.07743	1.0607	1.04305	0.992049	1.00669	0.974708	0.93567	0.980307	0.975178	1.03087	1.03781	0.96362	1.05529	1.00005	1.02332	1.03393	1.02453	0.992093	0.954643	1.0652	1.02929	1.01589	1.026	1.02153	1.06798	1.02189	0.950298	1.00623	1.00209	1.00273	0.992245	1.02658	0.982423	1.01252	0.964949	0.9727	0.970211	0.865304	1.00581	0.979363	0.930261	1.07498	1.01175	1.04537
56.4455	1.0333	1.01853	0.99993	0.998844	1.03062	1.07308	1.06168	1.0477	0.999866	1.00652	0.968792	0.933932	0.971376	0.980679	1.01614	1.01627	0.984832	1.06562	1.0032	1.02245	1.02764	1.01803	1.00544	0.934611	1.06615	1.00937	1.00385	1.03731	1.00824	1.06662	1.01016	0.951273	1.02608	1.01666	0.997565	0.9846	1.02096	0.965879	1.00554	0.972366	0.955844	0.966146	0.877255	1.00137	1.0043	0.909024	1.06091	1.02113	1.0495
56.7609	1.03975	1.00094	0.994261	0.984542	1.02811	1.06037	1.04408	1.03858	1.01892	1.01046	0.965652	0.933999	0.946957	0.990695	0.997486	0.997729	1.00505	1.05508	1.00926	1.01824	1.02187	1.02301	1.01297	0.930501	1.06233	1.00063	0.9877	1.0383	1.00754	1.04925	1.00554	0.952808	1.01662	1.00995	0.997211	0.967316	1.02602	0.972458	1.02438	0.977611	0.957768	0.963497	0.871011	1.01416	0.993457	0.893293	1.09692	1.03713	1.03903
57.0762	1.03935	0.995481	0.99935	0.973991	1.02018	1.0481	1.02585	1.0176	1.03337	1.023	0.959948	0.946499	0.950879	1.01419	0.994289	0.985612	1.01049	1.04547	1.00391	1.02159	1.01216	1.02213	1.01644	0.944244	1.0453	1.00271	0.994697	1.04564	0.993813	1.03318	0.993588	0.961046	1.00768	1.01142	1.0003	0.962046	1.00118	0.989304	1.00607	0.996045	0.935824	0.968073	0.872532	1.02999	0.964512	0.912254	1.1029	1.05395	1.03854
57.3916	1.03836	0.991306	0.996191	0.962849	1.01372	1.06894	1.03026	0.99703	1.02712	1.03331	0.961613	0.94569	0.966469	1.03239	0.999959	0.993273	1.00635	1.03749	0.9925	1.02743	1.00471	1.01193	1.03755	0.947153	1.04121	0.999806	0.995503	1.05349	0.980691	1.01864	0.971926	0.96899	1.00324	1.02673	0.99269	0.971442	0.974407	0.98616	1.00944	0.969131	0.936515	0.962281	0.87973	1.03694	0.97437	0.959727	1.09544	1.08199	1.02279
57.7069	1.03588	0.993464	0.980349	0.943373	1.01924	1.07111	1.02808	1.0084	1.03119	1.02712	0.973866	0.941211	0.962812	1.04169	0.996345	1.00145	1.00744	1.04051	0.990733	1.02023	0.990488	1.01195	1.04562	0.941942	1.02832	0.988798	0.99044	1.06068	0.971958	1.01139	0.961837	0.975452	1.01538	1.02421	0.977549	0.986365	0.984376	0.998905	1.03089	0.963445	0.935838	0.969881	0.889239	1.01385	0.994687	0.955981	1.07536	1.08073	1.04066
58.0222	1.02069	1.0093	0.986681	0.945733	1.03409	1.0436	1.03904	1.0151	1.03809	1.03488	0.97823	0.952713	0.951381	1.02524	0.997131	0.997696	0.994541	1.04526	0.983309	1.02265	0.988073	1.01796	1.04326	0.948953	1.01066	0.965782	0.994825	1.06722	0.994686	1.02726	0.959552	0.982396	1.00815	1.02517	0.963588	0.988345	0.978156	1.01343	1.04826	0.964096	0.929664	0.965814	0.874399	1.00018	0.984298	0.949989	1.05009	1.0846	1.03375
58.3376	1.00515	1.01598	1.00014	0.954882	1.04847	1.03615	1.05902	1.01822	1.04892	1.04717	0.978948	0.955706	0.951014	1.01191	1.00405	0.972024	0.984863	1.05194	0.976453	1.03114	1.00656	1.00585	1.04544	0.962394	0.985464	0.950826	0.986343	1.07471	0.975719	1.03674	0.953702	0.984235	1.01073	1.03938	0.949909	0.989237	0.957382	1.00962	1.05864	0.953808	0.940268	0.979277	0.872214	1.00083	0.973801	0.954529	1.05893	1.07	1.03714
58.6529	0.988536	1.03109	0.998724	0.952707	1.04837	1.04861	1.07293	1.02038	1.04463	1.0487	0.979842	0.965691	0.965321	1.02664	1.00173	0.960341	0.987233	1.05969	0.972809	1.03231	1.01182	1.00328	1.04279	0.973936	0.978992	0.944746	0.973919	1.06727	0.966552	1.026	0.955656	0.982477	1.01665	1.03407	0.951314	0.999932	0.963416	1.02633	1.06655	0.947902	0.926064	0.978037	0.878889	1.02322	0.97082	0.996008	1.03337	1.07259	1.0379
58.9682	0.967551	1.03237	0.997693	0.963615	1.0417	1.05588	1.08806	1.02598	1.04671	1.04595	0.975052	0.971214	0.980646	1.03269	1.00967	0.954264	0.985356	1.0515	0.972435	1.03171	1.03599	1.00636	1.03726	0.968374	0.992702	0.952228	0.957303	1.06177	0.970546	1.01971	0.963053	0.982623	0.997204	1.03105	0.956325	0.992131	0.944326	1.03875	1.08087	0.937575	0.925458	0.979836	0.86875	1.02558	0.973068	1.00297	0.990947	1.08604	1.02646
59.2836	0.979975	1.03143	0.993517	0.973589	1.03926	1.03207	1.07963	1.0394	1.05591	1.03998	0.983166	0.98479	0.98656	1.02737	1.01979	0.960003	0.977779	1.04597	0.983702	1.03695	1.03509	1.00744	1.03732	0.98206	1.00414	0.961855	0.94956	1.06217	0.982599	1.00669	0.965181	0.986344	0.988174	1.03218	0.959315	0.996169	0.933289	1.04837	1.08247	0.92587	0.925369	0.983863	0.882462	1.04142	0.984353	1.0211	0.955336	1.07447	0.993658
59.5989	0.991631	1.05129	1.00019	0.980406	1.03758	1.02064	1.08494	1.05222	1.06216	1.03486	0.990726	0.982409	0.994395	1.02587	1.03808	0.983701	0.9597	1.04174	0.987035	1.0557	1.02235	1.00105	1.03699	1.00003	1.01341	0.973359	0.949633	1.05133	1.01058	1.00571	0.972406	1.00244	0.980315	1.01786	0.952357	1.0193	0.913112	1.06455	1.08525	0.936769	0.934539	0.991086	0.878438	1.04996	0.959362	1.04122	0.95867	1.0759	0.994873
59.9143	1.00246	1.06048	1.0111	0.986857	1.04068	1.02908	1.09981	1.05732	1.05033	1.0265	1.00536	0.972077	1.01283	1.03457	1.05064	0.985293	0.946218	1.03952	0.985508	1.05196	1.02869	0.996929	1.04365	1.00518	1.01277	0.987855	0.968431	1.0447	1.04042	1.02839	0.997159	1.01377	0.990173	1.03882	0.941055	1.05013	0.905486	1.06743	1.06673	0.945887	0.943178	0.991184	0.875567	1.05158	0.95815	1.07134	0.94839	1.09232	0.995478
60.2296	1.00808	1.05992	1.00594	0.995274	1.04105	1.04482	1.08486	1.06779	1.04099	1.02319	1.01598	0.964952	1.02118	1.04103	1.0549	0.990159	0.933148	1.04689	0.978498	1.05249	1.0266	1.00265	1.03326	0.995466	1.01417	0.977805	0.970613	1.03995	1.05785	1.03968	1.00467	1.007	1.00571	1.05177	0.937	1.07573	0.924897	1.06807	1.09612	0.938333	0.956719	0.980085	0.862701	1.05207	0.980342	1.06559	0.9238	1.08057	0.99653
60.5449	1.03283	1.08085	1.01109	0.991429	1.03043	1.03226	1.07992	1.08364	1.04573	1.00898	1.01556	0.981883	1.01353	1.05006	1.0493	0.991235	0.930271	1.05287	0.980656	1.06314	1.02642	1.02622	1.02659	0.983301	1.02728	0.975926	0.977587	1.03314	1.05793	1.05532	1.01041	0.982754	1.01167	1.0388	0.927209	1.07258	0.923192	1.05819	1.09807	0.966217	0.971341	0.969699	0.868047	1.0471	0.976124	1.06116	0.925094	1.0443	1.00417
60.8603	1.05484	1.08717	1.01641	1.00069	1.02591	1.0408	1.08769	1.07836	1.03652	1.01241	1.02133	0.981349	1.01404	1.05814	1.04911	0.999748	0.939714	1.05116	0.980638	1.08052	1.01246	1.03954	1.01087	0.980183	1.04246	0.975311	0.977965	1.01116	1.0617	1.0649	0.996866	0.968876	1.00319	1.02439	0.942286	1.06614	0.928496	1.06012	1.09721	0.961569	0.977717	0.960563	0.878938	1.06728	0.961339	1.06866	0.927897	1.04472	1.00368
61.1756	1.0715	1.07262	1.00361	0.989511	1.02188	1.05152	1.0894	1.06633	1.03037	0.993947	1.02689	0.97944	1.03396	1.05825	1.03828	1.00314	0.945358	1.04568	0.976405	1.0813	0.989866	1.04632	1.01053	0.989278	1.05	0.97881	0.970122	0.995012	1.03375	1.06111	0.989619	0.977096	1.0049	1.00546	0.945357	1.05579	0.937532	1.05622	1.08869	0.95957	0.975769	0.95684	0.890447	1.05388	0.968476	1.05986	0.936447	1.04468	1.02132
61.4909	1.09719	1.06575	0.983716	0.964616	1.01476	1.07223	1.07845	1.06551	1.02646	0.982727	1.03005	0.996098	1.05085	1.05222	1.0186	1.01832	0.953649	1.04365	0.97661	1.0825	0.979957	1.06052	1.00108	0.993581	1.05772	0.985616	0.975376	0.981045	1.03693	1.06277	1.00441	0.985483	0.97895	0.99561	0.950085	1.06276	0.956892	1.0565	1.0772	0.98994	0.986172	0.952162	0.884446	1.03077	0.990729	1.05016	0.932657	1.03613	0.999094
61.8063	1.1158	1.04795	0.988458	0.962528	1.01619	1.06009	1.08107	1.06941	1.03755	0.973732	1.04007	0.999212	1.03538	1.0326	1.02258	1.01719	0.93244	1.02879	0.980583	1.09253	0.99568	1.06557	0.996694	0.990538	1.05614	0.987193	0.974496	0.987052	1.04082	1.07302	1.02493	0.981949	0.95455	0.993698	0.953703	1.0568	0.942284	1.05538	1.05201	1.00189	0.987112	0.970014	0.881937	0.999846	1.01159	1.02395	0.926296	1.02419	0.992113
62.1216	1.13179	1.05176	0.99893	0.951294	1.02197	1.03439	1.07546	1.0706	1.02522	0.971826	1.039	0.977024	1.02486	1.02931	1.02616	1.00157	0.925479	1.03124	0.980525	1.08494	0.995215	1.0707	0.999113	1.00613	1.02849	0.978309	0.982552	0.986803	1.03156	1.07251	1.03764	1.00116	0.95068	0.982189	0.943094	1.05735	0.945582	1.05976	1.03309	1.01531	0.999282	0.973234	0.879903	0.99429	1.01504	1.05736	0.947396	1.02663	0.995993
62.437	1.13507	1.04667	1.01622	0.92666	1.01867	1.06791	1.06286	1.05375	1.01587	0.972596	1.02475	0.990752	1.02591	1.0248	1.02246	0.989337	0.934009	1.04314	0.988708	1.0818	1.00861	1.09208	1.00622	1.01111	1.01027	0.96629	0.977517	0.988488	1.02573	1.09782	1.03093	1.01653	0.951126	0.978743	0.944857	1.0628	0.950914	1.04458	1.02442	1.02392	1.01623	0.976249	0.880832	0.99104	1.02328	1.04445	0.999843	1.03839	0.995518
62.7523	1.11824	1.02924	1.02698	0.898161	1.00477	1.07837	1.04214	1.04144	1.01013	0.976596	1.02053	1.00742	1.01573	1.03948	1.00966	0.976548	0.948423	1.04998	0.992993	1.06438	1.03598	1.12632	1.00733	1.00628	1.01353	0.967442	0.984753	0.993371	0.995159	1.10184	1.03578	1.00839	0.942071	0.967211	0.958241	1.06112	0.978358	1.0271	1.01689	1.02022	1.02712	0.972129	0.87641	0.986914	1.03919	1.04277	1.02145	1.0076	0.987107
63.0676	1.11038	1.02106	1.02718	0.898741	1.00471	1.07617	1.02053	1.04157	1.01491	0.985357	1.01032	1.01649	1.01643	1.02624	1.00298	0.975476	0.955458	1.07331	0.998011	1.07745	1.04454	1.14762	1.00369	1.01828	1.0208	0.944394	1.00721	1.00623	0.961017	1.07271	1.02018	1.00117	0.939958	0.954563	0.963114	1.04329	0.957865	1.01843	1.03081	1.00851	1.02475	0.971272	0.878815	0.985192	1.06331	1.04667	1.00063	0.955005	1.00158
63.383	1.10264	1.01785	1.03336	0.91055	1.01031	1.0705	1.02001	1.05108	1.01346	0.999338	1.00195	1.01037	1.02294	1.01208	0.998592	0.966421	0.953986	1.071	1.00298	1.10863	1.03582	1.15998	1.00932	1.03237	1.02559	0.917057	1.02029	1.02762	0.950128	1.06465	1.01524	1.01482	0.928561	0.948127	0.963013	1.01856	0.971225	1.00643	1.00564	1.00374	1.02206	0.98795	0.895386	0.985029	1.04411	1.03344	1.0075	0.937281	0.997198
63.6983	1.08482	1.01598	1.03263	0.940646	1.01591	1.06183	0.998819	1.05372	1.01594	1.03812	1.0071	1.0031	1.03265	1.00285	1.00836	0.955739	0.947839	1.07039	1.01031	1.1192	1.0499	1.15384	0.995557	1.05062	1.02266	0.922974	1.0267	1.03277	0.96951	1.05368	1.0373	1.03252	0.925923	0.950448	0.977505	1.01598	0.984084	1.00726	1.01411	0.983076	1.02115	0.99547	0.888483	0.993562	1.03808	0.999449	1.02397	0.962697	0.980324
64.0137	1.06793	1.0169	1.04539	0.949612	1.00169	1.05304	0.970599	1.0601	1.03487	1.05089	1.00089	1.00428	1.03355	0.992473	1.00241	0.938425	0.931173	1.06441	0.992856	1.12298	1.09077	1.15944	0.989894	1.06564	1.01198	0.929934	1.03399	1.0588	0.985366	1.03773	1.04753	1.03725	0.944044	0.959383	0.976954	1.00856	0.963715	1.00097	1.01933	0.980723	1.02766	0.976249	0.872938	0.990478	1.03557	0.99352	1.02297	0.9497	0.998017
64.329	1.04712	1.01961	1.0629	0.951515	1.0019	1.04064	0.962192	1.07477	1.03247	1.07269	1.00485	1.00783	1.02677	0.999077	1.00052	0.923403	0.935275	1.05371	0.98468	1.12643	1.12651	1.16746	0.988197	1.07466	1.01226	0.955453	1.04395	1.06781	1.00076	1.0439	1.05304	1.05159	0.953537	0.958902	0.982261	1.00242	0.967579	1.00595	1.0153	0.97712	1.03071	0.962657	0.863598	0.994687	1.0409	0.974606	1.00639	0.944422	0.994895
64.6443	1.0156	1.00792	1.0781	0.958373	1.00735	1.03326	0.98205	1.07441	1.03688	1.05756	1.01098	0.994418	1.01434	1.02571	1.0026	0.923791	0.944866	1.04403	0.980618	1.11743	1.12902	1.17832	0.999737	1.10453	1.02547	0.984228	1.04308	1.08377	1.01607	1.06017	1.03716	1.05699	0.990872	0.958099	0.977886	1.00151	0.959815	1.00817	1.0229	0.968044	1.0212	0.959233	0.863677	1.01827	1.01967	0.995679	1.01598	0.954441	1.01452
64.9597	0.977245	0.998832	1.07967	0.95586	1.00574	1.03332	0.978697	1.08114	1.04088	1.04257	1.00087	0.990351	1.02654	1.03732	0.993314	0.934883	0.948851	1.05077	0.978557	1.11582	1.11125	1.19056	1.00058	1.11295	1.03162	1.00294	1.05793	1.08367	1.00776	1.07197	1.02708	1.05704	1.01621	0.967189	0.962803	0.998479	0.953475	0.992035	1.03429	0.948952	1.036	0.943538	0.864458	1.02734	1.01054	0.994178	1.01077	0.931083	1.03315
65.275	0.976576	0.997697	1.06911	0.955579	1.00632	1.05495	0.959641	1.09464	1.04412	1.05223	1.00176	1.00905	1.02291	1.04513	0.98558	0.951259	0.945566	1.0619	0.986478	1.14202	1.10404	1.19969	0.999101	1.11053	1.04723	1.01081	1.04905	1.08392	1.01528	1.06938	1.00773	1.03067	1.02232	0.98826	0.963941	1.00235	0.967312	0.989003	1.03868	0.950684	1.00999	0.943978	0.87082	1.03616	1.0103	0.959386	1.02693	0.918897	1.04994
65.5903	0.976571	0.99376	1.06328	0.963854	0.995065	1.06097	0.97097	1.09896	1.04824	1.08182	1.01809	1.01106	1.01276	1.04617	0.976268	0.950766	0.949034	1.05831	0.970434	1.15379	1.09752	1.19151	1.00083	1.11144	1.06189	1.03051	1.04112	1.09018	1.0289	1.04965	1.00209	1.01501	1.03062	0.995976	0.971144	0.991581	0.971809	0.993862	1.04231	0.937526	1.00318	0.933981	0.870014	1.0293	1.00982	0.959665	0.974747	0.904843	1.07032
65.9057	0.975467	1.00005	1.04928	0.977047	1.00692	1.07946	0.985542	1.10363	1.04288	1.07422	1.01849	1.01176	1.01986	1.03933	0.976512	0.952831	0.956746	1.04889	0.958341	1.17006	1.08383	1.18553	1.00708	1.12955	1.06038	1.04485	1.03752	1.07972	1.03047	1.04882	1.00755	1.02312	1.03648	1.0009	0.961134	0.992912	0.983357	0.998876	1.0433	0.932804	0.993512	0.927123	0.857564	1.03822	0.992249	0.960523	0.944146	0.926098	1.0841
66.221	0.968726	0.999321	1.04675	0.990135	1.01418	1.08007	0.998233	1.1112	1.0326	1.06132	1.01718	1.00606	1.01262	1.06184	0.980152	0.963714	0.957115	1.03404	0.952256	1.17484	1.07426	1.18573	1.01134	1.14495	1.0624	1.07817	1.02682	1.07438	1.03841	1.06398	1.01602	1.02186	1.03861	1.00545	0.956963	1.01395	1.00135	1.00678	1.01352	0.959219	0.976038	0.919902	0.854578	1.04521	0.980912	0.982293	0.945217	0.974778	1.07791
66.5364	0.980728	0.983965	1.04432	0.979353	1.0178	1.09708	1.00887	1.11532	1.03598	1.05257	1.01841	1.01552	0.991378	1.06561	0.979801	0.983256	0.960433	1.02773	0.95799	1.14727	1.09561	1.18522	1.01881	1.15236	1.06586	1.12078	1.01815	1.05979	1.03909	1.06094	1.03817	0.992703	1.03662	0.992528	0.948963	1.02786	0.982833	0.996729	1.00348	0.991004	0.973741	0.911507	0.841835	1.02855	0.976354	0.992347	0.953307	0.986041	1.07256
66.8517	0.985317	0.969949	1.04172	0.964051	1.01713	1.12103	1.02623	1.12246	1.04248	1.02186	1.00962	1.02496	0.991707	1.04591	0.970757	0.981431	0.987285	1.02832	0.94982	1.11723	1.09432	1.20218	1.03121	1.15661	1.06216	1.11847	1.02111	1.05316	1.03155	1.04538	1.0469	0.980895	1.03305	0.996605	0.949087	1.02509	0.987331	0.996474	0.985597	1.00057	0.969657	0.907185	0.840618	1.01102	0.998367	1.00315	0.93806	0.992879	1.06092
67.167	0.987094	0.975219	1.0312	0.950587	1.03655	1.1243	1.04039	1.1269	1.03487	1.00537	1.01834	1.03884	1.00613	1.04353	0.974065	0.986742	0.984059	1.0279	0.959722	1.10298	1.08481	1.20938	1.05846	1.13663	1.09452	1.12335	1.02273	1.0387	1.03458	1.04496	1.05508	0.973978	1.01973	1.01264	0.952572	1.02223	0.999121	0.979974	0.975266	1.00224	0.951134	0.933309	0.834642	1.00705	0.999463	1.00647	0.937847	1.0166	1.04491
67.4824	0.984315	0.975611	1.01486	0.953659	1.03403	1.14558	1.03064	1.13703	1.04155	1.00698	1.01179	1.03147	1.00799	1.02247	0.972487	0.979715	0.991703	1.02849	0.972055	1.11097	1.09502	1.21615	1.05238	1.12611	1.10328	1.09902	1.01678	1.03092	1.02807	1.04677	1.05466	0.944769	1.0088	1.04038	0.950489	1.02344	0.996492	0.966148	0.9721	1.00035	0.937302	0.950618	0.827491	1.01881	1.00453	1.01271	0.934176	1.01302	1.04706
67.7977	1.01362	0.974502	1.02111	0.958613	1.01623	1.1514	1.00397	1.1436	1.04048	1.0305	1.00738	1.03134	0.996899	1.0009	0.971847	0.949514	0.969839	1.02483	0.977608	1.12429	1.10637	1.22461	1.04267	1.11198	1.08272	1.06865	1.02535	1.02415	1.01988	1.04506	1.06377	0.927953	0.98486	1.05789	0.958285	1.03522	0.990872	0.96242	0.964545	0.982353	0.928661	0.943318	0.822608	1.02796	1.01983	0.999204	0.907041	1.00259	1.03971
68.113	1.04041	0.971654	1.01751	0.961099	1.01329	1.16338	0.998172	1.14864	1.03367	1.05336	1.02007	1.03378	1.00026	0.996774	0.98386	0.940408	0.96193	1.0247	0.971758	1.13791	1.10159	1.2362	1.06491	1.11572	1.10021	1.04832	1.02852	1.04131	1.02998	1.04136	1.05252	0.928895	0.967306	1.06652	0.963589	1.02995	0.992876	0.974767	0.965011	0.999965	0.914958	0.942253	0.82346	1.01723	1.02168	0.998846	0.906162	1.03821	1.02369
68.4284	1.04135	0.967271	1.02799	0.969231	1.01573	1.18544	1.01031	1.13581	1.04153	1.05804	1.02432	1.01303	1.01183	0.976141	0.983549	0.93111	0.968635	1.00631	0.97581	1.11452	1.10152	1.24561	1.06781	1.11105	1.10391	1.04663	1.03292	1.06451	1.04083	1.03074	1.04681	0.938219	0.957278	1.03083	0.974974	1.02804	0.992187	0.966838	0.967163	1.00958	0.933655	0.94377	0.823436	1.02774	1.01438	1.01129	0.902688	1.0185	1.00037
68.7437	1.05613	0.964195	1.03526	0.957901	1.01979	1.17224	1.01376	1.13895	1.03986	1.0287	1.00519	0.994826	1.02112	0.967035	0.983318	0.944177	0.951925	1.01175	0.994134	1.10615	1.10163	1.24753	1.05276	1.10792	1.07569	1.03588	1.04775	1.06844	1.04886	1.02961	1.05641	0.946127	0.974395	1.01551	0.971482	1.02561	0.987392	0.982428	0.975616	1.00584	0.921489	0.940386	0.817492	1.01953	1.0205	0.992552	0.926595	1.01257	1.00053
69.0591	1.07791	0.949801	1.0421	0.94858	1.02474	1.16562	1.01204	1.13962	1.04739	1.01924	1.0078	0.977059	1.03209	0.958558	0.979339	0.950153	0.940681	1.02577	0.994524	1.09332	1.11398	1.24822	1.03977	1.08673	1.0629	1.04353	1.05321	1.08752	1.04316	1.04335	1.04569	0.936831	0.97107	1.02837	0.977473	1.02033	0.976424	1.00047	0.97447	1.0129	0.928357	0.954881	0.825027	1.02883	1.04275	0.966316	0.936522	0.993221	0.977873
69.3744	1.11312	0.968961	1.02854	0.943096	1.00736	1.15408	1.00138	1.14726	1.05692	1.01048	1.01468	0.96269	1.04887	0.947174	0.976982	0.961273	0.937639	1.01719	0.995753	1.07788	1.12701	1.24823	1.02923	1.07858	1.04837	1.01734	1.05283	1.08656	1.04441	1.06143	1.04038	0.940281	0.96607	1.03081	0.994212	1.00977	0.974206	1.00478	0.988986	1.00534	0.943154	0.968537	0.823186	1.01573	1.02212	0.941719	0.916875	0.962795	0.974673
69.6897	1.11664	0.981925	1.01551	0.956882	0.999285	1.11992	0.997972	1.142	1.05156	0.999328	1.0207	0.96213	1.04914	0.960607	0.98845	0.97495	0.945325	1.01314	0.983408	1.08795	1.10311	1.26132	1.03433	1.07814	1.0512	1.01555	1.06026	1.08278	1.05021	1.07378	1.02491	0.959143	0.965883	1.04802	1.00401	1.00835	0.97194	1.01995	0.987014	1.00147	0.946088	0.969662	0.826949	1.03621	1.04397	0.94776	0.916442	0.979784	0.986836
70.0051	1.10332	0.990221	1.01391	0.946463	1.00018	1.11759	0.997777	1.13075	1.04322	0.972175	1.02999	0.958599	1.0242	0.993222	1.0049	0.982103	0.933372	1.00709	0.97518	1.11002	1.09786	1.27323	1.02036	1.06218	1.05489	1.02845	1.04482	1.07815	1.06175	1.09624	1.01032	0.94966	0.966071	1.04868	1.0021	1.02147	0.948828	1.02273	0.983058	0.991317	0.946499	0.965128	0.822783	1.03226	1.03424	0.954515	0.891973	0.960056	1.01102
70.3204	1.12151	0.999808	1.02351	0.959871	0.983902	1.14297	0.984965	1.11991	1.04563	0.964637	1.03172	0.94189	1.01156	0.999476	0.996983	0.981058	0.947023	1.00232	0.992199	1.12617	1.09011	1.27769	0.98986	1.08318	1.04238	1.0231	1.05518	1.06914	1.04267	1.08501	0.992255	0.944726	0.975336	1.03128	0.9964	1.02374	0.964356	1.03898	0.983149	0.974714	0.984756	0.943872	0.835627	1.01669	1.03345	0.96701	0.913875	0.952424	1.00241
70.6358	1.14479	0.997959	1.02477	0.95351	0.983146	1.16202	0.988728	1.10837	1.03747	0.987303	1.02773	0.945357	0.992931	1.01924	1.00538	0.993955	0.95742	1.01202	0.987401	1.11455	1.07298	1.27897	0.990611	1.07417	1.04249	1.03777	1.05472	1.06205	1.04979	1.06696	0.982748	0.93924	0.961196	1.00475	0.997894	1.02509	0.956809	1.03606	0.991957	0.977359	0.998213	0.939659	0.841082	1.03116	1.0313	0.98092	0.909246	0.956215	0.983243
70.9511	1.14878	1.02771	1.01401	0.954181	0.992779	1.13612	0.996091	1.09644	1.03936	0.978642	1.0204	0.948115	0.995568	1.01692	1.00751	1.01391	0.979265	1.00443	0.980971	1.1073	1.0719	1.28894	0.986474	1.05632	1.05465	1.03848	1.05488	1.06533	1.04254	1.0572	0.976091	0.949236	0.968985	0.987861	1.01304	1.02478	0.957814	1.04276	0.967613	0.986669	1.01864	0.947764	0.854503	1.02802	1.0249	0.976992	0.931928	0.95755	0.992111
71.2664	1.15051	1.05308	1.0231	0.956092	0.987144	1.13478	0.986108	1.08849	1.04016	0.968678	1.01349	0.930047	0.983602	1.00589	1.00619	1.02204	0.996611	1.00547	0.980073	1.09273	1.09494	1.29172	0.984893	1.04679	1.0317	1.03463	1.04956	1.05612	1.05175	1.05122	0.989797	0.95397	0.982299	0.980493	1.02138	1.02218	0.968141	1.051	0.941864	0.982658	1.02322	0.956406	0.862036	1.04433	1.03812	0.989264	0.946983	0.944781	0.996209
71.5818	1.14071	1.05262	1.02724	0.948998	0.983121	1.11193	0.990539	1.09768	1.04316	0.959195	0.997045	0.940282	0.978993	1.0053	1.00303	1.02686	0.993158	1.00538	0.973573	1.10056	1.08703	1.29897	0.990555	1.05202	1.03477	1.01363	1.06361	1.02885	1.05597	1.0677	0.998907	0.955924	0.999384	1.0103	1.013	1.03335	0.976166	1.05413	0.929126	0.968059	1.01448	0.957501	0.863677	1.02346	1.04432	1.00399	0.959197	0.948321	1.00554
71.8971	1.12755	1.0421	1.02157	0.976745	0.995373	1.12064	0.991387	1.09496	1.04863	0.973996	1.00399	0.957148	0.974284	1.01415	1.02111	1.03196	1.02047	0.998006	0.954844	1.08384	1.09546	1.31055	0.99526	1.05842	1.07143	0.994643	1.07225	0.995825	1.03627	1.08275	1.00676	0.924796	0.988953	1.02633	1.0102	1.03722	0.994066	1.02525	0.931886	0.97091	1.04357	0.957162	0.865118	1.02057	1.02665	1.05038	0.964099	0.969982	0.976672
72.2124	1.12836	1.04832	1.02394	0.992416	0.99222	1.10997	0.994349	1.09423	1.02731	0.969766	1.00204	0.96701	0.960767	1.0106	1.02921	1.02934	1.01635	0.987362	0.94146	1.0804	1.08616	1.31167	0.986524	1.06799	1.08528	0.96947	1.06755	0.992828	1.03718	1.08172	1.02085	0.910584	0.983981	1.02218	1.00746	1.02331	0.996449	0.994402	0.933035	0.954157	1.03935	0.947179	0.869373	1.0134	1.02524	1.04643	0.968832	1.00086	0.97086
72.5278	1.1066	1.03847	1.05329	0.99486	0.998788	1.1265	1.00885	1.092	1.03391	0.982267	0.994712	0.992842	0.937662	1.01218	1.04379	1.02463	1.00951	0.990158	0.943486	1.08361	1.05873	1.30948	0.992684	1.04632	1.08198	0.982032	1.0494	0.989428	1.02525	1.06128	1.01559	0.920374	0.995986	1.01481	0.980704	1.02227	0.982748	0.985957	0.936749	0.954546	1.04313	0.937597	0.87772	1.02716	1.03519	1.03872	1.00005	1.00685	0.97436
72.8431	1.10002	1.06239	1.07195	0.978554	1.006	1.14297	1.0183	1.0969	1.03968	0.996973	0.9996	1.00066	0.946872	1.00012	1.04146	1.00446	1.00074	1.00345	0.950222	1.08506	1.07106	1.30027	1.00132	1.03399	1.08466	0.969793	1.03337	0.991399	1.01373	1.04868	1.00527	0.925428	0.991687	1.01248	0.978532	1.03148	0.995895	0.966056	0.949559	0.940067	1.07234	0.935189	0.887196	1.01955	1.02187	1.01777	0.989402	0.994227	0.950916
73.1585	1.11505	1.06841	1.07146	0.98628	1.02033	1.13644	1.02085	1.11005	1.02624	1.00542	0.990768	0.998907	0.970982	0.967896	1.02554	0.987498	1.00704	1.00531	0.954435	1.08339	1.07772	1.27549	1.02207	1.0354	1.08433	0.980928	1.03087	0.991788	1.03575	1.02021	0.993839	0.944597	0.999815	1.00916	0.972524	1.02267	1.00201	0.970769	0.954733	0.947155	1.07006	0.945045	0.90427	1.02926	1.01007	0.98416	0.997106	0.981639	0.94502
73.4738	1.10739	1.05118	1.07599	0.967574	1.03663	1.09275	1.05159	1.10844	1.00713	1.0015	0.995505	1.0151	0.981238	0.961154	1.03009	0.999658	1.00405	1.00459	0.934268	1.06459	1.07635	1.26301	1.03308	1.02612	1.06725	0.994278	1.01797	0.994932	1.05353	1.01711	0.99668	0.951614	0.988643	1.02046	0.972222	1.03763	0.987546	0.958202	0.942897	0.961665	1.03957	0.955346	0.903685	1.03664	1.00787	0.957206	0.981126	0.948479	0.957595
73.7891	1.09432	1.0616	1.08814	0.970971	1.04581	1.06327	1.03606	1.10367	1.01381	0.976712	1.00211	1.01442	1.01314	0.946468	1.02529	1.00628	0.974452	0.99001	0.930647	1.06882	1.07524	1.25198	1.02973	1.01061	1.06971	0.998928	1.03304	0.993326	1.04139	1.01545	1.01642	0.971505	1.00572	1.04092	0.973514	1.05232	0.978051	0.962849	0.935005	0.958555	1.04258	0.958037	0.915466	1.0318	1.00785	0.952396	0.989871	0.952423	0.989649
74.1045	1.07429	1.04807	1.09155	0.956634	1.04413	1.06402	1.02308	1.0939	1.00519	0.978422	1.01463	1.01212	1.01986	0.959517	1.01762	1.00606	0.958311	0.996012	0.932417	1.05466	1.06699	1.23804	1.04255	1.01636	1.06502	1.013	1.01982	0.990171	1.06449	1.00503	1.0275	0.963789	1.02323	1.04871	0.958976	1.04554	0.984807	0.952279	0.95856	0.969272	1.04992	0.961574	0.916073	1.02499	1.02175	0.960613	1.00277	0.956355	0.982932
74.4198	1.06472	1.04137	1.09048	0.969075	1.05823	1.06371	1.00453	1.07952	0.997806	0.978143	1.01426	1.02397	1.04869	0.958671	1.01322	1.01103	0.94907	1.01211	0.933782	1.04443	1.07356	1.21088	1.03942	1.01466	1.06847	1.02567	1.01315	0.979994	1.06438	1.00018	1.02348	0.976108	1.02808	1.0451	0.951211	1.04699	0.981825	0.930432	0.991046	0.985802	1.04223	0.965717	0.923554	1.02577	1.01413	0.975991	0.993346	0.985459	0.962308
74.7352	1.06756	1.02714	1.07833	0.96808	1.0644	1.05187	1.00971	1.06262	1.01601	0.981837	1.0409	1.01668	1.04889	0.965717	1.03054	1.01911	0.948616	1.03051	0.928824	1.05463	1.08653	1.19174	1.0328	1.01179	1.04969	1.02681	1.00487	0.979317	1.06097	0.998816	1.02207	0.978536	1.03331	1.04666	0.959809	1.04211	0.962742	0.93667	0.996028	0.981447	1.03637	0.956491	0.923686	1.06251	1.00316	0.975892	0.95725	0.975584	0.960799
75.0505	1.06921	1.03108	1.07843	0.960228	1.06721	1.03521	1.00597	1.0643	1.00552	0.977455	1.03941	0.994653	1.04864	0.949389	1.01663	1.01684	0.922344	1.034	0.946816	1.07928	1.07439	1.16602	1.02287	0.99031	1.01924	1.06604	0.987808	0.987466	1.06501	1.00001	1.01478	0.998766	1.03289	1.03429	0.954455	1.04107	0.952936	0.961067	0.980306	0.979943	1.00892	0.957606	0.931011	1.09402	0.990246	0.970176	0.931614	0.972115	0.980456
75.3658	1.06759	1.05251	1.07051	0.940265	1.06025	1.04872	1.00978	1.056	1.0157	0.992734	1.02758	0.986589	1.05688	0.95483	1.01123	1.01022	0.919314	1.02269	0.959654	1.09236	1.071	1.15306	1.02638	0.994458	1.01725	1.08304	0.99801	0.979643	1.04724	0.985041	1.00916	1.01135	1.04054	1.03532	0.95565	1.04885	0.952508	0.978764	0.984603	0.995836	1.02508	0.957503	0.938478	1.08335	0.984733	0.979132	0.909676	0.955118	0.984951
75.6812	1.06052	1.06763	1.05276	0.936585	1.06567	1.05693	1.00536	1.04905	1.01009	0.983505	1.03915	0.970731	1.06751	0.955953	0.995767	1.01206	0.916077	1.01245	0.953764	1.09357	1.08761	1.15252	1.02511	0.983997	1.02153	1.10076	0.997969	0.973174	1.05833	0.962192	1.01214	0.99813	1.0362	1.03664	0.967851	1.03864	0.988148	0.980777	0.989701	0.986451	1.00695	0.963195	0.945555	1.08231	0.991163	0.980879	0.940759	0.953385	0.966344
75.9965	1.06378	1.05154	1.02976	0.93905	1.06264	1.05244	0.99983	1.02918	1.01266	0.973171	1.02663	0.97419	1.07647	0.945746	0.977647	1.00193	0.916994	1.00142	0.945593	1.07825	1.08246	1.13937	1.01367	0.97615	1.02708	1.10221	1.02049	0.963019	1.05532	0.961172	1.041	0.991293	1.03743	1.03262	0.963867	1.02748	0.983106	1.00724	0.983046	0.998197	0.982178	0.958171	0.941468	1.08151	1.00414	0.977592	0.954625	0.962884	0.986676
76.3118	1.08142	1.05288	1.02265	0.939541	1.05456	1.03315	0.996579	1.01453	1.0111	0.995854	1.00574	0.96256	1.06734	0.980598	0.971963	1.02096	0.915772	1.00337	0.945377	1.04959	1.07194	1.12475	1.01208	0.978923	1.0386	1.06583	1.03987	0.966079	1.0161	0.965925	1.04502	0.982003	1.02174	1.03521	0.965251	1.0298	0.990149	0.991674	0.979839	1.00202	0.977148	0.947138	0.932931	1.11113	1.01425	1.01471	0.957915	0.993773	0.995597
76.6272	1.06741	1.07447	1.0054	0.974479	1.05005	1.0579	0.976499	1.00836	1.01611	1.0171	0.985935	0.948072	1.062	0.979706	0.978102	1.01964	0.914995	1.01891	0.949191	1.07379	1.08337	1.10955	1.00383	0.962574	1.06398	1.03236	1.0332	0.963198	1.02064	0.988746	1.05648	0.970018	1.01975	1.03489	0.978931	1.02416	1.00161	0.989676	0.994128	1.00628	0.97735	0.937637	0.924768	1.13725	1.01425	1.03004	0.958565	1.00438	0.989957
76.9425	1.08685	1.09474	0.996632	0.967287	1.03268	1.04453	0.995335	1.01356	1.02281	1.00585	0.987766	0.970049	1.03966	0.973134	0.967616	1.03678	0.927822	1.02048	0.95464	1.09131	1.0939	1.10024	1.00529	0.982211	1.06561	1.03379	1.01999	0.972887	1.01821	0.995923	1.05423	0.963326	1.01107	1.01403	0.972434	1.02018	1.00413	0.992483	0.988072	0.996889	0.956345	0.922424	0.918234	1.15112	0.99921	1.04019	0.968004	0.98384	0.973788
77.2579	1.10159	1.0823	1.00072	1.00207	1.04101	1.05555	0.9966	1.03063	1.02215	0.98505	0.990804	0.972013	1.03855	0.953247	0.977097	1.03874	0.917723	1.0198	0.937193	1.11211	1.0975	1.08051	0.986885	0.980319	1.08353	1.03243	1.03698	0.981393	0.9786	0.988838	1.04253	0.977692	0.995584	1.00768	0.969688	1.02153	1.01023	0.998327	0.982899	0.983991	0.950481	0.903021	0.910129	1.16697	0.985706	1.03043	0.982228	1.00565	0.974577
77.5732	1.13174	1.08278	0.994218	1.01728	1.05208	1.0507	1.01398	1.04378	1.03022	0.989783	0.989186	0.981536	1.01872	0.954062	0.975524	1.01246	0.918884	1.01131	0.92979	1.13321	1.07497	1.08025	0.988954	0.988243	1.11799	1.02434	1.05311	0.973788	0.966357	0.985051	1.04722	0.970449	0.989603	1.00657	0.978164	1.02584	1.01389	1.00122	0.961166	0.977786	0.963642	0.887901	0.903156	1.17866	0.972949	1.03149	1.0276	0.982908	1.01961
77.8885	1.1467	1.09358	0.986912	1.01512	1.05083	1.06766	1.01577	1.06396	1.01287	0.971287	0.989447	0.977481	1.03728	0.98203	0.971784	0.985657	0.929223	1.01672	0.925766	1.12718	1.0669	1.05941	0.999911	0.979111	1.12895	1.03211	1.04286	0.977735	0.950399	0.974223	1.03959	0.97	0.982631	1.01112	0.982364	1.00019	1.01917	0.988694	0.952622	0.970271	0.97162	0.893715	0.902746	1.17733	0.976337	1.02238	1.06027	0.971677	1.03331
78.2039	1.15125	1.12035	0.987716	1.00882	1.0489	1.05951	1.009	1.05647	1.01264	0.963623	0.98182	0.997215	1.03971	0.994362	0.96254	0.988697	0.937365	1.0084	0.908578	1.12562	1.08241	1.05446	1.01723	0.977705	1.13484	1.00975	1.03174	0.986859	0.935447	0.970724	1.05948	0.968112	0.989999	1.01999	0.992742	1.01317	1.02545	0.998451	0.973246	0.974745	0.984	0.89355	0.903469	1.17099	1.00214	0.995917	1.0995	0.965305	1.03854
78.5192	1.12966	1.10791	0.997212	1.00772	1.06418	1.05847	1.01572	1.05728	1.01283	0.955634	0.999389	1.0006	1.01829	1.01043	0.971373	0.980307	0.950775	1.01527	0.920053	1.11928	1.08895	1.03369	1.02706	0.966164	1.11217	0.9895	1.04303	1.00036	0.9434	0.955579	1.05915	0.968933	1.00081	1.02116	0.995391	1.02357	1.02365	1.00164	0.978727	0.97768	0.977353	0.892962	0.891444	1.1829	1.00192	0.993843	1.11216	0.96402	1.03358
78.8345	1.12868	1.10244	0.997613	0.999287	1.05674	1.01972	1.02033	1.06076	1.00816	0.933821	0.991235	1.0014	1.00532	1.00531	0.978842	0.975489	0.972598	1.01126	0.92635	1.12634	1.083	1.00176	1.03732	0.966432	1.12772	0.977529	1.0434	0.99615	0.942777	0.966791	1.07107	0.965391	1.00661	1.01494	0.995171	1.02294	0.995638	1.00492	0.969217	0.978792	0.985241	0.88327	0.881667	1.19188	1.00542	0.995763	1.09074	0.951654	1.03313
79.1499	1.12488	1.09961	1.01415	1.00372	1.06157	1.03746	1.00925	1.0749	1.01025	0.932589	0.994747	0.99329	1.00787	1.01561	1.00686	0.978923	1.00343	1.03556	0.946515	1.12515	1.08183	0.975054	1.02404	0.965388	1.10101	0.98123	1.0239	1.00881	0.916211	0.957215	1.05299	0.991563	1.01512	1.01924	0.994544	1.03531	0.97675	0.996398	0.955725	0.950693	0.987136	0.893462	0.887125	1.20843	1.01456	1.00633	1.08165	0.933251	1.04118
79.4652	1.10186	1.10104	1.01202	1.0062	1.05232	1.05239	1.02806	1.07894	1.02537	0.917733	1.00617	1.0013	1.01473	0.999281	1.01109	0.962914	0.988837	1.05025	0.945641	1.16267	1.076	0.955123	1.00245	0.970471	1.11159	0.973316	1.0101	1.00844	0.918974	0.96921	1.04246	1.0005	1.01668	1.01652	0.987972	1.03084	0.975947	1.01038	0.952482	0.944567	0.998237	0.897947	0.89294	1.19684	1.02473	0.991974	1.0781	0.908191	1.06241
79.7806	1.09632	1.0612	1.00727	1.00958	1.04423	1.06231	1.03443	1.08788	1.04133	0.904199	1.00929	1.01184	1.00509	0.995712	1.00679	0.951777	0.987276	1.03388	0.935231	1.13969	1.06234	0.937749	1.00594	0.968862	1.08212	0.988968	1.00464	1.00816	0.894332	0.959	1.06059	1.00965	1.01572	1.01688	0.981592	1.03497	0.963297	1.02384	0.934561	0.926168	0.996745	0.892324	0.895817	1.19465	1.02861	0.999658	1.05239	0.914556	1.04811
80.0959	1.07617	1.03023	1.00088	1.0342	1.05804	1.08032	1.00586	1.07607	1.03159	0.942324	1.01679	1.00229	1.01354	1.01011	0.998494	0.928902	0.972619	1.05877	0.922305	1.14917	1.05922	0.914476	1.02113	0.957913	1.10156	0.988445	1.00857	1.01403	0.900025	0.970213	1.07128	0.996291	1.01862	1.0384	0.983464	1.03292	0.97341	1.01013	0.916791	0.93374	1.01113	0.900019	0.891718	1.17161	1.03416	0.999815	1.06092	0.944152	1.05397
80.4112	1.05287	1.03513	1.0147	1.01593	1.07401	1.0684	1.00059	1.05977	1.02771	0.950411	1.02774	1.00356	1.00528	1.03412	0.996521	0.931514	1.00468	1.07828	0.918012	1.15765	1.0682	0.897751	1.03435	0.962643	1.09288	0.987602	0.993764	0.998861	0.916379	0.971101	1.07927	0.995427	1.0166	1.03733	0.981103	1.0285	0.965214	1.01386	0.910439	0.945	1.00641	0.90679	0.884828	1.17097	1.02349	1.03107	1.03548	0.92218	1.04394
80.7266	1.02537	1.01999	1.00717	0.988341	1.04611	1.03524	0.995677	1.04606	1.03814	0.969045	1.02649	0.987085	1.00213	1.03803	1.00707	0.935341	1.01976	1.06637	0.904697	1.16333	1.07697	0.862181	1.01938	0.948371	1.06046	0.991463	0.977832	1.0047	0.943733	0.97103	1.06659	0.980083	1.0175	1.02736	0.972902	1.02639	0.964291	1.01201	0.914818	0.921788	1.00407	0.90817	0.869403	1.17078	1.02125	1.02111	1.01605	0.916248	1.02005
81.0419	1.01746	1.02258	1.0168	0.995405	1.03407	1.01252	0.983618	1.0306	1.02371	1.00889	1.01029	1.00769	0.981738	1.00018	0.984327	0.971724	1.00888	1.04044	0.907675	1.15251	1.09291	0.851805	1.0008	0.973213	1.04671	0.995784	0.972138	0.997323	0.927161	0.97185	1.08451	0.972883	1.00614	1.01527	0.970665	1.0394	0.95697	1.02893	0.928933	0.929389	0.995363	0.907738	0.872922	1.16005	1.01967	1.03085	1.00623	0.926868	1.00643
81.3573	0.995306	1.02076	1.02235	0.998424	1.02159	1.02401	0.977217	1.04008	1.023	1.02804	1.02722	0.978235	0.983621	1.0057	1.00281	0.973376	1.02885	1.02132	0.924728	1.14334	1.07258	0.818565	1.00089	1.00362	1.06399	1.00747	0.972184	1.00186	0.927078	0.932093	1.08276	0.968908	0.99516	1.00889	0.969023	1.03481	0.950737	1.01014	0.910087	0.936054	0.994427	0.896086	0.866729	1.16779	1.00743	1.03005	1.01121	0.915382	0.99677
81.6726	1.01362	1.03258	1.01409	1.01259	1.00343	1.00761	0.944772	1.05521	1.02954	1.03889	1.01862	0.982109	0.988008	0.988773	0.991694	0.996305	1.022	1.02553	0.915539	1.15387	1.07063	0.806831	0.993056	1.00467	1.06932	1.04084	0.93648	0.995141	0.939352	0.92774	1.07538	0.947914	0.989522	1.02017	0.968546	1.03748	0.945722	0.99747	0.89518	0.932006	1.00306	0.897061	0.874832	1.17393	1.00228	1.01907	1.02349	0.901249	1.01583
81.9879	1.01897	1.02238	1.01432	1.01685	1.01346	1.032	0.952109	1.05332	1.03447	1.07675	1.03015	0.999408	0.999157	0.970302	0.999816	0.975401	1.01846	1.03791	0.922543	1.15564	1.07144	0.798936	0.9556	1.00842	1.04867	1.04394	0.936543	1.01752	0.960601	0.93268	1.05487	0.947063	0.983796	1.03594	0.966333	1.04599	0.953035	0.990852	0.896556	0.919547	1.01487	0.911691	0.880525	1.15548	1.00815	1.00905	1.01466	0.929716	1.03699
82.3033	1.01244	1.02787	1.01169	1.00983	1.01648	1.01876	0.957042	1.03885	1.02221	1.08427	1.0233	0.983071	0.980637	0.956709	0.975048	0.959238	0.985293	1.02696	0.914536	1.18781	1.05941	0.772644	0.950685	1.02127	1.06509	1.03103	0.936829	1.00443	0.998732	0.958738	1.05545	0.918834	0.984719	1.03754	0.967625	1.02322	0.98132	0.996733	0.924231	0.933687	1.01548	0.906022	0.876535	1.1556	0.989581	1.03065	1.02439	0.940818	1.03531
82.6186	1.02035	1.03093	1.03217	1.00463	1.02397	1.02159	0.93147	1.04212	1.01859	1.09495	1.03458	0.978679	0.967916	0.966358	0.971843	0.973471	1.0101	1.02133	0.897622	1.19504	1.05722	0.755267	0.959466	1.0097	1.04038	1.04268	0.937499	0.998488	0.98297	0.954054	1.04663	0.899731	0.991114	1.04048	0.972898	1.02281	0.995333	1.01275	0.931746	0.938329	1.00327	0.900394	0.863632	1.15234	0.974207	1.01946	1.01944	0.954221	1.02162
82.9339	1.025	1.05813	1.04061	0.975519	1.02949	1.00168	0.938793	1.02897	1.0202	1.09397	1.03999	0.984	0.976231	0.963038	0.968037	0.985434	1.01859	1.05051	0.898237	1.20605	1.05442	0.745829	0.971111	1.01551	1.06297	1.05754	0.94666	1.01377	0.98281	0.971035	1.0331	0.914187	0.99251	1.03432	0.962915	1.01305	1.0088	1.00479	0.968549	0.932598	0.995109	0.911191	0.857947	1.13935	0.978627	1.00909	1.05722	0.959645	1.04903
83.2493	1.05953	1.06043	1.06	0.967708	1.01538	1.01945	0.950955	1.03199	1.01622	1.05742	1.02966	0.965757	0.969649	0.960093	0.985451	0.991355	1.0397	1.04375	0.91198	1.18536	1.03658	0.727589	0.954376	1.00032	1.03892	1.0418	0.937719	1.02934	0.989126	0.965095	1.00694	0.936956	0.992333	1.02681	0.960911	0.994127	1.00163	1.01563	1.00609	0.92912	0.980464	0.925429	0.864522	1.14407	0.976438	1.00694	1.0576	0.946159	1.0508
83.5646	1.08517	1.06051	1.02595	0.963231	1.00169	1.0251	0.960975	1.04633	1.03045	1.05959	1.00978	0.958319	0.982904	0.939922	0.988651	0.98531	1.02637	1.02571	0.940767	1.16806	1.03891	0.709722	0.948571	0.995847	1.04681	1.03102	0.954363	1.03659	1.01312	0.972799	0.990456	0.92478	0.989917	1.01564	0.959594	1.01153	0.995847	1.00887	1.0133	0.923388	0.97847	0.924491	0.871646	1.12686	0.980554	0.985053	1.05214	0.93739	1.06696
83.88	1.09437	1.10785	1.02209	0.95744	1.0113	1.03462	0.953231	1.05344	1.01588	1.02749	0.994519	0.94596	0.994852	0.941651	0.990816	1.0157	1.01757	1.0586	0.947128	1.135	1.03308	0.698748	0.972741	1.00679	1.04913	1.02371	0.959323	1.02907	0.989176	0.979688	1.0094	0.961193	1.00341	1.02455	0.963249	1.01586	0.997494	1.00846	1.0384	0.930751	0.978549	0.926665	0.879298	1.10962	1.00246	0.995907	1.0137	0.942712	1.05922
84.1953	1.09441	1.12187	1.0178	0.964854	1.01634	1.06174	0.950114	1.05803	1.0067	1.00533	0.993738	0.912891	0.99838	0.969019	1.0066	1.01653	1.01461	1.06657	0.952435	1.15074	1.03545	0.671646	0.978485	0.992687	1.06285	1.02693	0.958044	1.04948	1.0367	0.986949	0.985369	0.966298	1.01071	1.02714	0.953549	1.0292	0.997532	0.983562	1.03319	0.941724	0.988966	0.920953	0.870307	1.10554	1.01884	0.980778	1.00044	0.938883	1.06904
84.5106	1.11439	1.12963	1.0197	0.971575	1.01819	1.08676	0.97044	1.06742	1.00261	0.99338	0.986263	0.961881	1.01	0.963321	0.992186	1.02755	1.00538	1.08324	0.947906	1.1454	1.06644	0.68051	0.967225	0.981016	1.07942	1.02731	0.981017	1.0362	1.05988	1.00396	0.973953	0.968433	1.01936	1.03469	0.958105	1.02563	0.995564	0.987674	1.03622	0.942153	1.00275	0.929689	0.872667	1.07216	1.03983	0.999534	0.999942	0.961584	1.08336
84.826	1.10101	1.1215	1.00993	0.980406	1.02355	1.0668	0.99587	1.06273	1.01399	0.96648	0.980581	0.93584	1.01233	0.958723	1.0101	1.02006	1.01167	1.06148	0.947988	1.13092	1.06111	0.672437	0.963233	0.963483	1.08085	0.993506	1.00452	1.04165	1.07637	1.01779	0.980958	0.974189	1.01955	1.03153	0.9534	1.01547	1.00874	0.992032	1.04434	0.93044	1.00667	0.922389	0.865381	1.05763	1.06387	1.03179	1.01181	0.993103	1.08297
85.1413	1.11595	1.12072	1.01602	0.985813	1.01292	1.07014	0.98697	1.06169	1.00261	0.92693	0.969194	0.932151	1.00535	0.979501	1.01003	1.03782	1.00388	1.07734	0.944434	1.12651	1.05171	0.664575	0.990151	0.97755	1.08126	1.01106	1.02648	1.0408	1.06661	1.0112	1.00721	0.978614	1.0114	1.04084	0.964305	1.01279	0.998945	0.992918	1.04784	0.940413	1.00673	0.914642	0.859291	1.05023	1.07386	1.0428	0.9869	0.995904	1.07042
85.4566	1.13032	1.11958	1.01301	0.982865	1.00686	1.08631	1.01013	1.07667	0.99446	0.926095	0.969822	0.949598	1.01336	0.975121	1.02097	1.05864	1.02182	1.07276	0.936546	1.11174	1.07371	0.668642	0.999613	0.958603	1.07131	1.03954	1.02214	1.05188	1.04797	0.994295	1.00603	0.962159	0.997032	1.05504	0.964765	1.03738	0.981497	0.983316	1.03255	0.936313	1.02254	0.915326	0.860525	1.04269	1.08818	1.04657	0.996297	0.983232	1.06151
85.772	1.13759	1.10264	1.02221	0.991155	1.00641	1.10679	1.02601	1.07302	0.998827	0.941959	0.96886	0.976072	1.03408	0.946663	1.03162	1.03938	1.00161	1.07846	0.959273	1.08612	1.08277	0.677203	1.00293	0.95609	1.07805	1.05178	1.03529	1.05843	1.07782	1.01892	1.0106	0.955485	1.00035	1.04666	0.970242	1.03398	0.980994	0.96101	1.03501	0.944014	1.01703	0.906773	0.868167	1.04613	1.08117	1.068	1.03227	0.977147	1.07649
86.0873	1.1489	1.09545	1.0143	0.997629	1.01365	1.10995	1.04054	1.08836	0.988093	0.934129	0.9606	0.977747	1.0294	0.951976	1.04009	1.01604	1.00844	1.07495	0.969021	1.09591	1.08416	0.673037	0.995685	0.968892	1.07336	1.03032	1.04838	1.06306	1.0773	1.00868	1.0065	0.943191	1.0016	1.03999	0.973438	1.03369	0.964254	0.948563	1.00036	0.961706	1.01418	0.905093	0.869827	1.04848	1.07062	1.04168	1.01599	0.977873	1.07461
86.4027	1.11182	1.1265	1.01994	0.999124	1.02401	1.08978	1.03033	1.08639	0.997447	0.955556	0.967724	1.00056	1.02164	0.964888	1.05606	1.01095	1.01308	1.04427	0.967569	1.10578	1.09721	0.67832	0.994706	0.986893	1.08569	1.05028	1.05582	1.04076	1.07462	0.987566	0.995529	0.929449	1.00379	1.03046	0.975634	1.05563	0.952247	0.936608	0.995744	0.976561	1.01563	0.887662	0.866684	1.0433	1.08736	1.01743	0.977634	0.97563	1.05547
86.718	1.10337	1.12915	1.05315	0.997422	1.01333	1.09355	1.04754	1.09026	0.986599	0.951582	0.977074	1.00879	1.0122	0.967164	1.04996	1.01457	1.0007	1.05944	0.959487	1.10856	1.10019	0.68127	1.00985	0.975994	1.08031	1.05929	1.05424	1.02933	1.04953	0.970484	1.0118	0.93269	1.01731	1.05423	0.980035	1.04475	0.948969	0.938223	0.998663	0.974458	1.01309	0.88169	0.86457	1.03111	1.09403	1.01622	0.968129	0.968628	1.02994
87.0333	1.08231	1.08389	1.07754	1.00165	1.01081	1.10342	1.06053	1.10594	0.987587	0.972645	0.994182	1.02688	1.02177	0.970353	1.03223	1.01014	0.98332	1.04282	0.973454	1.13213	1.08908	0.690065	0.980887	0.957095	1.0799	1.07506	1.04063	1.03961	1.0496	0.956347	0.998153	0.912943	1.00537	1.06323	0.980459	1.0405	0.954827	0.937263	0.979059	0.977108	1.01072	0.87447	0.85533	1.01147	1.08065	0.998156	0.992228	0.954091	1.02827
87.3487	1.08001	1.05998	1.09275	1.00281	1.01725	1.09645	1.05147	1.09673	1.00456	0.991218	1.00287	1.04297	1.02414	0.951399	1.02099	0.992481	0.996348	1.03696	0.969209	1.12079	1.07207	0.700347	0.990298	0.946668	1.08117	1.0641	1.03869	1.04567	1.02409	0.950458	1.02099	0.916304	0.995251	1.04778	0.988346	1.03642	0.970176	0.958845	0.966705	0.969778	1.00218	0.88184	0.86052	0.998294	1.07597	1.01805	0.996246	0.967198	1.04049
87.664	1.07566	1.06046	1.07976	1.00415	1.03158	1.06611	1.07474	1.10072	1.01046	0.98698	0.977385	1.02563	1.03461	0.96773	1.02348	0.972618	1.00257	1.04218	0.966457	1.1273	1.04294	0.697537	1.00451	0.940347	1.05711	1.05091	1.02493	1.0515	1.0166	0.956407	1.02648	0.930035	0.970698	1.03944	0.979893	1.04117	0.973227	0.964432	0.968723	0.967751	0.994741	0.88361	0.856764	1.01179	1.05271	0.995475	0.974631	0.953483	1.03193
87.9794	1.10445	1.07545	1.09559	1.00024	1.04059	1.11059	1.07374	1.10485	1.00023	0.988396	0.981774	1.03937	1.04036	0.968411	1.02644	0.981594	0.999573	1.05209	0.968883	1.1263	1.04583	0.695363	1.01418	0.962054	1.07325	1.07472	1.01296	1.03065	0.995665	0.950103	1.01086	0.938384	0.963569	1.04271	0.984761	1.05533	0.964674	0.969747	0.986356	0.956507	0.973499	0.885788	0.86274	1.0093	1.03293	0.969673	0.967446	0.950975	1.02925
88.2947	1.07131	1.09361	1.08067	1.00256	1.04303	1.13219	1.0716	1.10566	1.01168	1.00472	0.982603	1.05365	1.04706	0.950581	1.01934	0.968511	0.992407	1.0495	0.970082	1.14089	1.04288	0.697848	1.01554	0.956155	1.08241	1.0535	0.984542	1.00469	0.971673	0.952986	0.995341	0.933198	0.987143	1.02688	0.974564	1.05263	0.967077	0.967986	0.989705	0.950439	0.974218	0.881213	0.865329	1.01227	1.00583	0.97567	0.965075	0.952045	1.03559
88.61	1.06922	1.09291	1.08449	0.99589	1.04447	1.12776	1.07289	1.10357	1.01389	0.99639	0.993412	1.05709	1.03238	0.961858	1.02284	0.951361	0.987542	1.0549	0.969949	1.1333	1.02556	0.707512	1.01922	0.970748	1.08193	1.05719	0.976845	0.992851	0.988788	0.949987	0.98523	0.946494	1.01405	1.01102	0.972387	1.04727	0.966295	0.973824	1.01586	0.950624	0.946631	0.877786	0.861827	0.996501	0.998411	0.946955	0.935287	0.980608	1.06586
88.9254	1.06923	1.10671	1.08348	1.00493	1.03536	1.1391	1.05519	1.10178	1.00989	0.949205	1.01488	1.06234	1.00456	0.980223	1.02109	0.972681	0.974743	1.04342	0.972426	1.1243	1.01353	0.698367	1.02046	0.984302	1.07742	1.05715	0.963989	0.990932	0.986234	0.909823	1.00328	0.964273	1.02154	1.0187	0.965683	1.05623	0.952947	0.961759	1.03477	0.932596	0.96166	0.887788	0.873175	0.979532	1.00929	0.923962	0.934303	0.992441	1.04247
89.2407	1.06305	1.10119	1.09702	1.0349	1.0247	1.17631	1.03983	1.09946	1.01515	0.972401	1.01501	1.08774	1.00577	1.01377	1.03454	0.984903	0.987889	1.04388	0.951929	1.11468	1.0285	0.698391	1.0007	0.984492	1.08267	1.07437	0.952308	0.990045	1.01611	0.900943	1.01476	0.968422	1.03816	1.0272	0.973818	1.06077	0.96924	0.963628	1.04896	0.92838	0.975057	0.893851	0.874097	0.963288	1.00574	0.948291	0.942931	0.990144	0.99984
89.556	1.0672	1.07838	1.07546	1.03781	1.02729	1.24259	1.06007	1.09546	1.02574	0.948882	1.02818	1.10386	1.02967	0.984581	1.02574	0.987278	0.970556	1.06893	0.934466	1.10448	1.01944	0.706694	1.034	0.992799	1.04617	1.06076	0.950614	0.998351	0.991675	0.903326	1.04868	0.963214	1.05436	1.04475	0.983891	1.04073	0.998927	0.976451	1.041	0.916952	0.99802	0.900806	0.862564	0.977776	0.998844	0.952883	0.976021	0.969164	0.994849
89.8714	1.064	1.09624	1.05673	1.05294	1.03435	1.30564	1.07422	1.09254	1.03862	0.986784	1.03609	1.15046	1.04264	0.980946	1.03859	1.00724	0.976778	1.05876	0.93371	1.08676	1.02163	0.72365	1.04931	1.00416	1.05116	1.06523	0.95258	1.01167	1.0033	0.909151	1.05195	0.96378	1.03168	1.04682	0.983397	1.02469	1.00551	0.97032	1.02716	0.911821	0.996938	0.914507	0.862833	0.987937	0.999144	0.952089	0.966682	0.992427	1.00535
90.1867	1.06985	1.12274	1.04029	1.05891	1.04119	1.38127	1.1142	1.08557	1.02309	0.985587	1.05354	1.20389	1.04662	0.981405	1.05696	0.984173	0.982862	1.06963	0.941346	1.09348	1.03242	0.747601	1.05745	1.02374	1.04711	1.05133	0.953552	0.996496	1.00219	0.919397	1.09622	0.967319	1.02592	1.04746	0.98351	1.02027	1.00389	0.984084	1.02482	0.927696	0.996886	0.927463	0.862789	1.0044	1.00132	0.948617	0.967463	1.00692	1.0048
90.5021	1.07848	1.15852	1.03728	1.0808	1.04574	1.43814	1.15948	1.09219	1.0196	0.960246	1.06483	1.28851	1.04964	0.993432	1.06149	0.963845	0.973373	1.09193	0.938411	1.10393	1.03641	0.786928	1.05257	1.02849	1.0449	1.04334	0.969457	1.00618	1.02524	0.92289	1.13379	0.963591	1.03935	1.07348	0.977664	1.01921	1.00046	0.972984	1.03362	0.932039	1.00288	0.928273	0.854476	1.00785	0.990322	0.938614	0.96142	1.0136	0.988059
90.8174	1.08642	1.15043	1.04613	1.10016	1.0622	1.50803	1.1458	1.07682	1.01766	0.970595	1.12654	1.32944	1.05429	0.98376	1.07288	0.951097	0.961923	1.08968	0.929172	1.11061	1.0462	0.835875	1.05181	1.02281	1.02427	1.05787	0.975792	0.998483	1.02981	0.9433	1.17067	0.955517	1.05772	1.08109	1.00257	1.02583	1.00234	0.963715	1.02849	0.929232	1.00686	0.923123	0.842259	1.01108	0.990027	0.984001	0.954907	1.00415	0.986189
91.1327	1.08145	1.15172	1.06758	1.12588	1.09212	1.58228	1.1683	1.07332	1.02822	0.988941	1.17318	1.3824	1.07551	1.00016	1.06134	0.940874	0.974913	1.11619	0.92301	1.14045	1.05695	0.88906	1.06328	1.00974	1.01256	1.06067	0.97437	1.01233	1.03563	0.955066	1.21392	0.957062	1.04861	1.07441	1.00919	1.03501	0.990725	0.961832	1.02183	0.942491	1.01052	0.918885	0.83747	1.03906	0.997898	1.00171	0.922973	0.983956	0.991961
91.4481	1.1202	1.17803	1.11916	1.13764	1.13761	1.627	1.20134	1.06745	1.02879	0.998562	1.23701	1.43436	1.07379	1.00873	1.07954	0.960637	1.00453	1.14075	0.926325	1.13129	1.06781	0.96002	1.06244	1.01553	1.01041	1.06253	0.987807	1.03218	1.04516	0.961354	1.27731	0.967466	1.03449	1.08224	1.01479	1.04538	0.989893	0.964378	1.01672	0.949423	1.00636	0.914675	0.838392	1.05171	1.003	1.00024	0.960354	0.984344	0.997556
91.7634	1.11474	1.19596	1.18772	1.17832	1.21019	1.67405	1.22722	1.0786	1.04116	1.00899	1.34952	1.46556	1.11078	1.0183	1.0877	0.977587	1.01515	1.23368	0.933616	1.13254	1.10184	1.03036	1.06459	1.00406	1.04143	1.08104	1.00207	1.05688	1.05798	0.978391	1.31453	0.965655	1.03142	1.08669	1.01227	1.04241	1.00234	0.948693	0.991825	0.948248	1.03031	0.912016	0.837186	1.06111	0.994781	0.990606	1.00475	0.975189	0.956143
92.0788	1.09577	1.23309	1.24174	1.17427	1.31094	1.7181	1.2983	1.08338	1.05638	1.02486	1.48981	1.47698	1.17208	1.01666	1.11649	0.98535	1.03555	1.38341	0.947489	1.13448	1.13259	1.11545	1.06661	1.0035	1.0702	1.09851	1.00283	1.08647	1.05497	0.994507	1.39066	0.951883	1.03246	1.09104	1.01421	1.03439	1.01274	0.961307	0.984269	0.942061	1.0084	0.912603	0.80634	1.05761	0.993438	1.02307	0.999361	0.97517	0.959717
92.3941	1.11837	1.29783	1.30781	1.18454	1.44692	1.74222	1.3367	1.0917	1.07476	1.03317	1.69349	1.47803	1.24795	1.00272	1.12674	0.995819	1.01208	1.60833	0.989817	1.14501	1.13492	1.19979	1.09361	0.998258	1.07667	1.10441	1.02697	1.10693	1.06085	1.00082	1.44889	0.948121	1.03091	1.08239	1.01569	1.04256	1.00312	0.980686	0.986985	0.936563	1.00326	0.909397	0.788861	1.06845	1.00725	1.01816	0.998955	0.975353	0.990115
92.7094	1.14713	1.3597	1.37704	1.1954	1.57951	1.73513	1.37284	1.10813	1.09006	1.04172	1.85504	1.50905	1.35651	1.04757	1.17632	1.01509	1.04341	1.90195	1.01233	1.16023	1.14858	1.27083	1.07849	1.00534	1.12091	1.14292	1.03966	1.11055	1.07271	1.02148	1.5038	0.971241	1.01057	1.05547	1.01742	1.08141	0.990648	0.977807	0.990666	0.943956	0.990071	0.914923	0.79195	1.06404	1.00789	1.01409	1.00356	0.98739	0.995905
93.0248	1.17092	1.40415	1.44768	1.21448	1.75463	1.77295	1.41426	1.11781	1.0943	1.04679	2.02832	1.49586	1.51325	1.096	1.27927	1.00549	1.0574	2.1941	1.02268	1.18114	1.1577	1.36025	1.06863	0.997798	1.15114	1.16467	1.05929	1.12024	1.05917	1.03619	1.56888	0.955296	1.02133	1.05307	1.02341	1.10146	0.987746	0.987828	0.995915	0.944697	0.983175	0.908822	0.792169	1.08583	1.00756	1.01574	1.00868	0.970404	0.985154
93.3401	1.21562	1.42701	1.54121	1.24061	1.90629	1.79092	1.45794	1.11886	1.15197	1.0975	2.23226	1.48586	1.68884	1.17478	1.40729	1.05175	1.05856	2.46415	1.03346	1.16592	1.16584	1.43848	1.1047	0.990433	1.24538	1.18472	1.09879	1.15375	1.09832	1.06516	1.59696	0.93762	1.01468	1.04496	1.02042	1.10818	0.982586	0.976329	1.00542	0.934048	0.980244	0.900545	0.794462	1.12731	1.01249	1.01561	0.997962	0.968073	0.985975
93.6554	1.29142	1.46623	1.59891	1.24585	2.08032	1.80894	1.46377	1.12989	1.22838	1.1667	2.43607	1.47858	1.89327	1.28688	1.60605	1.11158	1.07755	2.75065	1.0706	1.15535	1.18565	1.50024	1.13881	1.00093	1.39013	1.22406	1.1091	1.1533	1.09267	1.10812	1.62812	0.949657	1.00183	1.03091	1.02256	1.12392	0.979326	0.972289	1.02178	0.926253	0.961208	0.902497	0.804319	1.17112	1.01621	1.00534	1.00934	0.961734	0.983872
93.9708	1.34472	1.53025	1.65854	1.23902	2.2402	1.82391	1.5244	1.17249	1.34842	1.24416	2.57002	1.47523	2.0958	1.36985	1.78513	1.18032	1.09264	3.0629	1.10156	1.14436	1.20525	1.55541	1.1878	1.00918	1.60497	1.23736	1.13604	1.1968	1.08727	1.10436	1.65698	0.947122	1.00728	1.02238	0.997169	1.11473	0.977029	0.957908	1.04063	0.938326	0.950089	0.912813	0.821594	1.1921	1.01435	0.958848	0.984349	0.957371	0.969188
94.2861	1.41241	1.57304	1.7273	1.22835	2.4099	1.79338	1.58568	1.19818	1.52133	1.3738	2.72148	1.49678	2.30396	1.47313	2.00784	1.25343	1.12383	3.36448	1.11801	1.12127	1.22097	1.59431	1.24202	1.01207	1.79618	1.25213	1.17989	1.22537	1.11632	1.13806	1.69315	0.946211	1.0158	1.01379	0.994436	1.09582	0.993895	0.949545	1.03419	0.944465	0.959619	0.92595	0.832458	1.21907	1.00465	0.933404	0.97313	0.96239	0.975087
94.6015	1.50152	1.57285	1.77145	1.24437	2.5858	1.77832	1.62565	1.23344	1.71425	1.59734	2.87621	1.5072	2.50953	1.61218	2.18901	1.3824	1.16852	3.63327	1.1455	1.13133	1.26461	1.62921	1.31354	1.00248	2.01645	1.26123	1.24815	1.25751	1.11155	1.14903	1.72435	0.943972	1.01229	1.00784	0.9817	1.0908	0.994601	0.943758	1.03453	0.936062	0.970553	0.941957	0.837224	1.24477	1.00399	0.930422	0.938658	0.956494	0.985198
94.9168	1.66944	1.60768	1.78234	1.22296	2.69576	1.78873	1.67729	1.27494	1.92116	1.83356	2.93846	1.50172	2.70096	1.73088	2.41628	1.53091	1.27536	3.86361	1.22411	1.14015	1.28545	1.64758	1.42401	1.0302	2.25362	1.27688	1.31011	1.2995	1.09949	1.16072	1.78898	0.987061	1.00854	0.996103	0.984904	1.10463	0.980694	0.949391	1.044	0.959291	0.968533	0.949935	0.837162	1.28247	0.996861	0.93257	0.934905	0.958692	1.00532
95.2321	1.86493	1.66102	1.80126	1.24922	2.80831	1.80487	1.70449	1.35368	2.09216	2.10059	2.97799	1.54345	2.88655	1.85665	2.59503	1.67286	1.43255	4.04037	1.35626	1.18144	1.35007	1.66817	1.57467	1.04559	2.45637	1.31658	1.37907	1.34688	1.10692	1.20119	1.77101	1.0326	0.993448	0.994403	0.986843	1.10137	0.958978	0.938061	1.05469	0.983275	0.992548	0.965028	0.851067	1.35299	0.996208	0.939056	0.951043	0.956739	0.99457
95.5475	2.07596	1.68462	1.79262	1.2516	2.87006	1.82002	1.72237	1.44637	2.27479	2.37445	2.97075	1.60321	3.0392	1.9519	2.81828	1.82568	1.62838	4.12285	1.52874	1.21	1.4601	1.68157	1.72599	1.08126	2.6291	1.3284	1.40681	1.37037	1.08258	1.23949	1.78855	1.08857	0.980912	1.00506	0.973736	1.08481	0.949311	0.933974	1.06424	0.999963	1.00996	0.965643	0.860216	1.41559	0.989538	0.959153	0.946243	0.949555	0.988498
95.8628	2.27189	1.68042	1.79076	1.23596	2.92226	1.83255	1.77244	1.58394	2.46608	2.61226	2.99127	1.60563	3.16834	2.05891	3.00672	1.99781	1.78835	4.15856	1.7363	1.23708	1.57552	1.70093	1.90962	1.14349	2.86988	1.31933	1.46726	1.39408	1.09629	1.31227	1.80657	1.14416	0.99868	1.01116	0.957447	1.06484	0.954325	0.946633	1.05635	1.0072	1.02439	0.956954	0.868918	1.508	0.982294	0.977319	0.952978	0.956696	1.00109
96.1781	2.48232	1.68162	1.80049	1.23086	2.94522	1.80108	1.7836	1.73046	2.6643	2.87307	2.99138	1.60548	3.22776	2.14862	3.13313	2.16362	1.94938	4.20348	1.95447	1.25638	1.69955	1.69089	2.08813	1.24047	3.08805	1.32584	1.53032	1.42602	1.12692	1.3755	1.81146	1.23058	0.997219	0.985533	0.945626	1.05929	0.965842	0.95648	1.06895	1.04625	1.03943	0.971098	0.86857	1.64162	1.00603	0.964223	0.985641	0.985488	1.01971
96.4935	2.66837	1.69834	1.7978	1.20873	3.0115	1.80477	1.80386	1.8825	2.84776	3.10357	2.9862	1.62287	3.23757	2.18713	3.2451	2.31365	2.16394	4.24568	2.15497	1.30567	1.84469	1.68198	2.28131	1.39065	3.26685	1.37622	1.60639	1.46318	1.10139	1.38019	1.8357	1.34509	1.0166	0.981637	0.947256	1.06559	0.956929	0.970457	1.07445	1.07029	1.04332	0.979678	0.880193	1.77496	1.02331	0.973578	0.994394	1.00502	1.00716
96.8088	2.80041	1.73856	1.83493	1.20188	3.02327	1.79814	1.83496	2.04772	3.00107	3.31522	2.97975	1.6112	3.23829	2.19401	3.29547	2.45528	2.35985	4.27451	2.33757	1.36825	1.98857	1.67742	2.44695	1.55031	3.37146	1.42743	1.74433	1.49642	1.10148	1.38699	1.83095	1.46073	1.02447	0.988664	0.940827	1.05508	0.970946	0.981419	1.07074	1.08955	1.06676	0.977395	0.896143	1.93208	1.04782	0.991596	1.00833	1.01126	1.01442
97.1242	2.91854	1.74399	1.85936	1.1979	3.0378	1.79079	1.84153	2.19977	3.09625	3.44478	3.00857	1.6086	3.20716	2.24924	3.35672	2.57029	2.56754	4.28902	2.55173	1.44251	2.15539	1.67219	2.58223	1.71111	3.45404	1.46643	1.86318	1.52379	1.1064	1.44412	1.8624	1.60892	1.01929	0.995333	0.948231	1.05417	0.979925	0.999901	1.06359	1.07753	1.08599	0.989358	0.938753	2.08773	1.06221	1.02053	1.03946	1.03825	1.02705
97.4395	3.03906	1.75753	1.87532	1.1956	3.02261	1.79742	1.85369	2.34401	3.15221	3.59068	3.00561	1.60079	3.21457	2.27597	3.40055	2.69778	2.73548	4.28713	2.76482	1.54655	2.31621	1.67151	2.70369	1.87834	3.49943	1.50867	1.95655	1.55566	1.0758	1.49587	1.86753	1.73872	1.01694	1.00641	0.950081	1.06521	0.976789	1.02641	1.07424	1.08601	1.12672	1.00926	0.972264	2.22135	1.08459	1.03949	1.08143	1.04268	1.01457
97.7548	3.12463	1.77606	1.86523	1.17954	3.00588	1.80909	1.89263	2.48718	3.15686	3.68375	2.98496	1.58005	3.21355	2.27224	3.45447	2.7703	2.88502	4.30019	2.96438	1.67141	2.52776	1.66787	2.81515	2.04846	3.5098	1.52728	2.06921	1.57421	1.07072	1.56453	1.86905	1.8594	1.00752	1.00769	0.973039	1.0831	0.971158	1.04453	1.10369	1.10986	1.16233	1.03616	1.02171	2.35907	1.1047	1.04165	1.09989	1.02486	0.998526
98.0702	3.18796	1.78721	1.85479	1.2009	3.036	1.81557	1.928	2.61253	3.17248	3.74257	3.0041	1.58888	3.19636	2.28044	3.45609	2.85256	2.9971	4.28005	3.11977	1.88037	2.7229	1.66309	2.89458	2.18173	3.48489	1.55018	2.16262	1.57077	1.05704	1.62753	1.8729	1.94334	1.00165	1.00628	0.981017	1.09222	0.98318	1.04959	1.14296	1.1072	1.22477	1.0709	1.10685	2.49147	1.13347	1.06891	1.08837	1.00642	0.993311
98.3855	3.24327	1.77372	1.84414	1.18999	3.03006	1.80012	1.93438	2.69644	3.22526	3.79081	3.00238	1.55663	3.15979	2.30659	3.4983	2.91069	3.07454	4.2885	3.19394	2.06076	2.84974	1.65576	2.91675	2.3265	3.48355	1.56115	2.23812	1.56138	1.05606	1.65271	1.88424	2.05602	1.00579	1.00823	0.982446	1.12943	1.00519	1.05812	1.15639	1.11517	1.28258	1.08877	1.19562	2.61584	1.1508	1.05878	1.07163	0.990751	0.999485
98.7009	3.22264	1.78172	1.84564	1.1666	3.03239	1.80861	1.9768	2.77976	3.24775	3.81132	3.00373	1.51139	3.15184	2.34627	3.53027	2.93812	3.12637	4.2709	3.2533	2.27801	2.96086	1.64017	2.9658	2.45267	3.53451	1.61453	2.34548	1.57286	1.0932	1.704	1.86104	2.15696	1.00848	1.01331	0.99065	1.16054	1.03178	1.06214	1.18321	1.11812	1.34724	1.12912	1.31425	2.72859	1.1635	1.05795	1.06017	0.98639	1.01098
99.0162	3.2267	1.81042	1.85581	1.17306	3.05995	1.82075	1.95954	2.82075	3.25861	3.82579	3.01697	1.50445	3.14809	2.34363	3.52296	2.96457	3.18079	4.24987	3.27294	2.5055	3.06195	1.62852	3.00285	2.54779	3.55592	1.64647	2.45422	1.58379	1.09415	1.68056	1.82281	2.24712	0.993177	1.02545	0.995127	1.18057	1.03267	1.07238	1.24633	1.11969	1.43398	1.17181	1.43826	2.8246	1.20533	1.05185	1.02406	0.993729	1.00724
99.3315	3.23082	1.80191	1.84103	1.16779	3.08282	1.81956	1.95461	2.81553	3.26906	3.8089	3.02458	1.511	3.16798	2.35578	3.50256	2.99457	3.23829	4.22742	3.28633	2.74517	3.12613	1.61679	3.03955	2.63711	3.55753	1.67294	2.54343	1.59713	1.09367	1.67432	1.82879	2.30785	1.00108	1.04144	1.00516	1.21864	1.03682	1.07869	1.30315	1.11547	1.5502	1.22303	1.56723	2.86284	1.21219	1.08379	1.0179	0.990655	1.02611
99.6469	3.2031	1.80424	1.82418	1.16908	3.06069	1.78811	1.94067	2.82421	3.25713	3.79153	2.9908	1.48454	3.18784	2.39171	3.50615	2.99302	3.24738	4.2136	3.31005	2.95986	3.20837	1.61226	3.02102	2.64956	3.53964	1.69529	2.58897	1.59684	1.11839	1.72104	1.7752	2.31099	0.997933	1.05038	1.01637	1.28401	1.06069	1.07907	1.37379	1.12494	1.68496	1.2763	1.69125	2.90892	1.24124	1.10233	1.04032	1.00967	1.05988
99.9622	3.2096	1.7896	1.78676	1.16965	3.07591	1.79575	1.95224	2.82461	3.23518	3.74673	2.97381	1.47655	3.18516	2.41338	3.53153	3.00285	3.25436	4.20464	3.35274	3.17712	3.27439	1.60102	3.00868	2.65536	3.54859	1.66652	2.60997	1.59943	1.10713	1.74083	1.76587	2.3013	1.00458	1.06291	1.01929	1.36715	1.06957	1.08127	1.48655	1.14094	1.79902	1.33692	1.80254	2.91528	1.29916	1.08196	1.0317	1.06222	1.07518
100.278	3.26923	1.81713	1.7655	1.19383	3.09918	1.81791	1.9684	2.80243	3.23822	3.83292	2.9556	1.47791	3.21696	2.38506	3.55275	3.01551	3.273	4.16932	3.36093	3.38366	3.32699	1.59158	2.99571	2.6597	3.5306	1.64113	2.64911	1.59342	1.11095	1.76012	1.74726	2.29113	1.01934	1.08891	1.02057	1.46507	1.09196	1.08418	1.62809	1.15961	1.89743	1.39814	1.8871	2.94092	1.36779	1.07335	1.05416	1.1276	1.10081
100.593	3.26201	1.82665	1.7521	1.19539	3.12102	1.80585	1.95644	2.79007	3.22175	3.85195	2.92496	1.44899	3.23524	2.36859	3.5296	2.9972	3.3141	4.15655	3.35523	3.54007	3.36727	1.5821	3.01703	2.66659	3.52309	1.62695	2.66203	1.61613	1.11511	1.75352	1.75109	2.29752	1.04018	1.10476	1.0197	1.55992	1.11468	1.08032	1.76377	1.18192	1.98272	1.46816	1.9841	2.94467	1.4368	1.06566	1.06986	1.19072	1.12307
100.908	3.29609	1.85612	1.7459	1.18821	3.13244	1.76642	1.91143	2.78224	3.24425	3.79266	2.8956	1.44804	3.25534	2.3845	3.52509	2.99273	3.3246	4.1507	3.36535	3.64707	3.35599	1.56825	3.0371	2.69221	3.53751	1.66493	2.65169	1.60762	1.13933	1.73571	1.76482	2.32766	1.08247	1.13138	1.01664	1.69984	1.13855	1.09589	1.87787	1.19749	2.08904	1.52275	2.05093	2.95669	1.53965	1.04121	1.0937	1.28796	1.15209
101.224	3.32164	1.86391	1.7524	1.16442	3.13676	1.72677	1.88859	2.7998	3.22618	3.7652	2.88386	1.42701	3.28497	2.3859	3.51681	2.97847	3.31833	4.17624	3.37855	3.69078	3.36531	1.56089	3.0692	2.72811	3.53482	1.66252	2.64942	1.62578	1.15243	1.73246	1.77621	2.35109	1.1118	1.17196	1.02707	1.82812	1.16636	1.12802	2.0077	1.21957	2.15515	1.58512	2.09918	2.98087	1.68114	1.0143	1.10543	1.44564	1.19895
101.539	3.3113	1.88738	1.76424	1.14289	3.13923	1.70228	1.86144	2.80402	3.1958	3.72674	2.87723	1.43079	3.33009	2.36421	3.51425	2.93644	3.31233	4.1862	3.40444	3.73815	3.37349	1.54925	3.10911	2.73387	3.52587	1.67485	2.6895	1.63586	1.14711	1.75627	1.78981	2.35486	1.13846	1.21861	1.04013	1.97891	1.21229	1.1735	2.15283	1.23431	2.23532	1.66773	2.14912	2.95916	1.84718	1.02777	1.13369	1.62001	1.28583
101.854	3.34887	1.8772	1.76334	1.15259	3.15767	1.65911	1.84179	2.79111	3.16634	3.67809	2.84735	1.39756	3.33393	2.32936	3.49094	2.9431	3.30925	4.18724	3.42124	3.72279	3.39281	1.54469	3.10546	2.78262	3.50552	1.66856	2.70229	1.6245	1.12571	1.72141	1.79246	2.37321	1.1614	1.26525	1.04272	2.11003	1.28244	1.21819	2.24922	1.27329	2.29515	1.73534	2.17392	2.96588	2.0243	1.03451	1.17542	1.84176	1.38026
102.17	3.3493	1.86157	1.7571	1.14444	3.14622	1.63241	1.82337	2.7737	3.13703	3.66291	2.83215	1.39668	3.3208	2.33376	3.50571	2.91993	3.29689	4.16191	3.41917	3.73483	3.39739	1.54256	3.07413	2.80171	3.46254	1.66662	2.69363	1.62785	1.13468	1.70588	1.796	2.37214	1.18382	1.34683	1.05726	2.22566	1.38904	1.26296	2.3205	1.29991	2.33819	1.81545	2.18006	2.95171	2.18586	1.02907	1.20145	2.0748	1.53911
102.485	3.35428	1.88239	1.76768	1.12975	3.14572	1.63454	1.84112	2.77622	3.10945	3.66583	2.81079	1.41492	3.29752	2.34087	3.53651	2.91557	3.28799	4.13104	3.40631	3.72807	3.37883	1.54662	3.06643	2.80652	3.40612	1.65679	2.68569	1.61914	1.14259	1.71715	1.81457	2.39229	1.23378	1.49494	1.0661	2.34356	1.56029	1.32747	2.40213	1.2958	2.37325	1.87531	2.19201	2.95043	2.39286	1.0161	1.22274	2.28653	1.72024
102.8	3.39388	1.91532	1.76023	1.13045	3.14336	1.64856	1.83902	2.75615	3.10085	3.66451	2.81358	1.41501	3.30882	2.35146	3.53587	2.91686	3.31335	4.09015	3.38761	3.72463	3.39119	1.54344	3.10243	2.80516	3.37696	1.62688	2.68656	1.61784	1.15212	1.72249	1.85528	2.43709	1.2735	1.65755	1.06957	2.42328	1.75721	1.43615	2.49546	1.3007	2.40908	1.93928	2.20418	2.94848	2.58855	0.992355	1.21118	2.4857	1.92721
103.116	3.39018	1.934	1.76971	1.12206	3.14178	1.62947	1.82085	2.73933	3.09981	3.67637	2.79744	1.45796	3.31948	2.35361	3.51982	2.94384	3.33429	4.0497	3.37994	3.71596	3.39186	1.53826	3.13427	2.79696	3.33227	1.65481	2.65738	1.60633	1.16801	1.73459	1.86445	2.47475	1.30806	1.81732	1.09009	2.49338	1.96495	1.53864	2.55147	1.31382	2.45491	1.99369	2.22279	2.91464	2.72757	0.998092	1.2146	2.66381	2.10219
103.431	3.39433	1.9075	1.78041	1.08977	3.12011	1.58165	1.79053	2.74257	3.08775	3.65618	2.79918	1.46941	3.29777	2.37991	3.49624	2.94644	3.32896	4.03603	3.38696	3.70458	3.36276	1.52634	3.12687	2.80049	3.29055	1.68931	2.62419	1.60423	1.17779	1.7169	1.86443	2.50335	1.32644	1.97819	1.10305	2.56473	2.16443	1.65298	2.57244	1.34188	2.50011	2.02687	2.23114	2.91195	2.86045	0.976899	1.20509	2.79467	2.29396
103.746	3.45501	1.90735	1.75845	1.0727	3.09574	1.57327	1.76099	2.7331	3.08138	3.6053	2.8076	1.47658	3.23443	2.40819	3.50323	2.98233	3.30016	4.03167	3.4004	3.70531	3.35421	1.52285	3.1283	2.80011	3.28126	1.70446	2.63728	1.57427	1.20662	1.71905	1.84431	2.52836	1.34093	2.14319	1.11071	2.60579	2.35457	1.77012	2.6104	1.35617	2.51732	2.07185	2.23962	2.91729	2.98011	0.96169	1.18891	2.96708	2.48551
104.062	3.45859	1.91407	1.76292	1.0738	3.09234	1.58948	1.7567	2.7321	3.04377	3.60762	2.7938	1.43868	3.21733	2.42132	3.49608	2.99684	3.29386	4.00462	3.37112	3.71896	3.33592	1.51422	3.11673	2.79775	3.24293	1.70295	2.63202	1.58182	1.22488	1.72534	1.79399	2.52695	1.36226	2.31236	1.11455	2.61168	2.55166	1.88941	2.6351	1.36349	2.51053	2.09413	2.26139	2.90436	3.07903	0.977211	1.1777	3.12818	2.66484
104.377	3.43822	1.90793	1.75976	1.08152	3.07296	1.61846	1.74059	2.71535	3.03995	3.5875	2.77064	1.45231	3.1855	2.41673	3.51231	2.96752	3.29261	3.98143	3.36892	3.72873	3.33582	1.5138	3.08899	2.79519	3.23419	1.69458	2.62707	1.56972	1.23471	1.73174	1.75181	2.55439	1.37465	2.46	1.1092	2.64838	2.76533	2.01914	2.65242	1.38136	2.53743	2.10272	2.27859	2.88567	3.1262	0.980398	1.16356	3.24008	2.81625
104.692	3.47998	1.88887	1.75293	1.09848	3.05915	1.62219	1.74425	2.71447	3.03748	3.56899	2.75852	1.41817	3.13699	2.41668	3.49794	2.98342	3.266	3.934	3.35514	3.73951	3.33793	1.5001	3.09294	2.82523	3.19847	1.65432	2.60809	1.5513	1.26001	1.70918	1.72371	2.55394	1.37941	2.60663	1.11723	2.6501	2.93384	2.12647	2.64417	1.38669	2.54649	2.11418	2.30497	2.92512	3.17038	0.930077	1.15949	3.31104	2.99563
105.008	3.53982	1.89474	1.76635	1.09322	3.02313	1.59589	1.72924	2.7204	3.04521	3.56866	2.75214	1.43668	3.10178	2.43308	3.46878	3.00025	3.2425	3.88249	3.3008	3.76454	3.33167	1.49591	3.09433	2.82064	3.17638	1.62039	2.59921	1.54402	1.30389	1.73714	1.73073	2.53971	1.39681	2.7658	1.11862	2.6734	3.08869	2.22961	2.70252	1.37329	2.5843	2.11213	2.32034	2.98021	3.20144	0.919174	1.14226	3.34753	3.15801
105.323	3.53605	1.90454	1.78213	1.09923	3.00576	1.58155	1.7252	2.71352	3.02463	3.60554	2.71454	1.42094	3.0821	2.43121	3.44767	3.00727	3.23954	3.85048	3.28355	3.7427	3.31916	1.46881	3.11644	2.83046	3.13084	1.60936	2.60347	1.54398	1.29931	1.75864	1.7281	2.55289	1.41003	2.87811	1.13036	2.69401	3.19376	2.31591	2.76583	1.38327	2.60773	2.10565	2.32466	3.02117	3.23942	0.950199	1.21793	3.3834	3.22536
105.638	3.53079	1.91785	1.77541	1.12691	2.96348	1.56565	1.70173	2.71823	2.99994	3.57189	2.69786	1.40492	3.06213	2.41154	3.44403	2.99254	3.23804	3.83908	3.25978	3.7436	3.33693	1.454	3.11852	2.83765	3.12028	1.61791	2.61164	1.55	1.28765	1.75918	1.68868	2.54987	1.39427	2.9344	1.13766	2.72628	3.22859	2.41093	2.79669	1.42462	2.59679	2.10433	2.31699	3.02138	3.24628	0.972932	1.25953	3.34936	3.2623
105.954	3.52463	1.92436	1.78033	1.13206	2.93061	1.54623	1.69055	2.74629	2.97306	3.54479	2.66972	1.43148	3.04905	2.36868	3.41808	2.99102	3.20829	3.85421	3.26895	3.73719	3.29898	1.43317	3.08053	2.86406	3.09414	1.61565	2.60333	1.54272	1.28128	1.76619	1.66495	2.53651	1.39304	2.96115	1.13467	2.74178	3.22477	2.45852	2.811	1.42532	2.59767	2.09941	2.32389	2.98943	3.21332	1.01208	1.30272	3.31324	3.29162
106.269	3.56058	1.90169	1.77257	1.12775	2.89003	1.52381	1.66665	2.75949	2.93877	3.52147	2.63309	1.39329	3.04676	2.35854	3.37628	2.94666	3.16607	3.88003	3.25052	3.74699	3.25761	1.42482	3.06187	2.87956	3.06758	1.57541	2.63131	1.54789	1.31165	1.75962	1.6593	2.52934	1.38935	2.96169	1.12661	2.75336	3.19245	2.50045	2.8058	1.41742	2.57382	2.08512	2.32898	3.01608	3.2071	1.07927	1.32334	3.32308	3.29989
106.584	3.60308	1.89617	1.76157	1.13765	2.86582	1.50226	1.65059	2.7647	2.92317	3.49861	2.60242	1.36619	3.04883	2.38171	3.33761	2.92767	3.12533	3.88596	3.21911	3.76025	3.26227	1.42712	3.07463	2.89545	3.06279	1.55186	2.65283	1.53229	1.31238	1.77481	1.62397	2.51493	1.39436	2.94936	1.13239	2.7623	3.16788	2.54266	2.83361	1.41015	2.53957	2.09611	2.3317	3.01275	3.24484	1.19256	1.38831	3.36303	3.31402
106.9	3.63557	1.88711	1.76437	1.14209	2.85351	1.48617	1.65105	2.77769	2.88452	3.51027	2.5987	1.39116	3.06063	2.37303	3.30126	2.90334	3.10591	3.84118	3.22532	3.75026	3.27283	1.43043	3.06721	2.90572	3.05507	1.52692	2.66707	1.51864	1.31721	1.76677	1.60323	2.50043	1.41977	2.96575	1.14621	2.79642	3.16928	2.57739	2.86358	1.39577	2.53432	2.08209	2.33172	3.02238	3.27915	1.34025	1.48348	3.36355	3.34199
107.215	3.6514	1.8706	1.73859	1.14784	2.80811	1.47115	1.6694	2.763	2.86717	3.49271	2.60186	1.43024	3.06455	2.34761	3.27649	2.86975	3.08996	3.83611	3.259	3.74857	3.29506	1.42617	3.07211	2.9358	3.03569	1.50242	2.66867	1.51895	1.31014	1.77395	1.60247	2.49994	1.42357	2.95316	1.14748	2.81528	3.17091	2.60562	2.88676	1.4163	2.55706	2.09128	2.31715	3.05182	3.31812	1.43907	1.52069	3.37171	3.3292
107.53	3.67112	1.87639	1.73574	1.14157	2.77895	1.43763	1.65045	2.74972	2.84434	3.45044	2.56569	1.4443	3.06234	2.34571	3.22661	2.84441	3.082	3.81502	3.24435	3.73964	3.25309	1.42118	3.07597	2.93941	3.01796	1.47983	2.65408	1.50963	1.31977	1.76769	1.60254	2.47635	1.42959	2.94108	1.15888	2.82051	3.13077	2.63708	2.89693	1.4283	2.5406	2.09341	2.3147	3.06889	3.34926	1.57431	1.56239	3.41007	3.31551
107.846	3.65959	1.88914	1.7311	1.13404	2.75598	1.42579	1.62808	2.74749	2.84526	3.43135	2.50966	1.45752	3.06279	2.33171	3.20717	2.79375	3.0897	3.78285	3.21768	3.71943	3.24004	1.41491	3.04027	2.9083	3.0207	1.49724	2.63369	1.49776	1.3245	1.78502	1.60057	2.47627	1.45817	2.94678	1.16566	2.811	3.11472	2.67979	2.91887	1.45226	2.54647	2.06904	2.30009	3.05247	3.35477	1.72197	1.55859	3.4592	3.29809
108.161	3.60456	1.90596	1.71585	1.11986	2.74541	1.44821	1.63103	2.75419	2.81569	3.41126	2.47937	1.44156	3.07384	2.32822	3.19384	2.72633	3.07885	3.78233	3.23471	3.72411	3.24771	1.4128	3.03235	2.85921	3.00353	1.51142	2.6253	1.502	1.29556	1.77836	1.58991	2.4789	1.46563	2.93093	1.18531	2.82388	3.09204	2.69667	2.91095	1.46181	2.53276	2.07178	2.28284	3.01373	3.37117	1.8508	1.60282	3.46053	3.26778
108.476	3.62858	1.90636	1.70223	1.12585	2.74028	1.45457	1.65548	2.74912	2.78788	3.37109	2.46099	1.43925	3.09013	2.32315	3.18539	2.71181	3.04085	3.77691	3.22646	3.7722	3.28204	1.43082	2.98614	2.81346	2.98822	1.50939	2.6013	1.4874	1.30424	1.79051	1.58941	2.45433	1.47608	2.93333	1.17742	2.84876	3.10674	2.70648	2.91859	1.475	2.52487	2.07596	2.29386	2.97792	3.38847	1.96355	1.56674	3.41733	3.25558
108.792	3.65026	1.89973	1.70725	1.10867	2.74112	1.43274	1.67384	2.74119	2.79864	3.35817	2.44643	1.40983	3.09066	2.30918	3.15511	2.6832	3.01679	3.75502	3.23112	3.78618	3.30168	1.42794	2.9195	2.78952	2.97228	1.50555	2.56504	1.46623	1.31136	1.77529	1.5756	2.46258	1.47988	2.92201	1.16577	2.83573	3.09685	2.6924	2.9413	1.46935	2.52368	2.06084	2.29895	2.96918	3.40292	2.06191	1.53146	3.50316	3.2185
109.107	3.63959	1.88202	1.72148	1.10182	2.75211	1.41817	1.66826	2.72937	2.80926	3.32072	2.42311	1.36466	3.05979	2.30364	3.14873	2.66579	2.99161	3.72259	3.24084	3.8013	3.33876	1.43529	2.88363	2.76466	2.94629	1.5297	2.54826	1.46663	1.32904	1.74672	1.56963	2.48573	1.51598	2.92407	1.17714	2.86385	3.08982	2.71594	2.93815	1.46611	2.49077	2.04486	2.2914	2.99259	3.44603	2.15266	1.51885	3.57389	3.19196
109.422	3.611	1.87644	1.71953	1.11299	2.74777	1.41324	1.66926	2.71796	2.81198	3.29526	2.42864	1.36374	3.03344	2.293	3.13327	2.65381	2.97505	3.68823	3.22512	3.79977	3.36572	1.42764	2.87655	2.78639	2.9385	1.52744	2.53521	1.45754	1.33098	1.72655	1.55391	2.50184	1.53623	2.92984	1.20625	2.88098	3.12088	2.73264	2.95389	1.46078	2.48687	2.04683	2.27267	2.99045	3.47488	2.20699	1.53119	3.61041	3.21675
109.738	3.52901	1.88025	1.70958	1.10642	2.74512	1.43883	1.66489	2.71295	2.8121	3.27435	2.41941	1.36624	2.99978	2.26358	3.13312	2.67408	2.96067	3.6526	3.17274	3.78638	3.36187	1.41553	2.88002	2.77695	2.91352	1.52514	2.51937	1.45794	1.30534	1.71498	1.53864	2.51485	1.54018	2.95725	1.19952	2.92664	3.13161	2.75987	2.93322	1.46525	2.5002	2.03368	2.26297	2.97475	3.4811	2.21682	1.50473	3.66632	3.22827
110.053	3.47479	1.89057	1.7211	1.10212	2.72591	1.45395	1.641	2.70854	2.80327	3.25033	2.38937	1.35144	2.98819	2.22874	3.12067	2.67823	2.96486	3.65578	3.12677	3.79439	3.34598	1.40338	2.85194	2.77171	2.89565	1.52033	2.49109	1.45733	1.30038	1.70278	1.53943	2.51933	1.52972	2.9688	1.18676	2.94917	3.12183	2.76703	2.89492	1.47653	2.50419	2.01252	2.2402	2.92854	3.45359	2.18488	1.46231	3.68887	3.19962
110.368	3.43836	1.89159	1.74834	1.10069	2.73069	1.46012	1.60532	2.69799	2.80159	3.24584	2.36416	1.34167	2.94366	2.18736	3.09942	2.67445	2.94312	3.62038	3.08638	3.80716	3.32222	1.38573	2.80893	2.74358	2.86931	1.51228	2.45842	1.44001	1.30784	1.67736	1.52574	2.51155	1.51705	2.96893	1.19959	2.96836	3.11549	2.78686	2.8875	1.4813	2.46286	1.99797	2.24689	2.90441	3.41594	2.23779	1.46547	3.71746	3.19852
110.684	3.41795	1.89452	1.74243	1.09527	2.72427	1.48001	1.60623	2.68044	2.78428	3.24496	2.36951	1.33518	2.90835	2.15502	3.09899	2.68371	2.92432	3.59831	3.06404	3.82336	3.3326	1.37998	2.77676	2.71792	2.83004	1.504	2.43419	1.43422	1.32949	1.66948	1.50827	2.51531	1.50702	2.98767	1.19622	2.97518	3.11829	2.75269	2.87986	1.44802	2.45118	2.00912	2.23669	2.89199	3.41287	2.2711	1.48651	3.70486	3.25519
110.999	3.38155	1.88424	1.73921	1.08502	2.71069	1.50227	1.64187	2.66858	2.74613	3.2357	2.39195	1.34296	2.90514	2.15874	3.08557	2.70518	2.9108	3.59237	3.05693	3.8205	3.34331	1.39077	2.75409	2.73055	2.79171	1.49454	2.44149	1.43216	1.31563	1.6651	1.49213	2.51595	1.47718	2.98409	1.18507	2.96823	3.13336	2.71814	2.89385	1.43261	2.41388	2.03068	2.24097	2.88438	3.39366	2.30951	1.50582	3.66334	3.27666
111.314	3.34742	1.86906	1.74401	1.09404	2.71626	1.5195	1.62767	2.6552	2.73699	3.21492	2.40313	1.35696	2.87224	2.15424	3.07879	2.72116	2.88714	3.56334	3.01548	3.78891	3.3038	1.38365	2.71163	2.7561	2.78097	1.49042	2.4359	1.425	1.30767	1.65199	1.47396	2.52278	1.47418	2.97912	1.17416	2.93191	3.1397	2.72212	2.89593	1.43042	2.39702	2.03636	2.23532	2.85375	3.40351	2.32284	1.49131	3.68719	3.29738
111.63	3.31078	1.8598	1.74523	1.08393	2.72154	1.5286	1.59438	2.63917	2.74258	3.17068	2.4029	1.34747	2.81027	2.12543	3.04533	2.70318	2.91679	3.54932	3.00795	3.72176	3.23809	1.3692	2.70264	2.78338	2.78737	1.50306	2.41523	1.43965	1.3371	1.64785	1.45487	2.55548	1.47787	2.9667	1.18536	2.91842	3.15647	2.7687	2.89005	1.40414	2.37615	2.03985	2.21703	2.85743	3.37767	2.34111	1.49925	3.73646	3.34404
111.945	3.27297	1.85138	1.73034	1.07433	2.70657	1.5278	1.57097	2.6337	2.72335	3.1439	2.39081	1.37664	2.79815	2.0995	3.02268	2.70102	2.91891	3.5672	3.001	3.67997	3.21357	1.37397	2.69236	2.76672	2.80924	1.47795	2.4013	1.45358	1.34098	1.65843	1.4667	2.57257	1.48203	2.96637	1.19485	2.91409	3.1812	2.77948	2.86934	1.39985	2.37585	2.04774	2.20622	2.84612	3.35241	2.37738	1.52103	3.70954	3.38173
112.26	3.26085	1.83523	1.70852	1.07074	2.68836	1.53934	1.56146	2.60805	2.68846	3.12135	2.38169	1.39194	2.81099	2.08883	2.98906	2.69156	2.90383	3.57224	2.95286	3.6367	3.17548	1.35844	2.68214	2.77768	2.79641	1.45845	2.40816	1.44329	1.30768	1.66482	1.45944	2.56007	1.43684	2.96186	1.18472	2.89497	3.19687	2.73145	2.89094	1.42141	2.38171	2.05661	2.20122	2.78739	3.34663	2.39481	1.51777	3.68653	3.39971
112.576	3.24617	1.79981	1.71579	1.0623	2.66666	1.54024	1.54939	2.57376	2.68593	3.13974	2.36236	1.37926	2.80578	2.05339	2.99224	2.69504	2.8965	3.57976	2.91217	3.61737	3.15143	1.34384	2.66377	2.75863	2.77117	1.46779	2.37808	1.42842	1.29198	1.65045	1.46462	2.54473	1.42952	2.97189	1.16478	2.89157	3.18712	2.7295	2.88063	1.4435	2.40447	2.07026	2.21414	2.74633	3.35803	2.43615	1.52452	3.68124	3.39367
112.891	3.25874	1.7865	1.72279	1.06232	2.64582	1.51925	1.55531	2.5201	2.66698	3.10757	2.35078	1.38471	2.80149	2.02798	2.99183	2.67458	2.88613	3.56844	2.92427	3.59101	3.12919	1.33808	2.63136	2.7246	2.75853	1.46222	2.34227	1.42087	1.32912	1.61877	1.49014	2.52674	1.42051	2.93496	1.17391	2.83828	3.19684	2.70523	2.89121	1.44659	2.40925	2.06447	2.21057	2.71552	3.35356	2.51267	1.57625	3.64716	3.3685
113.206	3.22739	1.76714	1.71379	1.06669	2.64445	1.49682	1.5833	2.47859	2.65	3.07116	2.36109	1.37412	2.79099	2.04309	2.99636	2.63615	2.82136	3.55125	2.90851	3.55937	3.0928	1.33681	2.61367	2.6926	2.75976	1.4461	2.33348	1.42107	1.32959	1.60388	1.49883	2.50037	1.41372	2.90478	1.18181	2.79064	3.20588	2.72194	2.89521	1.44837	2.38616	2.07686	2.22173	2.70085	3.38614	2.56777	1.60908	3.6534	3.35691
113.522	3.21835	1.76179	1.69493	1.06082	2.63895	1.49474	1.60211	2.46498	2.62948	3.05037	2.37097	1.35352	2.81096	2.06666	2.99952	2.61021	2.80001	3.54559	2.86848	3.52037	3.05154	1.33515	2.6113	2.65975	2.76852	1.42197	2.35447	1.42084	1.3181	1.6106	1.49389	2.50334	1.42478	2.9344	1.17454	2.76699	3.22731	2.70901	2.90886	1.4316	2.3708	2.09351	2.23745	2.68562	3.38942	2.5539	1.63005	3.6558	3.36834
113.837	3.18935	1.75328	1.69011	1.05969	2.62471	1.47811	1.59952	2.44744	2.62255	3.05493	2.40359	1.3306	2.83784	2.07227	2.9916	2.58968	2.78682	3.53109	2.85224	3.49436	3.01968	1.32676	2.60719	2.64051	2.7641	1.43542	2.36949	1.402	1.29658	1.58805	1.47242	2.50846	1.4192	2.93034	1.17368	2.7452	3.23006	2.70882	2.92035	1.45932	2.36552	2.0873	2.24598	2.65977	3.38399	2.51654	1.59905	3.63175	3.29724
114.152	3.17136	1.7459	1.67934	1.06657	2.63291	1.45199	1.58614	2.42934	2.6104	3.01233	2.41616	1.33489	2.81081	2.0543	2.97779	2.59085	2.77732	3.50977	2.83092	3.4952	2.98546	1.30893	2.59788	2.60013	2.77289	1.44352	2.32911	1.38309	1.29837	1.55969	1.4608	2.50942	1.4318	2.90616	1.1865	2.74467	3.21969	2.72304	2.89814	1.46323	2.37323	2.07033	2.22932	2.65404	3.38938	2.51603	1.60962	3.65365	3.22222
114.468	3.14103	1.74668	1.66888	1.07853	2.61867	1.43665	1.58067	2.40506	2.59943	2.96174	2.42869	1.3481	2.80979	2.04429	2.95833	2.58614	2.78497	3.54076	2.81537	3.48631	2.98136	1.29898	2.5874	2.56276	2.73578	1.43774	2.28034	1.37383	1.30608	1.55778	1.45349	2.48511	1.43102	2.89872	1.18634	2.78741	3.20033	2.72723	2.89134	1.45907	2.35678	2.05535	2.22918	2.65256	3.382	2.49909	1.65789	3.65983	3.1431
114.783	3.11549	1.7482	1.66079	1.08811	2.57765	1.40684	1.58052	2.40091	2.58417	2.93253	2.43547	1.35934	2.80591	2.05181	2.97772	2.56881	2.78284	3.55385	2.76344	3.48532	2.97409	1.2922	2.57112	2.5138	2.67049	1.42924	2.26696	1.35934	1.29155	1.53667	1.46082	2.46425	1.41653	2.88658	1.16686	2.79382	3.1632	2.70064	2.88911	1.47813	2.34477	2.04578	2.21985	2.60717	3.3833	2.47881	1.67609	3.64598	3.09564
115.098	3.09753	1.7551	1.65046	1.08297	2.55168	1.43649	1.57191	2.37992	2.58133	2.90317	2.44357	1.35073	2.787	2.07175	2.98827	2.56289	2.75353	3.51749	2.74025	3.48705	2.95667	1.27538	2.57564	2.48699	2.62298	1.43504	2.2431	1.35603	1.30984	1.52713	1.44376	2.44351	1.40536	2.89743	1.16497	2.76723	3.15508	2.69426	2.90294	1.48574	2.30085	2.04408	2.21632	2.60554	3.36913	2.46756	1.66624	3.64325	3.05223
115.414	3.09003	1.7599	1.64151	1.08531	2.54137	1.43382	1.55925	2.36948	2.58232	2.9295	2.47203	1.34415	2.7602	2.05804	2.99981	2.56488	2.74267	3.47885	2.73708	3.50073	2.94989	1.27639	2.57091	2.46247	2.62456	1.42937	2.21117	1.36339	1.3287	1.51504	1.42858	2.4228	1.42187	2.89691	1.16467	2.7544	3.13136	2.71069	2.89466	1.48355	2.27591	2.01978	2.19038	2.59551	3.31932	2.49343	1.6641	3.62128	2.98355
115.729	3.0707	1.76929	1.61918	1.09014	2.54611	1.42341	1.55763	2.35677	2.56601	2.90515	2.46773	1.35193	2.74436	2.06974	2.99784	2.54798	2.74613	3.44801	2.73518	3.46565	2.95214	1.28176	2.55349	2.43303	2.61978	1.42115	2.19584	1.37357	1.32345	1.52035	1.42406	2.39317	1.41798	2.86632	1.1508	2.74846	3.10687	2.70328	2.90187	1.48888	2.23503	1.99695	2.15236	2.58615	3.25665	2.48213	1.67573	3.60325	2.96576
116.044	3.05163	1.76045	1.6043	1.09535	2.54364	1.42747	1.55336	2.3629	2.56412	2.88398	2.44948	1.3454	2.75056	2.06502	2.97567	2.5186	2.77969	3.47033	2.71558	3.45757	2.94474	1.27212	2.53609	2.41795	2.59978	1.41901	2.16822	1.3659	1.32841	1.5213	1.41537	2.34706	1.42995	2.88883	1.14609	2.74235	3.11358	2.6861	2.885	1.48747	2.20824	2.00217	2.15546	2.59899	3.20647	2.42858	1.61068	3.5806	2.96834
116.36	3.03902	1.76826	1.58883	1.09553	2.54107	1.42264	1.52748	2.37017	2.57632	2.88722	2.42798	1.34455	2.7554	2.02837	2.9672	2.50783	2.83406	3.48713	2.70188	3.46021	2.92877	1.26849	2.52471	2.38835	2.56603	1.43043	2.12285	1.3496	1.32812	1.5327	1.40285	2.33493	1.42037	2.90569	1.13648	2.72909	3.13566	2.66377	2.87501	1.48027	2.21187	1.98198	2.13681	2.64155	3.17566	2.42296	1.55532	3.57205	2.96367
116.675	3.02623	1.75944	1.58902	1.09595	2.53749	1.39119	1.51373	2.37432	2.57961	2.8864	2.41957	1.3517	2.7443	2.02211	2.94708	2.50687	2.84309	3.477	2.68449	3.44788	2.92475	1.27389	2.4922	2.35015	2.55551	1.44917	2.06407	1.34728	1.33475	1.53108	1.41104	2.30962	1.40826	2.86985	1.1249	2.7192	3.10382	2.63318	2.84389	1.47008	2.25367	1.94942	2.10218	2.66377	3.17246	2.43409	1.54325	3.55436	2.94059
116.99	3.02212	1.74923	1.60511	1.10018	2.53314	1.37483	1.4991	2.38862	2.56989	2.85124	2.40245	1.37227	2.73432	1.99949	2.92539	2.50462	2.85924	3.4665	2.65284	3.4117	2.90645	1.26686	2.44472	2.33378	2.55368	1.4427	2.02182	1.35754	1.34416	1.50582	1.42252	2.27339	1.42445	2.86417	1.11401	2.6875	3.10401	2.62024	2.80779	1.45865	2.27136	1.93131	2.09329	2.65651	3.17251	2.45765	1.53742	3.54529	2.94897
117.306	3.01241	1.73443	1.61108	1.11342	2.53081	1.37992	1.47145	2.40063	2.56561	2.87179	2.39146	1.39651	2.75092	1.99457	2.92352	2.49374	2.85441	3.48231	2.6361	3.37141	2.9047	1.26357	2.44308	2.33405	2.55122	1.42227	2.02681	1.35042	1.36479	1.48309	1.43091	2.21816	1.41756	2.8605	1.09804	2.67299	3.09553	2.5976	2.79866	1.45492	2.28304	1.91914	2.08526	2.61256	3.16124	2.42966	1.55034	3.49728	2.91242
117.621	3.00404	1.70321	1.6138	1.0899	2.54823	1.37898	1.46786	2.39518	2.58479	2.90384	2.37976	1.39721	2.76147	1.9861	2.93115	2.47146	2.82064	3.47415	2.61655	3.36898	2.90229	1.2621	2.44612	2.30946	2.57699	1.40337	2.04118	1.33291	1.37171	1.47924	1.43253	2.18857	1.42364	2.84754	1.09621	2.63697	3.10029	2.5766	2.79028	1.46255	2.29073	1.91219	2.08002	2.58327	3.13949	2.45579	1.52101	3.44645	2.89917
117.936	2.99845	1.67897	1.6214	1.07532	2.56523	1.37391	1.4602	2.37177	2.61095	2.94818	2.364	1.39774	2.80068	1.95424	2.91064	2.45248	2.79015	3.46061	2.61066	3.36383	2.90778	1.25845	2.42725	2.30292	2.60249	1.37909	2.02334	1.32996	1.34346	1.47357	1.43839	2.13549	1.43201	2.84184	1.10686	2.60274	3.07673	2.53985	2.7743	1.44279	2.28288	1.89723	2.0892	2.56745	3.13989	2.45973	1.52313	3.42411	2.8657
118.252	2.96671	1.67343	1.62711	1.08156	2.58422	1.32985	1.43672	2.37377	2.60618	2.98784	2.35332	1.3977	2.8301	1.94263	2.8984	2.43317	2.78369	3.46039	2.58682	3.35743	2.89468	1.25882	2.3996	2.32023	2.61108	1.3716	2.01444	1.32604	1.31896	1.46181	1.44656	2.08398	1.4392	2.80704	1.09595	2.6161	3.02878	2.51844	2.73196	1.39522	2.30977	1.86663	2.07998	2.55158	3.14811	2.44695	1.52122	3.39092	2.85936
118.567	2.93227	1.67539	1.6259	1.08679	2.58942	1.31596	1.4258	2.38017	2.58199	2.9856	2.33899	1.41283	2.84243	1.95439	2.89478	2.40975	2.77083	3.48131	2.55514	3.35107	2.83656	1.25574	2.40025	2.3224	2.60242	1.34737	2.00931	1.31193	1.3258	1.45339	1.44925	2.05899	1.43609	2.79507	1.10219	2.60845	3.05779	2.51963	2.69763	1.38114	2.31213	1.87569	2.10292	2.58122	3.1522	2.43994	1.5089	3.38358	2.84393
118.882	2.91328	1.69109	1.62277	1.08956	2.58605	1.32662	1.44704	2.38613	2.56261	2.98835	2.34999	1.4171	2.84339	1.92926	2.87988	2.39297	2.75212	3.48119	2.53297	3.37763	2.79945	1.24486	2.38864	2.31633	2.58674	1.3371	2.00538	1.29676	1.32248	1.44658	1.43139	2.07	1.42595	2.8101	1.11241	2.60272	3.07443	2.52064	2.69002	1.38241	2.30412	1.87258	2.1142	2.59506	3.18018	2.45555	1.49929	3.34618	2.85644
119.198	2.87364	1.7122	1.62805	1.08038	2.58801	1.33056	1.45938	2.39019	2.5367	2.98151	2.35631	1.42257	2.8441	1.90913	2.86564	2.39882	2.73042	3.44746	2.53265	3.37914	2.76902	1.23151	2.374	2.30086	2.57682	1.34603	2.01283	1.29325	1.27845	1.43631	1.41074	2.07345	1.41035	2.79449	1.10549	2.5833	3.02502	2.53592	2.7007	1.37289	2.28565	1.86172	2.08832	2.5857	3.18821	2.48645	1.56182	3.29825	2.82104
119.513	2.83431	1.7102	1.63515	1.0691	2.58528	1.34241	1.47383	2.38288	2.50596	2.94199	2.35298	1.42385	2.83993	1.9012	2.85328	2.40149	2.70532	3.39458	2.54419	3.36519	2.74918	1.21316	2.37875	2.31368	2.57443	1.35001	2.0148	1.30382	1.25565	1.41289	1.39228	2.04875	1.4287	2.75375	1.10615	2.58204	2.94288	2.51656	2.69533	1.3755	2.27447	1.84534	2.07826	2.52864	3.15601	2.48319	1.60015	3.3043	2.7592
119.829	2.79518	1.70681	1.62306	1.07698	2.57189	1.35459	1.46644	2.36132	2.49715	2.91035	2.3456	1.42896	2.82125	1.88799	2.85988	2.37262	2.68886	3.39276	2.54381	3.36036	2.73145	1.20263	2.38845	2.33872	2.57373	1.36414	2.02945	1.31826	1.2394	1.39102	1.36811	2.02541	1.42194	2.76157	1.10743	2.5626	2.91155	2.49232	2.68522	1.38084	2.24071	1.84207	2.07702	2.4957	3.1277	2.48232	1.58689	3.29751	2.75078
120.144	2.7674	1.70138	1.60195	1.0866	2.55787	1.36187	1.45609	2.32517	2.49739	2.89346	2.30762	1.42709	2.79789	1.88666	2.87364	2.36109	2.6656	3.39092	2.54325	3.36951	2.70618	1.19434	2.39062	2.36549	2.56899	1.36336	2.05249	1.32712	1.22409	1.40392	1.36052	2.00856	1.38898	2.76305	1.11804	2.55577	2.88649	2.45722	2.68045	1.38882	2.21902	1.84599	2.05495	2.52418	3.1102	2.47223	1.60263	3.26856	2.7337
120.459	2.72274	1.69678	1.59546	1.07283	2.54302	1.34512	1.44957	2.29775	2.48813	2.85905	2.28757	1.39247	2.78772	1.8889	2.87347	2.34672	2.67327	3.36654	2.52783	3.37347	2.67255	1.18576	2.37223	2.37155	2.54748	1.3552	2.04789	1.33862	1.20699	1.42385	1.35693	2.00585	1.39273	2.76931	1.12513	2.52756	2.88449	2.43344	2.65102	1.39833	2.21328	1.86277	2.03611	2.56278	3.10285	2.47609	1.56853	3.26893	2.73324
120.775	2.67095	1.698	1.58832	1.08201	2.516	1.33946	1.44434	2.28431	2.46083	2.84582	2.28595	1.3725	2.78824	1.88888	2.8665	2.3612	2.68783	3.3538	2.50672	3.34386	2.62332	1.18132	2.36087	2.38018	2.5132	1.35688	2.01623	1.34821	1.19661	1.40856	1.34512	1.99261	1.38454	2.75699	1.12817	2.50163	2.85223	2.39511	2.61986	1.38317	2.19784	1.86072	2.02953	2.56262	3.06032	2.45118	1.58233	3.26874	2.7503
121.09	2.63337	1.70124	1.56516	1.09182	2.51827	1.35813	1.4606	2.28621	2.42872	2.82582	2.28987	1.38438	2.75971	1.90659	2.84709	2.36584	2.65494	3.36089	2.49175	3.30762	2.60072	1.17504	2.36426	2.38005	2.51313	1.3643	1.98051	1.33649	1.20676	1.39464	1.30905	1.99321	1.39147	2.74426	1.12035	2.52581	2.81837	2.39314	2.58519	1.39202	2.20412	1.87141	2.01796	2.58772	3.0073	2.44499	1.53595	3.23675	2.75567
121.405	2.60759	1.68274	1.55505	1.0886	2.52881	1.37387	1.49929	2.28535	2.41183	2.79959	2.28515	1.39711	2.70657	1.90696	2.83859	2.36441	2.63268	3.38219	2.48208	3.27493	2.59226	1.171	2.37666	2.37979	2.4878	1.36227	1.9568	1.32538	1.2052	1.38261	1.28104	1.99562	1.39038	2.72691	1.13902	2.51297	2.79293	2.38294	2.57501	1.40745	2.22422	1.89749	2.02841	2.59485	2.96556	2.44492	1.51471	3.18668	2.7272
121.721	2.55923	1.65069	1.5708	1.07712	2.52498	1.36481	1.52237	2.27797	2.42187	2.77016	2.28218	1.39074	2.68513	1.91538	2.82124	2.36512	2.62648	3.3846	2.4665	3.23585	2.59203	1.16861	2.36578	2.35741	2.48804	1.37059	1.95121	1.32159	1.1961	1.38092	1.26444	1.97754	1.36834	2.70694	1.13476	2.50153	2.7065	2.34407	2.57189	1.3919	2.21881	1.89395	2.02212	2.59012	2.93864	2.42543	1.54122	3.14959	2.73722
122.036	2.51703	1.6316	1.59226	1.05836	2.52711	1.33531	1.51162	2.26928	2.44646	2.7769	2.28571	1.37408	2.68072	1.94914	2.81916	2.37044	2.61873	3.37622	2.45441	3.19921	2.5789	1.17545	2.3582	2.3253	2.51168	1.37641	1.93907	1.3184	1.19191	1.39518	1.25884	1.95281	1.36418	2.70078	1.13738	2.47673	2.64787	2.32894	2.53678	1.38165	2.23829	1.89208	2.02233	2.57854	2.91316	2.42388	1.53986	3.08783	2.69148
122.351	2.48345	1.60933	1.58159	1.05456	2.51845	1.30759	1.49028	2.26767	2.46024	2.77765	2.29873	1.36265	2.66441	1.96338	2.83467	2.36714	2.58419	3.36194	2.42782	3.19151	2.58806	1.18616	2.36044	2.33415	2.51055	1.35946	1.92587	1.31792	1.22022	1.40906	1.26927	1.95816	1.38092	2.69992	1.14497	2.48443	2.59386	2.31342	2.52963	1.38942	2.26509	1.89026	2.03308	2.55187	2.9147	2.40258	1.48612	3.10457	2.71473
122.667	2.45714	1.59674	1.56753	1.06186	2.49137	1.28974	1.48116	2.26305	2.46191	2.77746	2.3	1.34964	2.65363	1.99426	2.83646	2.36114	2.55299	3.38371	2.39521	3.18782	2.61396	1.18813	2.35453	2.34151	2.4867	1.34789	1.92054	1.31391	1.24314	1.41705	1.28822	1.96565	1.37706	2.68129	1.15564	2.48026	2.57914	2.28971	2.5164	1.39178	2.29424	1.89194	2.0361	2.56469	2.92333	2.39558	1.4337	3.07639	2.76835
122.982	2.43754	1.6015	1.57713	1.053	2.48576	1.29416	1.4863	2.25644	2.45489	2.76842	2.27343	1.34034	2.66235	1.99636	2.8328	2.35545	2.54137	3.41884	2.37836	3.1692	2.60449	1.18144	2.35621	2.32702	2.45096	1.31778	1.9132	1.30207	1.25688	1.41587	1.29219	1.94507	1.37031	2.62367	1.15919	2.46536	2.58724	2.28886	2.50996	1.40809	2.30107	1.91413	2.02676	2.55756	2.92536	2.39785	1.4225	2.99653	2.76148
123.297	2.42391	1.60477	1.57691	1.05016	2.49337	1.29776	1.49468	2.24856	2.4526	2.78146	2.29882	1.35003	2.67632	1.99076	2.82858	2.34178	2.52282	3.43999	2.3712	3.15288	2.58964	1.18751	2.37082	2.29827	2.44227	1.27622	1.90098	1.28378	1.26943	1.4094	1.28117	1.91769	1.39772	2.58051	1.1597	2.47526	2.59295	2.30382	2.48463	1.39536	2.30523	1.9123	2.0234	2.52326	2.89152	2.39085	1.42876	2.96796	2.74345
123.613	2.428	1.62322	1.57113	1.05665	2.48848	1.30189	1.49514	2.2377	2.45152	2.79686	2.3287	1.35733	2.68142	1.99552	2.82771	2.33497	2.50974	3.43528	2.37338	3.14935	2.58268	1.19019	2.36778	2.26815	2.44559	1.25923	1.88428	1.27669	1.26511	1.37437	1.28052	1.90703	1.4142	2.57075	1.15245	2.48641	2.56712	2.30811	2.4899	1.38532	2.28923	1.89659	2.02419	2.49283	2.86809	2.3774	1.42208	2.92081	2.76802
123.928	2.44345	1.6417	1.57239	1.04763	2.48681	1.30849	1.49041	2.22347	2.43809	2.78452	2.32063	1.33967	2.68719	1.99549	2.82494	2.32171	2.52169	3.40989	2.36194	3.14937	2.56785	1.18547	2.33848	2.25097	2.44648	1.26643	1.88173	1.28278	1.25408	1.359	1.27246	1.90583	1.4229	2.57743	1.14617	2.48529	2.55041	2.31572	2.49211	1.39553	2.31393	1.8947	2.01297	2.50158	2.87636	2.34388	1.38405	2.8739	2.74327
124.243	2.45598	1.64617	1.57891	1.03217	2.47514	1.3075	1.45897	2.21696	2.42927	2.77653	2.31991	1.32608	2.69756	1.9892	2.83902	2.29959	2.53563	3.38706	2.37081	3.13644	2.54946	1.18915	2.32711	2.2447	2.45086	1.25956	1.90236	1.28276	1.24954	1.37347	1.28595	1.90399	1.40107	2.57515	1.14197	2.42766	2.57723	2.28616	2.4891	1.38534	2.32087	1.87963	1.9997	2.49524	2.86779	2.35715	1.39101	2.84003	2.7255
124.559	2.46485	1.65796	1.57784	1.0313	2.44629	1.30573	1.42059	2.20753	2.4141	2.77243	2.32612	1.32186	2.72618	1.96408	2.83035	2.28408	2.53994	3.36024	2.39045	3.12671	2.53473	1.1767	2.3109	2.21711	2.46649	1.24627	1.93281	1.27867	1.23607	1.38246	1.30851	1.89458	1.3828	2.58046	1.12346	2.41254	2.57063	2.27644	2.50026	1.38854	2.30215	1.86091	1.98513	2.49086	2.82775	2.34661	1.38176	2.85727	2.73185
124.874	2.48625	1.67471	1.55721	1.0393	2.43823	1.30926	1.38893	2.1899	2.39891	2.77555	2.32429	1.31038	2.72862	1.92358	2.82432	2.28135	2.54689	3.32478	2.38971	3.13605	2.53049	1.15815	2.29047	2.18962	2.45036	1.24529	1.95102	1.29461	1.21719	1.37831	1.32198	1.87915	1.39314	2.57598	1.12133	2.4088	2.60362	2.28782	2.50938	1.41574	2.31324	1.8582	1.96748	2.48784	2.78533	2.3119	1.36458	2.87997	2.73321
125.189	2.49285	1.68415	1.53736	1.04741	2.44195	1.32416	1.38058	2.18685	2.37544	2.74924	2.3058	1.32108	2.73118	1.90625	2.81326	2.28524	2.56144	3.29755	2.3732	3.13134	2.51378	1.15045	2.26521	2.20448	2.42352	1.25213	1.96559	1.31588	1.20933	1.35608	1.33201	1.85528	1.39469	2.52882	1.12077	2.36479	2.62057	2.27025	2.51851	1.40694	2.30391	1.85454	1.95541	2.4869	2.78616	2.26224	1.33063	2.90557	2.71298
125.505	2.50809	1.68625	1.54365	1.05903	2.43742	1.34186	1.39733	2.17006	2.35454	2.74088	2.2905	1.34549	2.75177	1.90692	2.77982	2.27927	2.58765	3.29999	2.36385	3.11304	2.49417	1.14655	2.24728	2.22128	2.42604	1.26258	1.9693	1.31837	1.19312	1.34748	1.32508	1.84848	1.39033	2.50178	1.10879	2.3115	2.65869	2.23952	2.4755	1.40173	2.31062	1.86905	1.95621	2.49335	2.75214	2.24385	1.325	2.89386	2.63064
125.82	2.5345	1.69081	1.53163	1.07265	2.45029	1.35308	1.41686	2.15932	2.3524	2.76686	2.3043	1.35955	2.74835	1.888	2.7601	2.27003	2.59884	3.31501	2.35928	3.08304	2.46971	1.15031	2.24026	2.21781	2.4313	1.2711	1.96971	1.31229	1.18438	1.35836	1.32091	1.84573	1.39149	2.51277	1.09852	2.3036	2.68899	2.24972	2.45281	1.39658	2.27555	1.87142	1.95115	2.49361	2.72467	2.2092	1.37173	2.83706	2.57577
126.135	2.5475	1.69263	1.50059	1.06845	2.45342	1.34698	1.42467	2.17871	2.35676	2.7791	2.34864	1.35829	2.71537	1.88356	2.74614	2.28993	2.59365	3.28844	2.35538	3.05969	2.47398	1.15842	2.21788	2.20802	2.44914	1.28647	1.96097	1.30594	1.18116	1.36803	1.31927	1.84643	1.39435	2.54157	1.09761	2.30338	2.68833	2.25961	2.45055	1.35874	2.26842	1.83807	1.94661	2.51265	2.71981	2.18367	1.38507	2.83913	2.53587
126.451	2.54269	1.68485	1.48745	1.05281	2.45397	1.34363	1.41812	2.20595	2.36043	2.75587	2.34863	1.3452	2.69534	1.89036	2.73194	2.30559	2.57253	3.27924	2.34351	3.03986	2.49824	1.14934	2.1981	2.18131	2.45424	1.29623	1.94988	1.30448	1.16335	1.35743	1.32156	1.85375	1.36633	2.57191	1.08305	2.28023	2.67271	2.24839	2.45479	1.34448	2.27997	1.83129	1.94686	2.51285	2.71063	2.19404	1.3736	2.80935	2.52289
126.766	2.52532	1.67554	1.48422	1.04456	2.46113	1.35476	1.41331	2.21983	2.35391	2.73869	2.31473	1.34325	2.68695	1.86366	2.71336	2.31478	2.53096	3.30393	2.32742	3.02258	2.48753	1.13603	2.18625	2.16161	2.44818	1.29908	1.95439	1.31235	1.15892	1.35601	1.33298	1.84218	1.34201	2.54923	1.08232	2.2911	2.66219	2.232	2.44347	1.35349	2.30154	1.82551	1.9362	2.50453	2.68939	2.18387	1.3493	2.83295	2.50146
127.081	2.50623	1.67558	1.48469	1.05418	2.45236	1.34297	1.38658	2.22757	2.34322	2.75492	2.3004	1.35974	2.65414	1.83881	2.71192	2.31178	2.50291	3.33202	2.33143	3.02073	2.47319	1.13446	2.20388	2.16538	2.45103	1.29033	1.94772	1.30231	1.17605	1.35907	1.36056	1.84116	1.31936	2.53042	1.08004	2.27595	2.63434	2.22947	2.45594	1.36394	2.28524	1.82343	1.9331	2.47061	2.69129	2.18624	1.33972	2.8097	2.51098
127.397	2.48344	1.67223	1.48536	1.07886	2.42839	1.33316	1.38602	2.2268	2.34798	2.75818	2.30238	1.35573	2.64108	1.83472	2.71569	2.31732	2.49391	3.33858	2.32163	3.03352	2.46185	1.12869	2.20206	2.16764	2.45072	1.29828	1.94103	1.29369	1.17614	1.33148	1.35556	1.84027	1.32273	2.53428	1.08383	2.30993	2.60453	2.23013	2.46215	1.37231	2.26804	1.82919	1.94007	2.46558	2.6843	2.1626	1.36467	2.80341	2.46438
127.712	2.47814	1.65927	1.49537	1.09401	2.41676	1.33976	1.40499	2.21459	2.37577	2.76918	2.31937	1.3352	2.63706	1.84471	2.71003	2.32922	2.48932	3.34474	2.28188	3.04365	2.4416	1.13585	2.18433	2.16719	2.45111	1.32003	1.95193	1.28887	1.17544	1.30964	1.338	1.82741	1.34396	2.51328	1.09555	2.31533	2.6128	2.21411	2.46938	1.37597	2.25606	1.84047	1.94186	2.45396	2.72033	2.17597	1.39789	2.79567	2.43037
128.027	2.47636	1.66358	1.50365	1.1036	2.40909	1.33143	1.41581	2.20634	2.39125	2.77227	2.32754	1.34122	2.63261	1.8642	2.69543	2.33141	2.49985	3.37285	2.25599	3.02872	2.43989	1.14685	2.15456	2.18607	2.46898	1.3175	1.94127	1.27135	1.18186	1.30296	1.33796	1.83569	1.34302	2.48722	1.08734	2.30081	2.58149	2.18874	2.43067	1.35362	2.26378	1.85579	1.93064	2.45306	2.74283	2.18299	1.40941	2.78942	2.39667
128.343	2.48546	1.67592	1.50328	1.11676	2.40013	1.32974	1.40903	2.19668	2.38243	2.754	2.33375	1.35183	2.61673	1.8685	2.68633	2.32856	2.50566	3.39119	2.25674	3.00849	2.46634	1.13768	2.13938	2.17852	2.4832	1.29395	1.91809	1.26508	1.17924	1.30487	1.33887	1.84205	1.35188	2.4881	1.06669	2.33399	2.57065	2.17544	2.41954	1.34534	2.28665	1.8709	1.92667	2.4431	2.70934	2.17534	1.4372	2.77507	2.36345
128.658	2.49057	1.68691	1.4915	1.11395	2.40367	1.3414	1.39138	2.19103	2.37845	2.75437	2.35486	1.34165	2.58689	1.87054	2.69775	2.32458	2.487	3.39356	2.27482	2.98961	2.4895	1.13272	2.15813	2.13875	2.49203	1.27747	1.92567	1.26939	1.17645	1.30708	1.33848	1.82357	1.33777	2.48153	1.05999	2.34083	2.58228	2.16075	2.42936	1.32929	2.29039	1.84241	1.91774	2.44432	2.69513	2.13682	1.45189	2.74197	2.37099
128.973	2.46513	1.70201	1.4979	1.10684	2.40129	1.34459	1.37195	2.18916	2.37206	2.74385	2.36727	1.33621	2.57376	1.8818	2.7038	2.32957	2.47118	3.38689	2.27912	2.98725	2.50277	1.13393	2.1431	2.12804	2.505	1.25973	1.93699	1.27625	1.17507	1.29731	1.33218	1.81717	1.31849	2.49008	1.06266	2.31233	2.57963	2.14051	2.4399	1.31069	2.30474	1.84144	1.9145	2.45203	2.69689	2.15684	1.43388	2.71895	2.37887
129.289	2.43663	1.70192	1.52162	1.11942	2.39937	1.35936	1.352	2.1727	2.36488	2.74973	2.36282	1.34516	2.59132	1.89636	2.69261	2.32389	2.47394	3.37263	2.26083	3.00914	2.49558	1.13192	2.12931	2.15458	2.50936	1.23636	1.93001	1.27973	1.15514	1.28254	1.34655	1.83809	1.30702	2.49325	1.0742	2.29212	2.56842	2.12322	2.44576	1.30971	2.31488	1.84336	1.91119	2.43667	2.65953	2.15531	1.43988	2.69637	2.42861
129.604	2.4269	1.70953	1.52786	1.1309	2.39082	1.37032	1.34915	2.15297	2.35374	2.77868	2.36091	1.34191	2.60602	1.89942	2.69311	2.32861	2.49264	3.35111	2.24001	3.02676	2.4814	1.13123	2.13636	2.18135	2.52599	1.2374	1.92903	1.2924	1.14831	1.28431	1.35528	1.87054	1.31269	2.48596	1.09207	2.29164	2.54358	2.13522	2.45428	1.32273	2.31721	1.83783	1.89946	2.43048	2.6427	2.14019	1.45756	2.71223	2.46408
129.919	2.43796	1.7113	1.51445	1.12839	2.38339	1.36068	1.35	2.13689	2.34599	2.79959	2.36982	1.33812	2.60637	1.90743	2.71732	2.32532	2.50879	3.34339	2.21395	3.02238	2.48897	1.13968	2.1322	2.19691	2.5426	1.23955	1.92669	1.29539	1.15032	1.30605	1.34116	1.89897	1.31104	2.48691	1.0954	2.28036	2.55701	2.14877	2.4451	1.30728	2.2891	1.83727	1.89935	2.45873	2.65062	2.13858	1.48658	2.69715	2.44241
130.235	2.46052	1.69064	1.50044	1.12357	2.38736	1.36659	1.36924	2.12555	2.35232	2.79933	2.38323	1.33677	2.62876	1.91108	2.71012	2.31473	2.49536	3.33642	2.21035	3.01263	2.50143	1.1455	2.11579	2.20307	2.54766	1.23492	1.93252	1.30514	1.12225	1.31771	1.3293	1.91584	1.31068	2.47486	1.10276	2.27693	2.59677	2.14447	2.4288	1.29364	2.26724	1.84108	1.90189	2.50346	2.61647	2.13308	1.45311	2.70186	2.419
130.55	2.48058	1.68462	1.49423	1.11337	2.39898	1.3663	1.40002	2.13235	2.34437	2.77905	2.37749	1.33707	2.64089	1.90775	2.6919	2.30909	2.48086	3.35519	2.20644	3.00276	2.49259	1.14283	2.10527	2.18309	2.53476	1.20574	1.93481	1.32631	1.11653	1.33812	1.32626	1.92898	1.29977	2.44822	1.11504	2.25464	2.59997	2.14195	2.44017	1.2936	2.28117	1.82693	1.89154	2.49007	2.59589	2.13787	1.40665	2.7089	2.4331
130.865	2.47234	1.67907	1.47355	1.10061	2.41621	1.35948	1.42843	2.1381	2.33682	2.74876	2.35996	1.33604	2.63287	1.9253	2.69742	2.29842	2.47561	3.36119	2.18253	2.98919	2.48163	1.13646	2.0965	2.17689	2.51481	1.1788	1.9118	1.32565	1.14861	1.36723	1.3309	1.93673	1.27833	2.46991	1.11093	2.22767	2.58885	2.12869	2.43196	1.30276	2.30015	1.81622	1.88127	2.49336	2.58382	2.09258	1.39381	2.71754	2.43911
131.181	2.47913	1.65763	1.45252	1.09175	2.43101	1.35977	1.43822	2.14214	2.34028	2.72886	2.3502	1.32135	2.62898	1.92244	2.69753	2.2806	2.44925	3.329	2.181	2.99415	2.47413	1.12794	2.11149	2.19103	2.49903	1.18138	1.89835	1.32591	1.1689	1.37017	1.33339	1.93974	1.2656	2.49513	1.11785	2.2122	2.61296	2.1395	2.44351	1.32172	2.29923	1.78743	1.87507	2.50298	2.58854	2.06122	1.36121	2.70105	2.44487
131.496	2.49955	1.64272	1.44014	1.08543	2.4282	1.35294	1.4356	2.15557	2.35397	2.75056	2.34056	1.30213	2.64539	1.90567	2.69303	2.25905	2.41278	3.32935	2.18416	2.99987	2.43325	1.12517	2.13932	2.19655	2.48237	1.17585	1.90818	1.32513	1.17583	1.35234	1.33223	1.94442	1.24675	2.50306	1.13894	2.2079	2.59317	2.14683	2.44785	1.32449	2.30263	1.76862	1.8687	2.50752	2.59368	2.03071	1.35848	2.69482	2.4853
131.811	2.50185	1.62844	1.44261	1.0823	2.41156	1.34862	1.44067	2.16293	2.35782	2.76689	2.33034	1.29086	2.66756	1.89329	2.68969	2.25446	2.38981	3.34882	2.15889	2.98348	2.37381	1.12119	2.14125	2.2155	2.47695	1.16768	1.92028	1.31829	1.18063	1.33068	1.33708	1.95648	1.23627	2.52286	1.15895	2.22026	2.55452	2.16825	2.4355	1.33356	2.28036	1.77361	1.86964	2.49591	2.59693	2.04315	1.35273	2.69835	2.52528
132.127	2.5183	1.59199	1.44884	1.07993	2.40229	1.35177	1.44338	2.16611	2.34897	2.76899	2.31878	1.29218	2.69413	1.87405	2.68453	2.23936	2.38022	3.34778	2.1449	2.97024	2.33145	1.10912	2.13993	2.21371	2.47372	1.16532	1.92065	1.30123	1.17825	1.30824	1.34787	1.95823	1.24189	2.51651	1.16126	2.2457	2.56718	2.16797	2.41569	1.3522	2.26819	1.77454	1.88565	2.46604	2.58772	2.01585	1.33511	2.72879	2.53698
132.442	2.54367	1.5752	1.45079	1.06856	2.39217	1.35358	1.43988	2.16141	2.32909	2.74982	2.31705	1.28328	2.70928	1.86346	2.68624	2.22634	2.37419	3.33561	2.1569	2.9504	2.3182	1.09652	2.13085	2.18246	2.45586	1.17023	1.92465	1.28931	1.19393	1.29152	1.3477	1.9467	1.24333	2.50915	1.15979	2.26259	2.56874	2.14903	2.4091	1.3671	2.26734	1.77882	1.89337	2.45868	2.56893	1.9863	1.32648	2.74534	2.47999
132.757	2.56044	1.5686	1.46963	1.05955	2.39155	1.354	1.43751	2.15662	2.29755	2.72433	2.32411	1.27235	2.6915	1.87355	2.68888	2.21177	2.36727	3.32259	2.15353	2.91607	2.29991	1.09648	2.12556	2.17345	2.43121	1.17104	1.92001	1.28628	1.20905	1.28434	1.34391	1.92826	1.24112	2.4974	1.15606	2.26104	2.57817	2.12323	2.40271	1.35324	2.22458	1.77027	1.88466	2.4722	2.56235	1.94407	1.30727	2.71277	2.43876
133.073	2.56107	1.5563	1.48809	1.06811	2.37958	1.36875	1.44007	2.16226	2.29221	2.70739	2.32794	1.26527	2.67858	1.89282	2.67316	2.20261	2.35561	3.2866	2.15644	2.88803	2.2714	1.10209	2.13538	2.18046	2.43515	1.17896	1.91122	1.28343	1.19576	1.27117	1.34667	1.90269	1.24405	2.49557	1.14918	2.24886	2.57902	2.10421	2.41862	1.35376	2.20767	1.77047	1.89237	2.46302	2.5451	1.92918	1.36478	2.68907	2.44359
133.388	2.56282	1.56078	1.48164	1.07374	2.36045	1.37293	1.42883	2.15716	2.29408	2.67519	2.32905	1.26804	2.66185	1.90024	2.65526	2.21186	2.34846	3.26077	2.14836	2.85612	2.24618	1.10939	2.13469	2.1884	2.45038	1.18787	1.92597	1.27187	1.19024	1.25493	1.34418	1.87706	1.25851	2.5147	1.15523	2.23853	2.55776	2.10003	2.41207	1.34533	2.21844	1.74964	1.89662	2.43473	2.55169	1.93003	1.41478	2.73132	2.43406
133.703	2.55352	1.565	1.46181	1.0694	2.34936	1.37324	1.40242	2.14255	2.29023	2.66146	2.32402	1.27167	2.63095	1.90786	2.64928	2.23333	2.33862	3.22708	2.12154	2.82723	2.22429	1.12366	2.12951	2.19984	2.46618	1.19921	1.93808	1.25109	1.19082	1.23042	1.35541	1.84401	1.26966	2.52875	1.1452	2.22901	2.54089	2.1034	2.37571	1.35476	2.21469	1.74518	1.87688	2.42886	2.56948	1.8892	1.39698	2.75728	2.43267
134.019	2.53996	1.57349	1.46726	1.07172	2.32885	1.37652	1.36377	2.14108	2.27471	2.64732	2.31593	1.26914	2.61721	1.91482	2.66245	2.25881	2.3331	3.21242	2.128	2.80151	2.22119	1.13137	2.14084	2.196	2.47426	1.21127	1.9357	1.26033	1.16834	1.20203	1.34869	1.82197	1.26606	2.52642	1.14551	2.24229	2.5392	2.09519	2.35263	1.35264	2.20304	1.73921	1.85574	2.39679	2.53856	1.85292	1.39262	2.74539	2.43287
134.334	2.53238	1.5735	1.49195	1.07548	2.31062	1.38	1.34022	2.14492	2.25648	2.64594	2.3261	1.26707	2.6235	1.90815	2.68249	2.26019	2.33646	3.23293	2.13394	2.773	2.22467	1.1379	2.14719	2.17765	2.46276	1.20441	1.93918	1.25845	1.15081	1.19127	1.3104	1.81862	1.25937	2.53268	1.14414	2.24739	2.5163	2.08281	2.35338	1.32337	2.17472	1.73633	1.85179	2.35033	2.48861	1.86365	1.43478	2.72761	2.42532
134.649	2.51432	1.57133	1.50503	1.08094	2.30731	1.39321	1.34831	2.14092	2.23846	2.65445	2.35696	1.2541	2.61259	1.89706	2.70299	2.26472	2.33764	3.21868	2.11341	2.75695	2.22434	1.16186	2.1331	2.17223	2.4594	1.21352	1.93688	1.23364	1.15691	1.18423	1.28752	1.82692	1.25767	2.54164	1.13916	2.24503	2.52075	2.08287	2.32847	1.31474	2.14842	1.73254	1.85602	2.35944	2.47364	1.88701	1.43006	2.72259	2.37825
134.965	2.49399	1.57603	1.50257	1.09367	2.32022	1.39244	1.35055	2.14181	2.24006	2.64392	2.37515	1.23828	2.58265	1.90438	2.71389	2.26029	2.35867	3.18998	2.09093	2.775	2.23657	1.17431	2.11166	2.14877	2.45324	1.23222	1.92245	1.22715	1.17026	1.17892	1.28282	1.82367	1.28046	2.52594	1.12959	2.22178	2.51561	2.07117	2.32167	1.30497	2.14924	1.71548	1.85157	2.36389	2.45664	1.88341	1.39428	2.70433	2.34371
135.28	2.45743	1.58847	1.49505	1.09323	2.33621	1.38056	1.33834	2.14277	2.25637	2.65462	2.38246	1.21787	2.53653	1.91437	2.70626	2.26021	2.36199	3.18454	2.06594	2.78372	2.24936	1.18043	2.11039	2.12889	2.44446	1.25068	1.9126	1.22705	1.17998	1.19497	1.28385	1.82585	1.28321	2.50842	1.12036	2.18583	2.46163	2.06089	2.32181	1.28194	2.16089	1.70264	1.81633	2.38094	2.45412	1.86416	1.36757	2.69143	2.34273
135.595	2.42428	1.59171	1.47533	1.08959	2.34853	1.3604	1.35114	2.15343	2.2636	2.678	2.39032	1.20141	2.51731	1.89973	2.70585	2.26939	2.34922	3.2151	2.03644	2.76734	2.24818	1.18963	2.1357	2.12869	2.44882	1.26299	1.91133	1.22036	1.18442	1.21143	1.27273	1.82819	1.29128	2.48356	1.10365	2.18046	2.44152	2.05988	2.28711	1.27902	2.15191	1.71502	1.7948	2.37625	2.45772	1.87116	1.32978	2.70433	2.37443
135.911	2.40557	1.6008	1.44045	1.0886	2.3436	1.3427	1.38036	2.16313	2.2826	2.67732	2.38765	1.18803	2.53403	1.89731	2.70085	2.27904	2.35887	3.24498	2.01593	2.76709	2.26843	1.18651	2.14078	2.11317	2.44078	1.25867	1.91884	1.20539	1.18415	1.21498	1.27828	1.80112	1.30905	2.48302	1.09203	2.18404	2.42772	2.05816	2.2825	1.27526	2.18168	1.7163	1.80091	2.35283	2.46712	1.89481	1.28731	2.72806	2.38333
136.226	2.3955	1.6043	1.41556	1.08859	2.35969	1.32569	1.40016	2.15093	2.27304	2.67105	2.38441	1.18557	2.53376	1.89393	2.69093	2.28822	2.35079	3.26392	2.00648	2.77072	2.27911	1.18334	2.12951	2.09909	2.41933	1.24806	1.92465	1.19703	1.19656	1.22635	1.27675	1.79639	1.30407	2.50704	1.09781	2.17756	2.3883	2.05757	2.26652	1.2616	2.20152	1.69166	1.76892	2.35417	2.46099	1.90964	1.21516	2.71131	2.35765
136.541	2.37998	1.58686	1.41554	1.08711	2.37763	1.30925	1.41959	2.14465	2.24695	2.68968	2.37551	1.18845	2.53157	1.89487	2.70456	2.28478	2.33437	3.26506	1.99812	2.78029	2.27356	1.17217	2.13884	2.06575	2.4023	1.23111	1.90951	1.19762	1.20052	1.24511	1.28051	1.80294	1.29014	2.50271	1.09593	2.17697	2.38442	2.05165	2.25633	1.25467	2.21119	1.69551	1.73787	2.3562	2.42673	1.87803	1.18605	2.67114	2.34276
136.857	2.37608	1.5867	1.43336	1.09171	2.36439	1.30854	1.42695	2.1393	2.23175	2.70569	2.36896	1.18815	2.53742	1.90265	2.7082	2.26736	2.33842	3.25675	1.99729	2.79515	2.2844	1.15301	2.15504	2.03999	2.39477	1.22895	1.88995	1.20775	1.19191	1.26395	1.28309	1.8006	1.2854	2.49345	1.09649	2.17765	2.39185	2.05789	2.2397	1.24547	2.21246	1.70786	1.74269	2.34421	2.39826	1.86045	1.19795	2.65107	2.33625
137.172	2.38058	1.58083	1.4391	1.09226	2.37054	1.32611	1.43525	2.12576	2.21133	2.7311	2.36062	1.18383	2.53484	1.87741	2.69126	2.24947	2.3332	3.25597	2.00407	2.81139	2.27861	1.14134	2.18074	2.03507	2.39588	1.2197	1.88312	1.20337	1.192	1.28162	1.29049	1.82674	1.28455	2.47047	1.10012	2.16779	2.41929	2.08488	2.21205	1.2284	2.20778	1.70167	1.76138	2.35448	2.41757	1.87578	1.20017	2.66419	2.34753
137.487	2.36999	1.57741	1.42487	1.07766	2.36546	1.3379	1.4425	2.11909	2.19734	2.73459	2.34814	1.19643	2.51814	1.88259	2.67685	2.23346	2.31078	3.24554	1.99593	2.81062	2.2542	1.13978	2.17865	2.02792	2.39269	1.19654	1.86917	1.20154	1.17888	1.28884	1.32291	1.83163	1.29742	2.42432	1.10027	2.14823	2.41683	2.08538	2.16397	1.23509	2.22155	1.70019	1.76027	2.38354	2.46167	1.87284	1.21671	2.65715	2.35965
137.803	2.3572	1.56896	1.42115	1.0585	2.34602	1.33503	1.4365	2.11909	2.18986	2.71524	2.35087	1.22273	2.50611	1.90908	2.65107	2.21814	2.30179	3.26498	1.98429	2.79738	2.23625	1.1221	2.18619	2.0202	2.39272	1.18623	1.85532	1.21924	1.16215	1.29263	1.33335	1.81798	1.31581	2.40089	1.10907	2.14204	2.3988	2.07062	2.1541	1.23963	2.2027	1.6985	1.75139	2.35467	2.4373	1.84206	1.2458	2.64851	2.35169
138.118	2.36226	1.54607	1.42317	1.03843	2.33837	1.3345	1.44405	2.11212	2.17382	2.71737	2.35756	1.24337	2.50575	1.89651	2.63582	2.21	2.2674	3.29546	1.9765	2.78039	2.22881	1.11747	2.19287	2.03208	2.40373	1.1716	1.82909	1.2327	1.15515	1.3038	1.32835	1.82663	1.30989	2.39349	1.10675	2.15476	2.41484	2.06794	2.14536	1.24893	2.21123	1.71199	1.73565	2.36626	2.41916	1.82208	1.26407	2.6616	2.33836
138.433	2.39306	1.53495	1.42184	1.03022	2.31753	1.33085	1.46246	2.10686	2.15941	2.72088	2.34787	1.26764	2.51614	1.89169	2.6478	2.19743	2.24381	3.27999	1.98818	2.76179	2.20612	1.12153	2.18668	2.05209	2.39882	1.15206	1.80103	1.24734	1.16135	1.30364	1.31819	1.81217	1.30142	2.40608	1.09709	2.15376	2.43425	2.07002	2.13757	1.26189	2.20917	1.72654	1.74179	2.3821	2.41324	1.82462	1.28708	2.65981	2.33262
138.749	2.41161	1.52913	1.43104	1.027	2.29923	1.33833	1.4543	2.09002	2.16549	2.70912	2.32874	1.28937	2.51038	1.9122	2.65113	2.17799	2.24463	3.25026	2.00386	2.75621	2.17171	1.1232	2.18706	2.05069	2.39896	1.15608	1.78099	1.26459	1.16326	1.31061	1.31675	1.80758	1.29608	2.43225	1.10485	2.1327	2.41325	2.07394	2.13925	1.23912	2.21374	1.71031	1.73525	2.39602	2.41877	1.82866	1.29402	2.63297	2.30815
139.064	2.42073	1.51017	1.44266	1.03664	2.28522	1.34255	1.43038	2.07012	2.16674	2.7239	2.31843	1.30652	2.48791	1.91509	2.64937	2.16096	2.21084	3.23735	2.01784	2.74411	2.13611	1.12972	2.18175	2.03642	2.40057	1.17305	1.77274	1.27833	1.1528	1.31113	1.31917	1.82921	1.2709	2.43221	1.1121	2.11893	2.38591	2.08167	2.11559	1.21337	2.21371	1.70575	1.7199	2.40579	2.41825	1.85469	1.31285	2.61311	2.29287
139.379	2.42254	1.53143	1.4535	1.03219	2.2695	1.3314	1.41368	2.06425	2.17046	2.74743	2.31958	1.3206	2.48767	1.91495	2.64559	2.13589	2.20787	3.23324	2.03746	2.74715	2.11915	1.12464	2.17464	2.03656	2.39263	1.18483	1.77192	1.27932	1.13623	1.30328	1.31523	1.85762	1.26435	2.40327	1.11123	2.10809	2.38963	2.08529	2.10212	1.21769	2.21794	1.71299	1.73184	2.39007	2.43201	1.83419	1.29256	2.66848	2.2885
139.695	2.43268	1.5488	1.44921	1.02124	2.26084	1.33279	1.41267	2.07171	2.18334	2.7332	2.33796	1.31493	2.49354	1.90567	2.63505	2.11478	2.2127	3.24432	2.04882	2.74764	2.12768	1.12254	2.15397	2.06353	2.39988	1.20043	1.77854	1.29311	1.14584	1.29957	1.29914	1.85836	1.27359	2.38037	1.11281	2.12837	2.38894	2.07922	2.11705	1.21934	2.22315	1.72241	1.74311	2.40078	2.47379	1.8365	1.29854	2.70805	2.29275
140.01	2.44428	1.53267	1.4361	1.00828	2.25811	1.33579	1.41678	2.08995	2.18358	2.72472	2.35551	1.30539	2.50907	1.88759	2.6276	2.10984	2.1905	3.23939	2.04641	2.75545	2.1413	1.13379	2.14391	2.09918	2.40668	1.21209	1.78971	1.30021	1.15181	1.29779	1.28641	1.85766	1.28313	2.37715	1.11836	2.13056	2.3913	2.0672	2.13466	1.19714	2.2281	1.72277	1.74435	2.42909	2.50685	1.85732	1.31454	2.66033	2.32803
140.325	2.44567	1.52627	1.4214	0.995136	2.23488	1.3183	1.43443	2.08811	2.18983	2.72236	2.3659	1.31427	2.51356	1.89188	2.61616	2.09556	2.19034	3.22965	2.03564	2.75764	2.17067	1.13994	2.13196	2.12866	2.4132	1.21883	1.80729	1.30019	1.14578	1.2898	1.28072	1.85191	1.30017	2.38423	1.12478	2.12742	2.39533	2.04981	2.15127	1.21129	2.22836	1.7249	1.73238	2.43621	2.52031	1.87251	1.32034	2.60826	2.31388
140.641	2.43868	1.53381	1.40307	1.00393	2.225	1.30886	1.44859	2.08777	2.18612	2.73785	2.37352	1.31837	2.50857	1.88417	2.60345	2.11397	2.2177	3.22735	2.04174	2.74633	2.19371	1.13967	2.13476	2.14341	2.44345	1.23922	1.81915	1.29897	1.14861	1.27387	1.28098	1.84525	1.31528	2.39882	1.12732	2.1481	2.42742	2.05628	2.16851	1.2241	2.22933	1.72669	1.7227	2.42739	2.53979	1.84974	1.28185	2.6002	2.31464
140.956	2.42766	1.55388	1.39004	1.00853	2.22867	1.29999	1.45353	2.09432	2.19267	2.72897	2.35442	1.30445	2.49954	1.86206	2.59931	2.15424	2.22855	3.2121	2.04308	2.74703	2.23405	1.13932	2.10857	2.13724	2.46149	1.25388	1.82613	1.29251	1.15584	1.26982	1.29404	1.84296	1.32519	2.40787	1.11112	2.13467	2.45412	2.06338	2.1947	1.20661	2.24713	1.71713	1.7089	2.42624	2.57044	1.85252	1.26389	2.63823	2.35191
141.272	2.41119	1.58826	1.37747	1.01786	2.22348	1.29582	1.4532	2.10427	2.198	2.70708	2.32796	1.29833	2.50976	1.85747	2.59998	2.17955	2.26424	3.19219	2.05484	2.73815	2.2688	1.13732	2.09495	2.13419	2.45475	1.25578	1.8298	1.27961	1.13982	1.2572	1.29069	1.83818	1.32769	2.39712	1.11162	2.14497	2.47313	2.05155	2.2152	1.19932	2.23705	1.70197	1.70758	2.40505	2.5963	1.86258	1.2756	2.64038	2.34529
141.587	2.37176	1.61109	1.37371	1.03917	2.21242	1.3013	1.46349	2.10937	2.1854	2.67156	2.32079	1.2829	2.52507	1.86433	2.59654	2.18804	2.27241	3.19555	2.0563	2.73893	2.28425	1.12505	2.10361	2.11285	2.43382	1.25999	1.84009	1.27404	1.12435	1.2545	1.27938	1.83828	1.32533	2.37442	1.12593	2.17004	2.47023	2.04275	2.22798	1.19941	2.23445	1.68713	1.71446	2.37624	2.59003	1.86274	1.26206	2.64206	2.31
141.902	2.36041	1.60628	1.35403	1.04301	2.20244	1.2867	1.46848	2.1078	2.17052	2.65053	2.31811	1.27367	2.52993	1.86686	2.60902	2.1941	2.26905	3.19326	2.05057	2.74459	2.31053	1.11387	2.09295	2.10678	2.43794	1.23956	1.84572	1.2603	1.11928	1.24185	1.28461	1.83206	1.33073	2.34213	1.12629	2.18658	2.48144	2.03793	2.23675	1.22372	2.23686	1.68768	1.72832	2.38226	2.56654	1.83324	1.28692	2.65231	2.32132
142.218	2.34652	1.6145	1.34755	1.03944	2.21006	1.26839	1.44266	2.09981	2.16238	2.63995	2.31497	1.25591	2.54199	1.86098	2.62231	2.20185	2.27675	3.19072	2.04645	2.7695	2.29718	1.11706	2.07558	2.13269	2.45109	1.23301	1.82274	1.24573	1.12568	1.24611	1.28275	1.82796	1.35096	2.32909	1.12783	2.18195	2.51194	2.0384	2.2408	1.25197	2.23032	1.68728	1.72746	2.40255	2.56609	1.8023	1.32654	2.65742	2.3315
142.533	2.32657	1.5914	1.34195	1.03961	2.19414	1.27173	1.43996	2.08532	2.15229	2.63333	2.29895	1.23325	2.54875	1.84507	2.62374	2.20481	2.27399	3.19478	2.00872	2.75771	2.28435	1.12149	2.07455	2.13126	2.45498	1.24095	1.80649	1.23576	1.13531	1.24138	1.28085	1.81828	1.34931	2.3331	1.12835	2.19764	2.50833	2.03638	2.2341	1.2702	2.22956	1.69002	1.72003	2.41884	2.57336	1.79982	1.37097	2.64696	2.33718
142.848	2.30749	1.57307	1.34801	1.05145	2.18306	1.28212	1.43686	2.08465	2.15172	2.63602	2.2922	1.22935	2.53937	1.84522	2.63909	2.2125	2.28478	3.19856	1.96807	2.76927	2.25359	1.11997	2.07316	2.12563	2.4398	1.23755	1.79189	1.21064	1.13175	1.2164	1.27414	1.81939	1.34178	2.34881	1.11275	2.1787	2.49566	2.02522	2.20156	1.2894	2.20962	1.68957	1.72805	2.42515	2.55387	1.80912	1.39655	2.62875	2.35077
143.164	2.27046	1.59333	1.35399	1.07146	2.19119	1.282	1.4493	2.0826	2.1438	2.63812	2.28844	1.23183	2.52407	1.8524	2.64404	2.21811	2.31689	3.23063	1.95065	2.76019	2.22308	1.11107	2.06224	2.13357	2.42126	1.22584	1.8006	1.19737	1.14653	1.21018	1.28769	1.81207	1.324	2.35135	1.11843	2.17978	2.49097	2.01668	2.18029	1.3062	2.18714	1.66835	1.73917	2.42453	2.52725	1.81439	1.42	2.6681	2.32496
143.479	2.24609	1.60441	1.37191	1.09242	2.21225	1.27616	1.441	2.08475	2.13803	2.61486	2.29007	1.22897	2.51973	1.86368	2.64187	2.23021	2.32801	3.25831	1.94293	2.7537	2.20145	1.11054	2.04752	2.11069	2.40139	1.22629	1.79826	1.20104	1.15847	1.21131	1.29924	1.79247	1.3058	2.33864	1.11397	2.201	2.46153	2.02081	2.18061	1.29682	2.18607	1.66327	1.74407	2.4328	2.49823	1.80229	1.40478	2.70983	2.31011
143.794	2.27278	1.60175	1.38698	1.09965	2.22812	1.27729	1.44442	2.07362	2.13468	2.56951	2.28287	1.21963	2.54087	1.87184	2.64387	2.21971	2.30236	3.276	1.922	2.77228	2.18985	1.10564	2.03838	2.08332	2.3914	1.23725	1.78486	1.20653	1.18284	1.22671	1.29359	1.77584	1.27191	2.34073	1.11219	2.20092	2.42365	2.02021	2.18211	1.28746	2.17365	1.65444	1.75514	2.46238	2.4594	1.81219	1.41699	2.70985	2.29014
144.11	2.27743	1.59468	1.40293	1.10867	2.24041	1.28124	1.45216	2.05274	2.10688	2.5601	2.28376	1.21677	2.55408	1.88887	2.63637	2.19115	2.29534	3.27018	1.93085	2.76797	2.16376	1.10363	2.05113	2.078	2.38619	1.24293	1.76986	1.22001	1.1943	1.22905	1.27142	1.78364	1.2431	2.34342	1.12225	2.20787	2.43858	2.01346	2.14166	1.31536	2.166	1.66102	1.75736	2.49427	2.45736	1.83325	1.40932	2.68618	2.27804
144.425	2.28879	1.57094	1.40797	1.09502	2.23966	1.26989	1.45151	2.03817	2.07992	2.55046	2.29001	1.21439	2.55988	1.89999	2.63053	2.16222	2.29291	3.25746	1.92049	2.76963	2.14751	1.09813	2.044	2.07545	2.38335	1.25779	1.76755	1.22722	1.20523	1.23762	1.25656	1.76932	1.24638	2.34756	1.13823	2.20719	2.4311	2.00421	2.12275	1.32932	2.16216	1.67122	1.75324	2.51086	2.45438	1.84087	1.3745	2.70882	2.26792
144.74	2.31406	1.56223	1.3883	1.06782	2.26114	1.26559	1.43313	2.03394	2.07842	2.56043	2.2859	1.21828	2.56743	1.90606	2.62273	2.13311	2.29376	3.2577	1.89789	2.7562	2.13493	1.10823	2.0331	2.08265	2.38002	1.26922	1.76789	1.22554	1.21544	1.22232	1.2597	1.7791	1.24949	2.3745	1.14169	2.20076	2.42885	1.99642	2.11956	1.32974	2.14909	1.66139	1.73095	2.52643	2.45801	1.83937	1.40272	2.70556	2.27558
145.056	2.32196	1.58644	1.39114	1.06692	2.27983	1.29044	1.43409	2.02437	2.07108	2.56454	2.29154	1.19445	2.57035	1.91167	2.59968	2.1152	2.29348	3.24664	1.87994	2.75469	2.14122	1.1063	2.02511	2.07917	2.36784	1.2717	1.77848	1.2322	1.20141	1.20282	1.26641	1.77544	1.24825	2.40344	1.14426	2.18437	2.44698	2.00311	2.11742	1.32659	2.11633	1.64712	1.71622	2.50592	2.47236	1.85937	1.39307	2.71339	2.27706
145.371	2.31833	1.59858	1.40708	1.0694	2.29068	1.32834	1.44309	2.02072	2.05401	2.56915	2.29701	1.20898	2.57297	1.89078	2.58197	2.09217	2.29638	3.2353	1.87568	2.73026	2.16636	1.09022	2.0378	2.07347	2.35726	1.26455	1.81846	1.24161	1.17799	1.18445	1.29037	1.75491	1.24392	2.4166	1.13921	2.19147	2.45524	1.99098	2.10266	1.32163	2.10605	1.65248	1.72555	2.45958	2.48526	1.8665	1.37828	2.70127	2.28358
145.686	2.32042	1.6105	1.41165	1.06876	2.31565	1.3336	1.42083	2.03208	2.05013	2.55923	2.29277	1.22429	2.56163	1.8831	2.57577	2.06564	2.30424	3.22963	1.87808	2.70811	2.15453	1.0859	2.04692	2.05473	2.3681	1.23947	1.82617	1.25266	1.15556	1.18823	1.30326	1.73248	1.26096	2.40794	1.13952	2.1843	2.46073	1.98069	2.09981	1.31661	2.08373	1.66395	1.74665	2.41238	2.45316	1.86242	1.39149	2.6577	2.31559
146.002	2.33857	1.63678	1.41901	1.07783	2.30941	1.32342	1.40183	2.02294	2.02754	2.55112	2.27626	1.21855	2.55365	1.87796	2.54701	2.06559	2.29963	3.22967	1.90378	2.68521	2.1684	1.09158	2.04651	2.03913	2.3714	1.23805	1.82925	1.28179	1.15785	1.2049	1.31308	1.72842	1.25351	2.40729	1.13699	2.18075	2.48729	2.00409	2.09895	1.29789	2.0766	1.66764	1.73902	2.39994	2.41696	1.87294	1.38587	2.6139	2.30458
146.317	2.35337	1.62695	1.42111	1.07101	2.30027	1.31083	1.38375	2.0202	2.03219	2.55841	2.27577	1.20698	2.53938	1.87289	2.53484	2.05319	2.27671	3.23311	1.93905	2.68338	2.18781	1.09699	2.0363	2.01926	2.38258	1.24633	1.81108	1.28791	1.14802	1.2033	1.28622	1.73315	1.26043	2.40502	1.12156	2.17259	2.50688	2.03343	2.10953	1.29432	2.1035	1.68196	1.72505	2.3866	2.42412	1.9027	1.37558	2.59266	2.30066
146.632	2.36781	1.60425	1.40898	1.05557	2.29014	1.33113	1.35923	2.02854	2.02698	2.58957	2.28645	1.21895	2.54485	1.86384	2.52758	2.04149	2.27049	3.20691	1.9824	2.67779	2.16839	1.09441	2.02172	2.04606	2.38822	1.24697	1.80315	1.27382	1.15142	1.19865	1.27259	1.75574	1.27115	2.41139	1.11518	2.1508	2.52042	2.05185	2.0982	1.30488	2.11867	1.67339	1.71718	2.38136	2.4378	1.91402	1.37368	2.57345	2.31967
146.948	2.32335	1.60707	1.41439	1.03364	2.27828	1.34672	1.32485	2.03706	2.01837	2.60898	2.29556	1.232	2.5419	1.86384	2.51609	2.05689	2.3084	3.18888	2.00739	2.65514	2.13391	1.10561	2.01169	2.06845	2.38269	1.22704	1.80953	1.26376	1.12947	1.1834	1.26266	1.78675	1.27653	2.41134	1.11216	2.14836	2.53492	2.04978	2.09583	1.30066	2.13326	1.6745	1.71528	2.33715	2.42291	1.88818	1.34082	2.5752	2.3375
147.263	2.30378	1.5998	1.40409	1.02611	2.27251	1.3638	1.30444	2.02774	2.03063	2.60776	2.27614	1.24691	2.52865	1.85621	2.51897	2.04017	2.32	3.20014	2.00845	2.66286	2.14313	1.12549	1.9952	2.08041	2.36023	1.20961	1.80791	1.25296	1.10653	1.19986	1.27933	1.77676	1.28084	2.40598	1.10767	2.13865	2.52957	2.04886	2.10755	1.27489	2.16701	1.67534	1.71839	2.31141	2.40404	1.84533	1.32713	2.55031	2.35046
147.578	2.31082	1.59976	1.39806	1.03413	2.27234	1.37539	1.29666	2.02043	2.03688	2.64181	2.2507	1.25276	2.5219	1.84204	2.5205	2.02939	2.28634	3.21826	2.03702	2.65384	2.13269	1.14086	2.00275	2.07118	2.34322	1.1969	1.80732	1.23777	1.10411	1.22136	1.31714	1.76626	1.26056	2.41068	1.08296	2.12536	2.52684	2.06598	2.11452	1.25797	2.17149	1.66809	1.71686	2.32354	2.38186	1.81541	1.32843	2.50735	2.40261
147.894	2.3172	1.58403	1.41151	1.05422	2.26932	1.38856	1.29975	2.00902	2.02426	2.61707	2.25369	1.24881	2.51552	1.81042	2.53109	2.05278	2.29097	3.21259	2.05224	2.63553	2.10971	1.13907	1.99769	2.07157	2.36667	1.18222	1.80752	1.22264	1.10952	1.24464	1.32334	1.73959	1.25065	2.40299	1.06696	2.12974	2.53186	2.07446	2.11372	1.25303	2.18014	1.67025	1.72024	2.33725	2.37481	1.80333	1.29787	2.48567	2.44177
148.209	2.33995	1.54947	1.4195	1.06033	2.2607	1.36518	1.30818	2.01241	2.02751	2.59361	2.27119	1.27453	2.52814	1.7684	2.53244	2.05748	2.29982	3.23174	2.05095	2.63092	2.08698	1.14154	1.98661	2.06367	2.3806	1.18351	1.79535	1.22283	1.13706	1.27232	1.30279	1.72699	1.23561	2.37853	1.054	2.1366	2.50006	2.0605	2.12162	1.25486	2.2043	1.67674	1.71631	2.34008	2.35276	1.8024	1.30163	2.46438	2.44669
148.524	2.35802	1.54579	1.39765	1.04499	2.24832	1.33849	1.33254	2.01541	2.03634	2.57836	2.28332	1.27477	2.52595	1.77822	2.52889	2.02831	2.29606	3.24312	2.05878	2.63942	2.08281	1.14786	1.97377	2.04828	2.38953	1.19467	1.78406	1.22892	1.17664	1.29236	1.26624	1.72685	1.21632	2.37441	1.05675	2.11637	2.46634	2.06706	2.147	1.26579	2.20269	1.68036	1.71562	2.35787	2.30659	1.79181	1.27628	2.47238	2.44307
148.84	2.35533	1.54168	1.38333	1.04573	2.24077	1.35916	1.37626	2.01204	2.043	2.56315	2.30422	1.27317	2.52425	1.80054	2.54206	2.02088	2.29098	3.24205	2.06722	2.65822	2.11179	1.14888	1.95771	2.07362	2.39462	1.23266	1.79897	1.23076	1.19106	1.28276	1.2349	1.72638	1.18445	2.37391	1.05414	2.1181	2.46813	2.06685	2.15994	1.24897	2.2003	1.67091	1.70075	2.38437	2.29819	1.77135	1.23802	2.49363	2.42456
149.155	2.32618	1.5364	1.3729	1.03701	2.25712	1.36554	1.38147	2.02248	2.0674	2.56216	2.32345	1.27552	2.53893	1.82001	2.53172	1.99613	2.27207	3.22822	2.07784	2.64874	2.13256	1.14767	1.95655	2.09273	2.42065	1.21692	1.78967	1.22167	1.20787	1.27805	1.21054	1.71778	1.18111	2.3577	1.05363	2.11071	2.45127	2.06167	2.15444	1.23784	2.19839	1.65658	1.68873	2.39067	2.33105	1.72462	1.19267	2.51924	2.41926
149.47	2.3072	1.5433	1.3619	1.03543	2.26764	1.37208	1.38617	1.99308	2.06682	2.553	2.32804	1.27911	2.55234	1.84102	2.52576	1.98869	2.25674	3.21812	2.08395	2.63305	2.10433	1.14312	1.97786	2.07143	2.39286	1.22033	1.77691	1.23144	1.20554	1.26811	1.22023	1.71785	1.18091	2.34985	1.05382	2.07949	2.44808	2.04935	2.15616	1.24469	2.15801	1.64828	1.6983	2.38778	2.32248	1.68032	1.16168	2.50608	2.38987
149.786	2.32145	1.56059	1.35486	1.02938	2.25801	1.34752	1.41256	1.96808	2.0782	2.51453	2.3187	1.25839	2.55578	1.83707	2.54578	1.98809	2.23712	3.23136	2.06861	2.63708	2.10813	1.13889	1.99921	2.04315	2.39288	1.21161	1.77541	1.24422	1.19169	1.2697	1.21487	1.70369	1.16997	2.34419	1.04525	2.06034	2.41351	2.04445	2.16314	1.24494	2.12899	1.66113	1.7071	2.38452	2.30231	1.65634	1.1594	2.50975	2.37219
150.101	2.33199	1.56969	1.34335	1.02696	2.23523	1.3246	1.4353	1.96434	2.08128	2.49824	2.32237	1.24328	2.5576	1.81317	2.5428	1.97535	2.18894	3.22297	2.05732	2.64607	2.1425	1.13218	1.99039	2.0263	2.39021	1.23799	1.76747	1.24234	1.20334	1.27537	1.22673	1.70301	1.18292	2.33285	1.04613	2.05557	2.38054	2.04433	2.16789	1.26186	2.11617	1.662	1.69657	2.39684	2.3203	1.66762	1.16065	2.51996	2.35841
150.416	2.35434	1.56065	1.34229	1.02348	2.22928	1.3006	1.45688	1.97537	2.0885	2.49135	2.32885	1.23094	2.5846	1.8191	2.54883	2.00343	2.15328	3.22169	2.04313	2.64651	2.15763	1.11861	1.97538	2.02635	2.39371	1.26336	1.7828	1.24645	1.22051	1.28482	1.22258	1.70547	1.17624	2.32832	1.04404	2.06508	2.35551	2.0508	2.18911	1.28779	2.09781	1.64923	1.68558	2.41829	2.32273	1.69407	1.176	2.54639	2.3585
150.732	2.34646	1.55609	1.34616	1.02455	2.2226	1.30554	1.4649	1.97835	2.0901	2.4598	2.34198	1.23168	2.59614	1.83171	2.54049	2.02768	2.14325	3.22545	2.02072	2.63904	2.13965	1.10454	1.9604	2.01936	2.40341	1.2721	1.79055	1.26513	1.2058	1.28952	1.195	1.70104	1.17617	2.35422	1.04743	2.06648	2.31921	2.04829	2.19879	1.27735	2.09704	1.64798	1.68299	2.4039	2.34547	1.68701	1.20134	2.55651	2.29037
151.047	2.33546	1.57636	1.34232	1.00414	2.20453	1.30489	1.45373	1.98905	2.07943	2.48819	2.32643	1.23919	2.58195	1.85946	2.5229	2.02681	2.13949	3.22235	2.01831	2.65809	2.15629	1.10615	1.97174	2.02026	2.39566	1.27211	1.78093	1.2731	1.18441	1.28419	1.18342	1.706	1.17851	2.34499	1.05431	2.05696	2.27471	2.04995	2.20631	1.27787	2.103	1.66014	1.67715	2.37721	2.36118	1.68799	1.21248	2.56372	2.2181
151.362	2.30382	1.60135	1.34429	0.999305	2.20589	1.33394	1.43598	1.98975	2.07579	2.52172	2.29938	1.22618	2.55337	1.87865	2.50786	2.02895	2.14331	3.23755	2.02239	2.65944	2.158	1.10868	1.98939	2.0384	2.38619	1.26944	1.78797	1.27528	1.15568	1.28618	1.18234	1.72672	1.18441	2.35052	1.0578	2.05023	2.27975	2.06483	2.18124	1.26522	2.11272	1.66891	1.68731	2.3633	2.38069	1.65856	1.1869	2.58237	2.17564
151.678	2.28633	1.61176	1.36575	1.01475	2.19413	1.34514	1.44028	1.99372	2.05988	2.53077	2.25937	1.21843	2.55952	1.87078	2.49926	2.04349	2.1298	3.20892	2.01372	2.67577	2.17747	1.10102	1.98663	2.02049	2.34964	1.25518	1.78043	1.26217	1.12106	1.27443	1.18305	1.7308	1.19784	2.33531	1.048	2.04482	2.29531	2.07283	2.17681	1.25415	2.11561	1.65859	1.67609	2.35568	2.40443	1.63386	1.17141	2.59097	2.15448
151.993	2.27627	1.60397	1.39698	1.00787	2.18106	1.30658	1.43005	1.99504	2.05652	2.53154	2.25394	1.19999	2.58888	1.87323	2.48214	2.06131	2.10122	3.2064	2.03511	2.68256	2.19012	1.09716	1.98146	2.00076	2.31611	1.22069	1.75965	1.25332	1.1296	1.28273	1.20775	1.73539	1.2113	2.32952	1.0472	2.02739	2.29005	2.07189	2.17879	1.25414	2.13448	1.66301	1.67522	2.34484	2.42345	1.64381	1.14727	2.59857	2.15966
152.308	2.26129	1.60677	1.40482	1.00146	2.15085	1.29231	1.44808	1.98446	2.05355	2.53153	2.23943	1.19062	2.58372	1.86283	2.47823	2.05842	2.10323	3.21289	2.01672	2.69833	2.18232	1.09273	1.97052	1.982	2.29141	1.21798	1.76107	1.25781	1.13275	1.27118	1.23994	1.74435	1.21156	2.34046	1.05989	2.03572	2.27785	2.05411	2.20266	1.2653	2.12521	1.66007	1.6918	2.31288	2.42143	1.70044	1.14167	2.62557	2.18498
152.624	2.27755	1.61053	1.40134	0.994885	2.15601	1.27744	1.43206	1.98833	2.04001	2.53324	2.23204	1.18572	2.58979	1.83257	2.47869	2.04305	2.1237	3.20927	1.99336	2.69174	2.20172	1.08709	1.94939	2.00581	2.32091	1.21377	1.77133	1.23793	1.135	1.26607	1.25361	1.75381	1.20113	2.36093	1.0682	2.06633	2.25627	2.02312	2.20329	1.26348	2.127	1.65206	1.68849	2.30078	2.41747	1.67931	1.12783	2.66329	2.1756
152.939	2.25846	1.61096	1.40187	0.993398	2.17233	1.28867	1.40891	1.99713	2.01715	2.54758	2.23918	1.2041	2.57643	1.81349	2.46693	2.03594	2.1422	3.19647	1.97432	2.67927	2.20039	1.09104	1.92256	2.00901	2.31446	1.21125	1.76376	1.21846	1.12343	1.24377	1.27579	1.76106	1.20032	2.35995	1.07331	2.08539	2.27327	2.00108	2.22239	1.24473	2.12345	1.64362	1.67347	2.30993	2.41671	1.69199	1.12186	2.67599	2.15455
153.254	2.25609	1.61042	1.40682	1.00195	2.19708	1.29742	1.40956	1.98369	2.0171	2.53962	2.21952	1.21612	2.55675	1.82974	2.47433	2.04028	2.15061	3.17387	1.96601	2.66803	2.15885	1.09144	1.92978	2.00176	2.33027	1.18332	1.76942	1.23798	1.11329	1.24021	1.27484	1.74918	1.19082	2.38267	1.06636	2.09418	2.2891	1.99777	2.2207	1.22843	2.13492	1.64147	1.6671	2.302	2.41816	1.72384	1.158	2.67966	2.1454
153.57	2.2448	1.6088	1.4075	0.996371	2.17815	1.31157	1.42606	1.97114	2.00957	2.5362	2.21196	1.2355	2.53631	1.81825	2.49261	2.01587	2.16255	3.1631	1.96504	2.6604	2.11416	1.09387	1.95393	1.98127	2.36297	1.15845	1.75512	1.23688	1.12247	1.19954	1.26154	1.75521	1.18928	2.38982	1.0559	2.0848	2.30201	1.9866	2.18775	1.21486	2.11036	1.64919	1.67195	2.2767	2.41412	1.71224	1.14765	2.7009	2.12645
153.885	2.23113	1.61491	1.40497	0.998534	2.17181	1.29895	1.44299	1.95914	2.02159	2.53207	2.22017	1.21544	2.49416	1.79983	2.50488	1.98835	2.1714	3.15293	1.9497	2.65574	2.10448	1.10103	1.95787	1.98483	2.36936	1.14248	1.75211	1.22477	1.15161	1.16805	1.26865	1.76269	1.18571	2.37104	1.06498	2.08073	2.32036	1.9815	2.1908	1.22646	2.08784	1.65315	1.67048	2.27107	2.39375	1.7128	1.16002	2.71	2.1587
154.2	2.24127	1.61472	1.39967	1.00773	2.17335	1.29617	1.45728	1.93237	2.04833	2.52885	2.25232	1.21854	2.48591	1.77481	2.50141	1.97889	2.16926	3.17176	1.94266	2.64674	2.12816	1.10275	1.92365	1.99265	2.34868	1.15174	1.75991	1.25138	1.15511	1.16143	1.2683	1.76076	1.18329	2.38435	1.06355	2.09129	2.35602	1.97814	2.18599	1.21756	2.06	1.65458	1.68252	2.27012	2.37066	1.70573	1.15627	2.7359	2.176
154.516	2.22264	1.60575	1.38525	1.00424	2.1615	1.29373	1.45509	1.93158	2.03336	2.53228	2.27576	1.23074	2.50369	1.79321	2.50959	1.97339	2.15164	3.1468	1.92957	2.63413	2.1257	1.09876	1.90945	1.99806	2.32159	1.15349	1.74015	1.2517	1.16649	1.15768	1.2743	1.74215	1.18188	2.37685	1.05855	2.11747	2.36222	1.97895	2.20821	1.22407	2.02604	1.65304	1.67088	2.26447	2.38699	1.7233	1.15412	2.69869	2.17361
154.831	2.23663	1.59527	1.35842	1.00402	2.15168	1.3029	1.43928	1.93035	2.03265	2.52232	2.29348	1.23742	2.49383	1.81762	2.51619	1.9781	2.16882	3.17779	1.92467	2.57222	2.09996	1.10619	1.89451	2.0228	2.34537	1.1541	1.73179	1.25857	1.19709	1.16655	1.26926	1.7548	1.16814	2.37132	1.06649	2.13667	2.35778	1.96487	2.20358	1.21426	2.03379	1.6554	1.67443	2.26882	2.39059	1.74266	1.16763	2.67544	2.18638
155.146	2.24127	1.62022	1.33699	1.03349	2.15962	1.30877	1.42593	1.92287	2.04962	2.51264	2.27316	1.25893	2.49602	1.81069	2.51743	1.9745	2.17725	3.20294	1.8964	2.57114	2.0732	1.10956	1.9003	2.01978	2.3774	1.15196	1.72979	1.25873	1.20951	1.1577	1.25657	1.74279	1.17094	2.3693	1.05508	2.14167	2.34282	1.95241	2.18571	1.20008	2.05281	1.63477	1.66259	2.28043	2.37527	1.73162	1.20148	2.67691	2.17734
155.462	2.2483	1.60748	1.34613	1.03831	2.18392	1.30682	1.43312	1.90962	2.04057	2.5235	2.24846	1.26948	2.50262	1.78873	2.52236	1.98809	2.14777	3.19023	1.88542	2.58219	2.05782	1.11268	1.91477	2.0256	2.40904	1.1608	1.74642	1.25151	1.19526	1.16781	1.24751	1.70683	1.17458	2.35483	1.0459	2.14821	2.33217	1.95861	2.16947	1.18277	2.08076	1.6169	1.64972	2.30359	2.36139	1.69163	1.23548	2.66762	2.15776
155.777	2.22348	1.60738	1.36042	1.04131	2.19056	1.31648	1.45323	1.90566	2.06301	2.5451	2.22974	1.265	2.49179	1.79199	2.50912	2.02953	2.1511	3.19337	1.88173	2.61676	2.05786	1.12343	1.92214	2.0205	2.40124	1.17839	1.76064	1.27127	1.19282	1.18868	1.24641	1.69207	1.17788	2.33157	1.04279	2.15916	2.3194	1.98286	2.17255	1.15179	2.09735	1.61594	1.64138	2.31349	2.35447	1.69108	1.26279	2.66743	2.17954
156.092	2.20067	1.61131	1.35564	1.05664	2.18436	1.31221	1.48078	1.88597	2.08543	2.55601	2.22491	1.22653	2.48805	1.79613	2.48978	2.04996	2.12161	3.19333	1.87562	2.62063	2.05865	1.12519	1.93163	2.02265	2.41317	1.193	1.77642	1.29241	1.20108	1.2128	1.2222	1.68005	1.18907	2.32812	1.04466	2.15332	2.32235	1.99743	2.1586	1.13867	2.10128	1.61908	1.63948	2.32499	2.36777	1.68167	1.27297	2.64098	2.18141
156.408	2.21059	1.60872	1.34582	1.06551	2.1651	1.30861	1.46734	1.87697	2.06367	2.5751	2.22684	1.23534	2.45599	1.79164	2.46363	2.02655	2.11126	3.18848	1.86177	2.58943	2.06997	1.11137	1.93081	2.03375	2.39544	1.20703	1.77871	1.2759	1.2194	1.22209	1.22084	1.66111	1.19182	2.29327	1.04423	2.13943	2.32939	1.97712	2.15031	1.14031	2.09982	1.62091	1.64871	2.30942	2.36193	1.67606	1.24003	2.58104	2.16337
156.723	2.21266	1.64486	1.33029	1.06499	2.16175	1.31123	1.46072	1.85901	2.03882	2.57541	2.23731	1.22194	2.42078	1.80144	2.43898	2.02769	2.11875	3.19643	1.88238	2.57394	2.06863	1.10274	1.93205	2.01951	2.39684	1.20276	1.77984	1.26463	1.19318	1.24345	1.22115	1.65216	1.20128	2.26702	1.05335	2.14316	2.336	1.94775	2.16398	1.1465	2.11415	1.62109	1.64965	2.30082	2.36756	1.68828	1.22444	2.51973	2.14072
157.038	2.20769	1.65111	1.32363	1.05084	2.16103	1.30788	1.42467	1.86336	2.02391	2.57632	2.23635	1.22608	2.45177	1.8055	2.41284	2.01917	2.13718	3.19711	1.88933	2.58012	2.09069	1.09302	1.9248	2.01469	2.38871	1.20603	1.77006	1.26629	1.17286	1.25675	1.20938	1.64989	1.2068	2.23328	1.04589	2.13372	2.36456	1.94919	2.13621	1.16193	2.11012	1.62157	1.64425	2.28768	2.35428	1.72628	1.21446	2.50006	2.12702
157.354	2.20417	1.62121	1.32567	1.06771	2.1424	1.2825	1.40434	1.87568	2.02171	2.56588	2.2242	1.21741	2.44346	1.82508	2.40886	2.01889	2.14383	3.21244	1.87428	2.59786	2.04635	1.0883	1.92298	2.0003	2.39772	1.19483	1.76591	1.25625	1.18681	1.24147	1.19306	1.66706	1.19719	2.20998	1.04267	2.11899	2.35474	1.95483	2.13552	1.17409	2.11423	1.61344	1.63541	2.27416	2.33435	1.74726	1.23331	2.47311	2.11725
157.669	2.21881	1.62587	1.32583	1.0669	2.13954	1.25132	1.39741	1.8662	2.02925	2.5395	2.19027	1.20385	2.43295	1.80095	2.40554	2.00722	2.15754	3.18904	1.87768	2.60587	2.03943	1.10115	1.90227	1.97222	2.39958	1.18925	1.76941	1.25889	1.16067	1.23352	1.19315	1.66844	1.19133	2.19014	1.0449	2.09899	2.3697	1.94916	2.13797	1.16914	2.13695	1.60579	1.6303	2.27744	2.30354	1.71402	1.24544	2.50716	2.11494
157.984	2.18304	1.62228	1.3358	1.05935	2.14281	1.21635	1.42063	1.86391	2.03397	2.53166	2.18658	1.1994	2.44614	1.7813	2.39839	2.00372	2.15678	3.17392	1.88416	2.65005	2.04135	1.10634	1.91069	1.96258	2.40474	1.18622	1.78298	1.24627	1.13915	1.22936	1.19565	1.64336	1.19761	2.16792	1.04621	2.08892	2.37245	1.95583	2.13405	1.16802	2.11966	1.59625	1.61843	2.29706	2.27148	1.69255	1.23885	2.51993	2.10238
158.3	2.16328	1.60641	1.32115	1.02847	2.13278	1.21246	1.43581	1.85955	2.02033	2.53338	2.21586	1.20905	2.43083	1.76603	2.38475	1.99793	2.16269	3.15173	1.87743	2.63903	2.04271	1.11395	1.93132	1.97148	2.3897	1.18716	1.7845	1.24428	1.10151	1.25873	1.19184	1.64012	1.20953	2.16415	1.05595	2.08699	2.3662	1.97127	2.1372	1.17352	2.08036	1.60481	1.62697	2.32253	2.26483	1.67318	1.21814	2.50116	2.08503
158.615	2.15891	1.60393	1.28453	1.04032	2.11078	1.20203	1.4156	1.8656	2.02313	2.51266	2.23809	1.19981	2.42734	1.79271	2.39091	1.99685	2.17787	3.19912	1.88185	2.60732	2.06738	1.12607	1.92668	1.94449	2.36942	1.19059	1.77337	1.23915	1.07986	1.27082	1.1979	1.65404	1.21765	2.16874	1.04948	2.08627	2.35825	1.9672	2.14251	1.17171	2.06479	1.61507	1.60945	2.32106	2.26689	1.68765	1.21619	2.46187	2.0528
158.93	2.17185	1.59083	1.26242	1.03599	2.07688	1.20099	1.40004	1.86977	2.01522	2.47751	2.26241	1.20715	2.42679	1.7777	2.40861	1.96	2.12617	3.18814	1.85947	2.57101	2.05518	1.12291	1.91613	1.9217	2.37722	1.14615	1.75765	1.22833	1.09146	1.27485	1.18871	1.64729	1.22138	2.16577	1.0443	2.06275	2.37514	1.95464	2.14296	1.19378	2.07974	1.62147	1.58873	2.32096	2.29149	1.71804	1.22418	2.41569	2.03606
159.246	2.18416	1.57917	1.25988	1.02772	2.05697	1.20265	1.38439	1.86118	1.99269	2.44005	2.26039	1.22207	2.42966	1.77947	2.41788	1.94652	2.13178	3.15125	1.84827	2.55264	2.05579	1.12135	1.89627	1.90216	2.3782	1.13892	1.72745	1.22054	1.09399	1.30466	1.18807	1.62526	1.22785	2.17584	1.04675	2.05979	2.39633	1.93502	2.13872	1.2154	2.09802	1.60899	1.57732	2.29923	2.29033	1.73013	1.2179	2.43699	2.0281
159.561	2.167	1.57497	1.25863	1.00277	2.06933	1.21161	1.41826	1.87706	2.01864	2.42171	2.25855	1.21055	2.45284	1.77203	2.43933	1.94483	2.13395	3.15661	1.85187	2.58341	2.05891	1.13875	1.88097	1.882	2.35631	1.13315	1.72106	1.23911	1.05847	1.30337	1.16576	1.59449	1.23777	2.20239	1.0578	2.07513	2.40794	1.93805	2.1458	1.19817	2.0831	1.60318	1.56359	2.32318	2.27328	1.70717	1.21295	2.52853	2.0426
159.876	2.17277	1.55362	1.26848	1.00969	2.08671	1.20391	1.41448	1.87418	2.05269	2.43919	2.25098	1.19597	2.49059	1.75252	2.45552	1.94562	2.10994	3.1549	1.80287	2.61059	2.06086	1.14538	1.88226	1.88328	2.31743	1.13738	1.73596	1.25221	1.05148	1.32247	1.16481	1.57274	1.25597	2.22737	1.0642	2.08885	2.38567	1.97459	2.15302	1.18743	2.07271	1.60163	1.5741	2.36214	2.24896	1.67381	1.19127	2.56492	2.06483
160.192	2.17817	1.54653	1.26164	1.015	2.07012	1.24981	1.42411	1.87097	2.06297	2.40223	2.24865	1.19359	2.47606	1.75682	2.46344	1.96171	2.1016	3.11437	1.80443	2.59985	2.05624	1.15599	1.88884	1.87061	2.30998	1.14911	1.74863	1.25596	1.06421	1.31264	1.17996	1.54624	1.26661	2.25065	1.08173	2.0968	2.34326	1.97688	2.16439	1.17441	2.07554	1.59481	1.58842	2.3918	2.25589	1.63535	1.15325	2.56106	2.0638
160.507	2.1711	1.56704	1.27122	1.01168	2.08897	1.28663	1.42685	1.86658	2.05804	2.38011	2.21879	1.17732	2.50953	1.7597	2.45448	1.94427	2.08861	3.05642	1.78936	2.59382	2.07293	1.15065	1.90552	1.87771	2.30157	1.15495	1.75176	1.239	1.05049	1.31724	1.1991	1.51826	1.28888	2.24792	1.09558	2.09665	2.34062	1.96925	2.14002	1.1803	2.05301	1.58618	1.59107	2.41407	2.27572	1.62554	1.13427	2.58192	2.08223
160.822	2.17686	1.5676	1.27383	1.02579	2.09519	1.31046	1.44947	1.85522	2.04991	2.36619	2.23941	1.18289	2.56225	1.74406	2.45012	1.94727	2.04715	3.06654	1.79435	2.59565	2.09401	1.14208	1.92863	1.89948	2.32717	1.15414	1.74435	1.22985	1.06206	1.304	1.20891	1.50421	1.30107	2.25621	1.10377	2.07603	2.32799	1.98023	2.1159	1.18269	2.02735	1.56211	1.589	2.42849	2.28046	1.66591	1.12709	2.55562	2.09588
161.138	2.19375	1.56568	1.26096	1.02206	2.08061	1.33425	1.44872	1.85367	2.04734	2.33956	2.25309	1.19857	2.55758	1.74704	2.44654	1.94682	2.01301	3.05414	1.80622	2.55238	2.09547	1.14669	1.94063	1.87613	2.30323	1.16519	1.71815	1.25866	1.06951	1.30283	1.20369	1.5113	1.29889	2.26456	1.10099	2.05317	2.34204	1.97444	2.10602	1.19334	2.03752	1.55169	1.58249	2.41681	2.27815	1.68579	1.11799	2.5421	2.10253
161.453	2.19194	1.5436	1.26636	1.04174	2.06723	1.35293	1.42511	1.84663	2.03209	2.3426	2.23237	1.17833	2.51556	1.75237	2.43575	1.94377	1.99347	3.04341	1.81365	2.53974	2.10882	1.15392	1.90902	1.8665	2.31189	1.16154	1.70435	1.2785	1.08278	1.29633	1.20838	1.53461	1.286	2.2696	1.09728	2.06022	2.38145	1.96723	2.1195	1.20794	2.05719	1.55512	1.56295	2.37065	2.27329	1.70497	1.11795	2.56398	2.09331
161.768	2.22004	1.5571	1.29265	1.04094	2.06103	1.37183	1.41105	1.83425	2.01275	2.34916	2.2282	1.18143	2.50233	1.75114	2.43765	1.92118	1.98698	2.98364	1.79967	2.54121	2.10383	1.14151	1.90678	1.91142	2.3218	1.17683	1.70622	1.29103	1.09078	1.29809	1.18945	1.53447	1.27158	2.27134	1.11038	2.07778	2.41675	1.96244	2.12577	1.23131	2.05346	1.55259	1.56216	2.35934	2.27777	1.69991	1.12378	2.58021	2.11076
162.084	2.22209	1.54736	1.30119	1.03907	2.07592	1.39865	1.40872	1.8255	1.99603	2.32835	2.20628	1.19566	2.49679	1.75008	2.41326	1.94159	2.02871	2.96381	1.82191	2.54974	2.09207	1.13053	1.90466	1.92814	2.30404	1.17806	1.70042	1.2809	1.06513	1.27916	1.18617	1.52736	1.26684	2.27857	1.1197	2.10481	2.42085	1.94773	2.10697	1.21959	2.0209	1.54403	1.56752	2.3668	2.26021	1.68177	1.13768	2.6178	2.12236
162.399	2.20676	1.54108	1.30127	1.04678	2.06329	1.40547	1.39484	1.85616	2.00749	2.31848	2.18541	1.19569	2.4803	1.74845	2.39362	1.93499	2.03285	2.98158	1.81573	2.56602	2.08595	1.13349	1.90537	1.91331	2.31882	1.15447	1.69159	1.28501	1.0764	1.23634	1.20719	1.53961	1.25932	2.26166	1.11987	2.10318	2.39858	1.95442	2.10454	1.21436	2.01073	1.5382	1.56509	2.37848	2.24131	1.67548	1.1868	2.62382	2.14812
162.715	2.20675	1.53356	1.29988	1.07368	2.05237	1.38103	1.36989	1.84425	1.9883	2.3074	2.18832	1.19126	2.47331	1.7607	2.40383	1.96144	2.01802	2.9858	1.80654	2.56259	2.09161	1.1235	1.90896	1.90874	2.3541	1.15895	1.6704	1.27845	1.11871	1.23122	1.21955	1.57858	1.24907	2.24992	1.12278	2.10238	2.38455	1.95973	2.09411	1.23078	2.0143	1.53412	1.57092	2.35552	2.22934	1.69975	1.23553	2.58469	2.14355
163.03	2.21505	1.52183	1.30349	1.08161	2.04306	1.38218	1.34351	1.85157	1.98047	2.28174	2.20905	1.19432	2.47595	1.77109	2.3987	1.94522	2.04297	2.98447	1.81683	2.55351	2.12485	1.12337	1.90184	1.92338	2.37628	1.15655	1.63754	1.28162	1.14992	1.21695	1.23208	1.60376	1.2271	2.23152	1.11858	2.10252	2.3911	1.96178	2.09143	1.21455	2.0065	1.53019	1.55727	2.30934	2.22487	1.76301	1.3083	2.61183	2.10876
163.345	2.20144	1.53893	1.31676	1.08718	2.05255	1.33598	1.33406	1.8441	1.99099	2.31363	2.1883	1.20157	2.49107	1.78861	2.41878	1.93579	2.00765	3.0148	1.82175	2.58051	2.12694	1.11421	1.8797	1.94949	2.35237	1.13684	1.62877	1.26775	1.14436	1.23585	1.22634	1.60236	1.19961	2.21618	1.10781	2.11567	2.38548	1.9659	2.08021	1.1994	2.00893	1.53005	1.54531	2.2918	2.2214	1.79149	1.35542	2.66202	2.1024
163.661	2.17796	1.53763	1.30911	1.05994	2.03789	1.31665	1.30741	1.84071	1.98793	2.31509	2.19132	1.21221	2.47559	1.75937	2.41454	1.94073	1.99741	3.05233	1.83884	2.56919	2.11525	1.11396	1.86329	1.94698	2.36917	1.13075	1.63166	1.25563	1.13145	1.23544	1.2174	1.62708	1.17417	2.20853	1.09994	2.10946	2.37826	1.96029	2.06903	1.18882	2.01876	1.52869	1.55277	2.27171	2.22838	1.79532	1.36112	2.63528	2.0892
163.976	2.15634	1.52056	1.30319	1.03885	2.02261	1.29531	1.2689	1.86023	1.99634	2.32809	2.1795	1.23168	2.40586	1.7614	2.42499	1.95725	2.02145	3.06348	1.84865	2.55529	2.08034	1.11511	1.87224	1.94998	2.33777	1.13622	1.63148	1.2503	1.13757	1.23256	1.2107	1.65892	1.16681	2.20819	1.10125	2.11533	2.37505	1.93514	2.05828	1.19677	2.01925	1.54702	1.55419	2.25185	2.23772	1.76996	1.371	2.63309	2.1128
164.291	2.15782	1.50295	1.32201	1.06248	2.0343	1.29216	1.24835	1.86382	1.99986	2.36693	2.16376	1.2183	2.37731	1.76118	2.43378	1.94454	2.02025	3.10075	1.82465	2.59885	2.0606	1.11048	1.8801	1.94546	2.36606	1.13575	1.6371	1.20379	1.13998	1.22525	1.2083	1.66528	1.17042	2.2232	1.09988	2.16405	2.34975	1.93308	2.05235	1.18573	2.01463	1.55474	1.54512	2.22822	2.25673	1.7372	1.39374	2.61513	2.11234
164.607	2.16992	1.50475	1.31793	1.06098	2.03456	1.27656	1.25539	1.85967	1.99586	2.34507	2.16932	1.20618	2.41939	1.73263	2.45232	1.93679	2.04316	3.08431	1.82391	2.59658	2.05527	1.08791	1.88743	1.94314	2.3541	1.15193	1.64186	1.18227	1.14198	1.18869	1.20805	1.66633	1.17119	2.22389	1.08332	2.18323	2.31972	1.94614	2.0479	1.16366	1.98846	1.53941	1.5514	2.24264	2.25676	1.75402	1.40227	2.57195	2.12789
164.922	2.1626	1.48505	1.31929	1.05586	2.0411	1.25889	1.23789	1.86026	2.00836	2.36383	2.17796	1.21578	2.40821	1.70347	2.44187	1.95458	2.03149	3.11192	1.87045	2.58932	2.04942	1.08882	1.88149	1.91418	2.33046	1.14677	1.63585	1.16809	1.16098	1.17647	1.22548	1.66622	1.18057	2.21987	1.06583	2.18665	2.31251	1.95351	2.0358	1.14829	1.96292	1.54807	1.56337	2.26357	2.23339	1.74572	1.40475	2.53461	2.14262
165.237	2.14166	1.47952	1.3326	1.06256	2.03296	1.25135	1.24537	1.86551	2.0052	2.37364	2.17795	1.20207	2.4155	1.72246	2.45509	1.92042	2.017	3.1137	1.87035	2.57159	2.05479	1.09593	1.87248	1.90968	2.33881	1.15914	1.60904	1.17138	1.16163	1.17616	1.23739	1.66	1.18427	2.19364	1.05732	2.14919	2.2936	1.95259	2.04311	1.1474	1.95221	1.54672	1.5721	2.2552	2.20506	1.7417	1.38662	2.49859	2.13502
165.553	2.14592	1.47849	1.34967	1.05608	2.0517	1.22992	1.23717	1.84056	2.0018	2.40359	2.18722	1.21595	2.42884	1.71793	2.46375	1.89517	2.01531	3.14168	1.88702	2.54186	2.04758	1.09374	1.87527	1.94693	2.33325	1.18906	1.62499	1.17819	1.15447	1.17319	1.21544	1.66443	1.17428	2.17172	1.05292	2.12401	2.25345	1.945	2.04185	1.13258	1.93163	1.56236	1.58457	2.23593	2.2135	1.72244	1.34474	2.47732	2.12887
165.868	2.14437	1.49599	1.35154	1.05277	2.04648	1.20429	1.24227	1.84581	2.02367	2.39803	2.17699	1.21993	2.45166	1.72672	2.45324	1.86463	2.01581	3.18774	1.89979	2.54068	2.05531	1.10543	1.87586	1.97032	2.29885	1.16532	1.62764	1.16142	1.10594	1.17039	1.2208	1.64818	1.1644	2.15266	1.04384	2.10213	2.25722	1.94673	2.04351	1.11887	1.92698	1.57252	1.58532	2.25129	2.23008	1.6959	1.31029	2.47163	2.11645
166.183	2.13101	1.5228	1.34681	1.05821	2.05734	1.20454	1.2208	1.84847	2.0242	2.38429	2.15592	1.22241	2.4463	1.72797	2.46175	1.85474	2.00157	3.19421	1.90745	2.53731	2.03132	1.09776	1.88566	1.98956	2.27903	1.15924	1.64271	1.15637	1.10128	1.16758	1.21012	1.64195	1.17215	2.16276	1.03926	2.08249	2.2528	1.93594	2.02544	1.12518	1.91892	1.56164	1.5843	2.28183	2.24814	1.65545	1.28935	2.42803	2.11867
166.499	2.13349	1.5194	1.34876	1.07009	2.07223	1.23884	1.22271	1.85314	1.98079	2.42377	2.17185	1.22246	2.41658	1.70673	2.45107	1.86869	2.00899	3.18751	1.91196	2.52748	2.02017	1.10117	1.89517	1.95554	2.31858	1.18375	1.62238	1.17665	1.0898	1.15868	1.23486	1.6515	1.18765	2.17642	1.03342	2.07324	2.27362	1.93149	2.03646	1.12028	1.90209	1.56382	1.57812	2.28184	2.24797	1.65323	1.27986	2.37048	2.12552
166.814	2.13943	1.53133	1.34329	1.07994	2.07085	1.2177	1.23693	1.86229	1.99525	2.39116	2.18239	1.22749	2.39164	1.71936	2.45584	1.90541	2.01251	3.16248	1.92127	2.50519	2.03233	1.11562	1.90373	1.93098	2.33464	1.18052	1.61202	1.17938	1.09993	1.16941	1.2394	1.60106	1.20552	2.18105	1.02919	2.09048	2.29467	1.93189	2.06963	1.10833	1.90635	1.57137	1.56084	2.28691	2.24436	1.66088	1.26851	2.36547	2.13771
167.129	2.14545	1.53268	1.34422	1.09603	2.07453	1.23249	1.26964	1.85136	2.00223	2.35723	2.17672	1.18062	2.40064	1.76414	2.42472	1.88887	2.0532	3.1861	1.90032	2.53784	2.09095	1.11267	1.87172	1.90105	2.366	1.18059	1.644	1.16905	1.11445	1.17427	1.24105	1.55516	1.21003	2.169	1.02451	2.12347	2.29471	1.938	2.08375	1.08981	1.9153	1.56793	1.55299	2.29993	2.23287	1.65122	1.26244	2.34954	2.12954
167.445	2.14426	1.53031	1.33452	1.08206	2.08184	1.23195	1.2484	1.83395	2.0155	2.27955	2.17537	1.16704	2.42547	1.74788	2.3922	1.88459	2.06094	3.1672	1.89882	2.51735	2.09741	1.10689	1.85714	1.93578	2.35295	1.18473	1.6689	1.19109	1.08853	1.2099	1.23279	1.55241	1.20671	2.14752	1.02681	2.12202	2.30592	1.94225	2.10312	1.09614	1.88866	1.57087	1.55968	2.315	2.2174	1.6661	1.25385	2.33761	2.11664
167.76	2.12318	1.54757	1.34192	1.08335	2.07508	1.23291	1.26268	1.83891	2.03042	2.26809	2.17926	1.17445	2.3976	1.78618	2.37145	1.89523	2.04213	3.17036	1.92162	2.53673	2.08843	1.10901	1.86466	1.97004	2.30578	1.15529	1.67289	1.21269	1.09119	1.23699	1.22323	1.54256	1.20622	2.13948	1.04336	2.09693	2.31411	1.92678	2.09692	1.10235	1.87969	1.58008	1.55828	2.31047	2.22844	1.64777	1.27072	2.35944	2.11726
168.075	2.08814	1.55486	1.30109	1.06295	2.08528	1.25321	1.29187	1.82085	2.04012	2.20491	2.18272	1.14728	2.42272	1.78388	2.35889	1.89132	2.0892	3.12672	1.888	2.55138	2.09065	1.10033	1.8583	1.97811	2.28595	1.1379	1.67367	1.22194	1.0938	1.23621	1.22958	1.537	1.20362	2.13799	1.06307	2.05198	2.29765	1.91768	2.09817	1.11537	1.89348	1.58072	1.55794	2.29075	2.2455	1.65109	1.27049	2.3816	2.11457
168.391	2.0743	1.55536	1.30294	1.05507	2.08771	1.24634	1.25816	1.8022	2.04056	2.2086	2.16508	1.16137	2.42548	1.79625	2.35126	1.89624	2.10269	3.13145	1.89035	2.58492	2.10143	1.09515	1.86521	1.96991	2.28217	1.13216	1.68989	1.23102	1.0916	1.25294	1.22237	1.55475	1.2018	2.15884	1.05968	2.07102	2.29052	1.91844	2.09211	1.1231	1.90307	1.58611	1.557	2.29618	2.2509	1.64253	1.26327	2.3991	2.12406
168.706	2.08818	1.57194	1.29716	1.05528	2.10003	1.26561	1.25556	1.78843	2.04342	2.1752	2.16114	1.14354	2.42107	1.81405	2.33833	1.92926	2.08192	3.11272	1.88625	2.57345	2.11513	1.09102	1.84863	1.93841	2.26399	1.12171	1.69761	1.22881	1.0796	1.24049	1.23109	1.55357	1.21395	2.19741	1.05737	2.09692	2.32227	1.91648	2.08433	1.12804	1.88941	1.57301	1.54474	2.28966	2.25895	1.63773	1.23809	2.41701	2.12181
169.021	2.10702	1.59395	1.28193	1.06436	2.10996	1.29515	1.24315	1.77284	2.02979	2.18883	2.16169	1.13614	2.41754	1.80103	2.324	1.95062	2.10297	3.07142	1.88688	2.56468	2.11354	1.0938	1.82767	1.90098	2.29193	1.11075	1.68902	1.23806	1.10908	1.23463	1.23546	1.55578	1.23039	2.23022	1.05843	2.09293	2.33343	1.92597	2.0941	1.13637	1.86613	1.5486	1.52849	2.27989	2.27582	1.63865	1.19566	2.44337	2.11895
169.337	2.0782	1.59555	1.26482	1.03869	2.1057	1.31341	1.28075	1.78232	2.01292	2.22125	2.1638	1.1277	2.4277	1.78477	2.28151	1.96316	2.10337	3.05372	1.90291	2.57333	2.09766	1.09842	1.79559	1.87505	2.29229	1.11144	1.66694	1.23256	1.09897	1.24668	1.23588	1.55015	1.22422	2.24501	1.06046	2.08747	2.34243	1.93601	2.10945	1.14492	1.86603	1.54722	1.521	2.27477	2.28861	1.66561	1.14007	2.45845	2.12684
169.652	2.07683	1.58278	1.23935	1.02205	2.07899	1.26222	1.2886	1.76833	2.03902	2.17413	2.14601	1.12062	2.44799	1.76765	2.26249	1.94262	2.10066	3.03848	1.87534	2.56672	2.11052	1.10944	1.7623	1.88664	2.27703	1.07707	1.68058	1.21772	1.10983	1.24183	1.18637	1.55411	1.23011	2.22948	1.0598	2.07005	2.33445	1.9144	2.08782	1.15809	1.87034	1.54445	1.51783	2.26511	2.28429	1.67729	1.12038	2.45735	2.12904
169.967	2.08468	1.59146	1.25394	1.02205	2.07212	1.28433	1.30396	1.77112	2.02021	2.21615	2.13253	1.10815	2.47984	1.77236	2.25907	1.88721	2.12651	3.01273	1.86506	2.58941	2.08788	1.0949	1.74994	1.88054	2.22767	1.09092	1.65198	1.23523	1.11335	1.24179	1.17957	1.55827	1.22894	2.21821	1.06851	2.02765	2.31595	1.89662	2.04885	1.17847	1.87283	1.52568	1.51542	2.2638	2.28046	1.6784	1.12165	2.47517	2.12015
170.283	2.09744	1.6081	1.25698	1.02799	2.05503	1.26544	1.30127	1.75892	2.01587	2.23435	2.10738	1.1329	2.48236	1.72129	2.28943	1.87354	2.06413	3.00177	1.87314	2.55955	2.05194	1.10261	1.75863	1.89293	2.2267	1.07851	1.59805	1.25603	1.0879	1.24691	1.16137	1.59069	1.22847	2.22998	1.06906	1.99006	2.33423	1.88523	2.05443	1.20686	1.85975	1.50641	1.52576	2.25275	2.27864	1.67808	1.10994	2.51339	2.07652
170.598	2.06684	1.66841	1.25635	1.00564	2.04004	1.2557	1.3098	1.74433	1.99912	2.26717	2.1124	1.13773	2.46546	1.71967	2.29915	1.8712	2.065	2.98814	1.87757	2.57572	2.04311	1.09406	1.74303	1.88364	2.23207	1.06622	1.5687	1.2681	1.08534	1.21482	1.16325	1.58519	1.22529	2.24969	1.05845	1.97158	2.33694	1.87627	2.04659	1.20757	1.86849	1.49458	1.53085	2.24703	2.28135	1.66075	1.10026	2.53885	2.06183
170.913	2.06076	1.67611	1.26468	0.98531	2.04734	1.24687	1.26174	1.74431	1.98834	2.28764	2.10576	1.14743	2.47045	1.69236	2.30836	1.85344	2.07199	2.98941	1.86147	2.55742	2.0336	1.10762	1.71016	1.86019	2.29754	1.07459	1.54933	1.25234	1.09263	1.21573	1.18736	1.59426	1.23609	2.25929	1.05953	1.99084	2.33018	1.87872	2.03689	1.20934	1.89801	1.49249	1.53268	2.23301	2.27372	1.67606	1.06397	2.53154	2.05867
171.229	2.06366	1.69882	1.27942	0.990756	2.03499	1.23255	1.24229	1.74621	1.96461	2.27672	2.06481	1.18304	2.43987	1.69572	2.32511	1.85387	2.02598	3.01757	1.87268	2.55818	2.01251	1.11817	1.71395	1.86801	2.29332	1.08484	1.52731	1.24473	1.0751	1.21467	1.17143	1.59141	1.24653	2.25402	1.05696	2.01172	2.34325	1.88011	2.03088	1.20052	1.9144	1.4897	1.5352	2.22264	2.26127	1.69056	1.04188	2.54158	2.03545
171.544	2.0714	1.70792	1.27675	0.984382	2.02553	1.21292	1.2693	1.75779	1.97861	2.25928	2.09693	1.17319	2.43072	1.67648	2.34368	1.86834	2.02407	2.99021	1.87706	2.57886	2.00993	1.13218	1.72137	1.82567	2.2818	1.07615	1.50714	1.23321	1.07364	1.19655	1.16469	1.60345	1.246	2.24443	1.05521	2.02197	2.33007	1.89098	2.04426	1.19173	1.93292	1.49181	1.53117	2.19569	2.27508	1.68176	1.04452	2.51096	2.02883
171.859	2.05297	1.71407	1.25884	0.980364	2.00072	1.19148	1.2725	1.78765	1.95869	2.25586	2.09011	1.16326	2.43495	1.6698	2.36573	1.86706	2.03812	2.97718	1.87569	2.59714	2.02007	1.13356	1.72024	1.83677	2.28303	1.06918	1.48674	1.22911	1.0736	1.21928	1.16769	1.604	1.23348	2.21521	1.05259	2.02888	2.30506	1.90023	2.04081	1.19335	1.96395	1.49518	1.53602	2.21364	2.26415	1.67435	1.04389	2.43714	2.00932
172.175	2.01037	1.70876	1.26125	0.96249	1.97745	1.20775	1.27456	1.80882	1.94879	2.2478	2.10223	1.17341	2.42023	1.68031	2.37734	1.84276	2.02176	2.95907	1.85016	2.60547	2.01994	1.12502	1.74498	1.85984	2.27051	1.11945	1.49353	1.24803	1.0563	1.22951	1.16468	1.62891	1.22578	2.19097	1.05251	2.03834	2.27897	1.88731	2.0275	1.19325	1.97609	1.49284	1.54621	2.22814	2.22956	1.67573	1.07908	2.40296	2.0264
172.49	2.00952	1.69302	1.26685	0.970861	1.96922	1.17762	1.2775	1.79731	1.94946	2.23142	2.09708	1.17204	2.4288	1.71443	2.38848	1.87461	2.01004	2.96409	1.80855	2.53846	2.06453	1.1272	1.7592	1.87294	2.26808	1.14561	1.51387	1.23787	1.05016	1.222	1.18206	1.60937	1.21941	2.15847	1.05064	2.0515	2.25875	1.87381	2.02351	1.19763	1.96796	1.49106	1.54593	2.21095	2.21131	1.65174	1.09363	2.40808	2.0425
172.805	2.02726	1.67588	1.2707	0.983768	1.98457	1.21013	1.26871	1.79095	1.93216	2.18938	2.11593	1.17907	2.43563	1.69455	2.39963	1.87254	2.0142	2.93868	1.82485	2.53687	2.05389	1.11993	1.79874	1.89036	2.26118	1.15502	1.50743	1.23549	1.07789	1.21858	1.21382	1.60208	1.19924	2.1415	1.04375	2.0755	2.25536	1.8801	2.03682	1.20377	1.96972	1.49212	1.55084	2.20912	2.21543	1.63108	1.07995	2.44459	2.05299
173.121	1.98572	1.65674	1.25631	0.984834	1.99713	1.23214	1.26292	1.76816	1.89981	2.19482	2.11238	1.18849	2.43435	1.70168	2.39425	1.91258	1.98915	2.93956	1.82878	2.51704	2.06816	1.12055	1.80034	1.90271	2.31318	1.12163	1.51641	1.23214	1.07202	1.21915	1.197	1.62526	1.1905	2.13313	1.03681	2.10845	2.27428	1.8908	2.05315	1.17992	1.96305	1.50106	1.55408	2.2094	2.19516	1.60945	1.07793	2.45905	2.03733
173.436	1.95862	1.64379	1.26158	0.974211	2.01786	1.24539	1.26448	1.78347	1.90748	2.19144	2.12738	1.18911	2.4455	1.72747	2.38135	1.91258	2.02094	2.92277	1.82236	2.50431	2.07933	1.12695	1.7981	1.88812	2.31144	1.15529	1.55611	1.2376	1.08133	1.2183	1.19999	1.61935	1.1923	2.12694	1.0455	2.12989	2.25785	1.89258	2.03505	1.16073	1.96454	1.52178	1.54977	2.19637	2.19689	1.61177	1.09153	2.46962	2.06724
173.751	1.97199	1.60587	1.2634	1.01122	2.02554	1.26434	1.2729	1.80576	1.90528	2.20644	2.13081	1.17851	2.45041	1.73705	2.4032	1.94629	2.01193	2.88428	1.81652	2.45686	2.0853	1.14331	1.80847	1.89452	2.31292	1.13959	1.53253	1.23221	1.08695	1.21716	1.22274	1.63371	1.2017	2.10366	1.05269	2.12317	2.22462	1.88842	2.01041	1.16105	1.95277	1.53072	1.54443	2.19549	2.19474	1.62667	1.09888	2.48806	2.07738
174.067	1.98361	1.6077	1.2415	1.02135	2.0248	1.2816	1.30066	1.82184	1.91623	2.22777	2.12398	1.17832	2.44318	1.73386	2.37502	1.98161	1.98855	2.86395	1.79925	2.45205	2.08533	1.14431	1.83412	1.87522	2.28906	1.16616	1.5264	1.24783	1.07353	1.24091	1.20343	1.59534	1.19495	2.07515	1.0424	2.09383	2.18429	1.89032	1.9975	1.14781	1.937	1.5343	1.53456	2.21708	2.19364	1.6121	1.10157	2.49443	2.04812
174.382	1.98412	1.585	1.25208	1.01948	2.01346	1.31046	1.30778	1.85303	1.92092	2.23779	2.16286	1.14993	2.46979	1.74022	2.36984	1.97872	2.00155	2.87032	1.78261	2.42617	2.08414	1.14524	1.81361	1.85007	2.28763	1.17191	1.53706	1.24535	1.09799	1.23376	1.19371	1.58287	1.18124	2.06034	1.03295	2.09021	2.14836	1.89712	1.98927	1.13925	1.94038	1.53181	1.51721	2.22147	2.20014	1.57752	1.09503	2.5168	2.04317
174.697	2.00321	1.58296	1.23122	1.02115	2.00059	1.31724	1.34484	1.85123	1.90561	2.24802	2.16266	1.13375	2.47707	1.73497	2.35654	1.98126	1.98761	2.89115	1.79881	2.3759	2.09654	1.13983	1.78844	1.92695	2.27482	1.20754	1.58033	1.24297	1.11011	1.23987	1.17409	1.58528	1.16837	2.045	1.03494	2.08326	2.15762	1.89915	1.98514	1.14685	1.92671	1.51738	1.50577	2.2508	2.1971	1.59444	1.08669	2.5599	2.03346
175.013	2.03215	1.58203	1.24948	0.996023	1.99172	1.31162	1.35292	1.84216	1.89103	2.2609	2.17535	1.17052	2.47352	1.72498	2.33198	1.9789	1.98187	2.89072	1.79885	2.35942	2.07112	1.14195	1.79716	1.95138	2.24826	1.21833	1.56401	1.2347	1.12627	1.22527	1.1838	1.5983	1.16501	2.04718	1.0449	2.07218	2.19024	1.91848	2.00336	1.14213	1.91529	1.50721	1.49825	2.24384	2.17062	1.617	1.10122	2.58069	2.04604
175.328	2.05456	1.57355	1.26706	1.00127	1.99507	1.32446	1.364	1.79971	1.86524	2.27203	2.15354	1.17346	2.47055	1.69395	2.34436	1.95657	1.98758	2.90714	1.82325	2.35407	2.06091	1.1353	1.82571	1.94262	2.24586	1.2014	1.55082	1.2233	1.15652	1.23448	1.17198	1.57556	1.16245	2.05338	1.04357	2.05875	2.20826	1.93386	2.01792	1.13165	1.92034	1.53595	1.5	2.19375	2.16137	1.63196	1.09456	2.56173	2.05381
175.643	2.05136	1.5589	1.26058	1.00755	2.00037	1.35766	1.35556	1.77956	1.85232	2.27324	2.15255	1.16766	2.42247	1.67402	2.36436	1.92916	1.99623	2.8975	1.8671	2.39572	2.03502	1.13578	1.82626	1.8954	2.25227	1.15881	1.54237	1.22076	1.16029	1.22315	1.17649	1.5686	1.16479	2.06661	1.04105	2.04563	2.22645	1.9371	2.01818	1.12764	1.93625	1.54521	1.50971	2.18985	2.15292	1.62192	1.11782	2.56387	2.05092
175.959	2.02714	1.59197	1.25435	1.00338	1.99671	1.35614	1.35496	1.79804	1.86146	2.26977	2.15359	1.17079	2.42747	1.70537	2.35575	1.92995	2.02061	2.93652	1.87869	2.39239	2.01455	1.13161	1.81088	1.87263	2.25862	1.16897	1.53672	1.22764	1.15383	1.23931	1.16053	1.56923	1.17323	2.07051	1.04487	2.04808	2.21408	1.95035	2.00771	1.11444	1.94812	1.53442	1.50012	2.20501	2.15061	1.60209	1.14112	2.55669	2.01895
176.274	2.06646	1.59367	1.25776	1.0147	1.99389	1.32516	1.33297	1.80567	1.87132	2.24879	2.17541	1.1644	2.43629	1.69323	2.37504	1.89138	2.00976	2.94126	1.9002	2.42193	1.98297	1.13219	1.83074	1.88693	2.25585	1.19088	1.55149	1.22541	1.14569	1.2302	1.16317	1.59538	1.1861	2.07583	1.04276	2.04402	2.1721	1.95786	1.99653	1.11685	1.94369	1.52838	1.48627	2.20664	2.15859	1.59706	1.14223	2.53858	2.0036
176.589	2.0862	1.59946	1.25246	1.02416	1.98125	1.33208	1.33479	1.7747	1.87018	2.25949	2.18601	1.16197	2.4034	1.68389	2.37572	1.89479	1.99401	2.92972	1.8903	2.4421	1.98538	1.12583	1.82201	1.88791	2.23965	1.17422	1.54351	1.22594	1.13417	1.25131	1.16345	1.56955	1.19366	2.08369	1.02966	2.02171	2.13812	1.97417	2.00116	1.10479	1.91873	1.51522	1.47966	2.2101	2.14836	1.61639	1.13285	2.52933	1.97748
176.905	2.07176	1.583	1.23418	1.01759	1.97682	1.33077	1.3542	1.76079	1.83732	2.24874	2.17214	1.18976	2.39259	1.68412	2.33496	1.86417	2.00386	2.94205	1.87828	2.46755	1.99506	1.12373	1.80001	1.88466	2.2116	1.17366	1.55973	1.21693	1.1635	1.2495	1.15201	1.51524	1.19738	2.09528	1.028	2.007	2.14139	2.00061	2.01791	1.10655	1.91625	1.50107	1.47229	2.20722	2.14645	1.62448	1.13686	2.53226	1.97339
177.22	2.06503	1.55908	1.24019	1.02245	1.99641	1.34471	1.339	1.73797	1.82731	2.18202	2.18262	1.14166	2.40519	1.69949	2.35702	1.85478	2.02845	2.92445	1.88276	2.4972	2.01834	1.12689	1.77913	1.90708	2.22752	1.1736	1.56479	1.20232	1.16299	1.21746	1.14779	1.50884	1.20172	2.10161	1.03963	2.01249	2.1692	1.99749	2.02434	1.11276	1.91194	1.49737	1.47001	2.21084	2.1372	1.60924	1.14612	2.52799	1.96285
177.535	2.06156	1.55448	1.2353	1.02936	2.01547	1.30811	1.33159	1.71577	1.82618	2.20675	2.17762	1.16657	2.40605	1.69952	2.36159	1.87861	2.0368	2.89991	1.88527	2.47935	2.02027	1.12097	1.78242	1.90055	2.25359	1.14412	1.5521	1.20723	1.14181	1.24806	1.14515	1.51731	1.21402	2.10518	1.04961	1.99987	2.18886	1.98452	2.02609	1.09784	1.89018	1.49747	1.47216	2.21963	2.14225	1.62515	1.16214	2.50771	1.92794
177.851	2.03119	1.56865	1.25137	1.04817	2.02853	1.32911	1.30446	1.70602	1.81943	2.19132	2.14889	1.17539	2.37782	1.70082	2.3526	1.858	2.01724	2.90675	1.85332	2.48043	2.01134	1.12731	1.80624	1.85774	2.25933	1.11088	1.50951	1.19436	1.12384	1.26767	1.15632	1.49793	1.23214	2.11981	1.05232	1.98673	2.20222	1.98703	2.01058	1.08928	1.87478	1.49471	1.47821	2.20124	2.15587	1.59905	1.18932	2.48387	1.91327
178.166	1.99791	1.55407	1.24949	1.08307	2.04571	1.32786	1.3125	1.68736	1.8415	2.20106	2.14226	1.16791	2.38791	1.70653	2.37084	1.83666	2.03937	2.88653	1.85485	2.47895	2.0214	1.13886	1.81968	1.83095	2.30123	1.11195	1.53099	1.18024	1.10814	1.2863	1.15403	1.45031	1.24107	2.13955	1.048	1.99354	2.17478	1.96895	1.98281	1.08955	1.86369	1.51264	1.48693	2.16631	2.19062	1.60456	1.19988	2.51333	1.90092
178.481	1.98872	1.51756	1.24717	1.08078	2.03257	1.28569	1.28984	1.69458	1.86874	2.19743	2.16822	1.15604	2.40773	1.70449	2.34092	1.84828	2.03098	2.88769	1.86106	2.46477	2.02387	1.14637	1.79623	1.84096	2.31694	1.09697	1.53845	1.15806	1.0863	1.25612	1.14693	1.447	1.24634	2.15337	1.06359	1.98826	2.17094	1.92968	1.95982	1.08281	1.84637	1.51261	1.47522	2.18281	2.23041	1.60484	1.2008	2.52813	1.87828
178.797	1.99468	1.51783	1.2559	1.07388	2.01839	1.27264	1.27718	1.70589	1.87981	2.20814	2.15529	1.18984	2.42715	1.6767	2.30941	1.83433	2.01589	2.86561	1.82633	2.46177	1.99194	1.14864	1.76439	1.87835	2.29325	1.11647	1.54187	1.17532	1.07579	1.28234	1.15195	1.46819	1.23959	2.15991	1.07068	1.98229	2.16941	1.91723	1.9451	1.07518	1.82195	1.50159	1.45527	2.19594	2.23661	1.60994	1.17518	2.5011	1.8748
179.112	1.98268	1.4912	1.28732	1.06838	2.03508	1.25406	1.2873	1.69371	1.87874	2.27085	2.15681	1.17897	2.40804	1.6765	2.30751	1.82651	1.96483	2.82596	1.8293	2.44014	2.02966	1.15041	1.73703	1.87009	2.27525	1.10362	1.54463	1.18711	1.05108	1.27269	1.16996	1.48282	1.24439	2.17726	1.0746	1.97623	2.18184	1.9158	1.94339	1.07617	1.80169	1.49915	1.4637	2.18981	2.23319	1.64153	1.15023	2.50132	1.90936
179.427	1.96994	1.48956	1.28479	1.05267	2.0361	1.26437	1.30018	1.6627	1.90234	2.29146	2.14729	1.18685	2.39251	1.68215	2.31874	1.8434	1.9838	2.81584	1.81316	2.41833	2.05436	1.15046	1.70888	1.84553	2.22475	1.1045	1.5415	1.18871	1.06095	1.26818	1.20251	1.43894	1.23553	2.17657	1.08422	1.97632	2.20081	1.9015	1.95068	1.08397	1.7925	1.50551	1.47609	2.1874	2.22095	1.66718	1.13169	2.51183	1.9528
179.743	1.96183	1.47353	1.28886	1.05221	2.03493	1.26921	1.28312	1.67451	1.88338	2.27018	2.15855	1.18629	2.42241	1.67399	2.31864	1.834	1.96401	2.79816	1.82355	2.4077	2.05179	1.13703	1.71978	1.8445	2.21764	1.09314	1.52604	1.17985	1.07936	1.25988	1.18448	1.46866	1.22413	2.16758	1.09806	1.98106	2.23307	1.87848	1.94938	1.09522	1.80572	1.51053	1.47336	2.17875	2.22501	1.63622	1.11894	2.49089	1.95717
180.058	1.97931	1.48061	1.29639	1.04609	2.0247	1.27442	1.27591	1.67551	1.90061	2.28452	2.16846	1.16139	2.42435	1.67196	2.33904	1.84357	1.96011	2.80717	1.85467	2.43841	2.05648	1.14009	1.75193	1.81517	2.21097	1.10207	1.53784	1.17547	1.05094	1.25544	1.17609	1.52131	1.22239	2.15737	1.10488	1.98796	2.24033	1.85114	1.93975	1.08715	1.82776	1.50989	1.47185	2.17706	2.25349	1.61534	1.10136	2.48384	1.93451
180.373	2.01198	1.49371	1.29118	1.02048	2.01051	1.2784	1.28436	1.67641	1.89668	2.33683	2.15659	1.21783	2.42164	1.66488	2.34614	1.81523	1.96178	2.86386	1.86125	2.40071	2.05985	1.13075	1.75979	1.81686	2.21921	1.10324	1.55507	1.17694	1.06264	1.26275	1.17183	1.54705	1.20919	2.1469	1.10293	1.99169	2.24384	1.85319	1.93093	1.09803	1.84239	1.49959	1.47378	2.15655	2.27702	1.62611	1.09505	2.49434	1.95045
180.689	2.00793	1.5096	1.29362	1.02113	1.98465	1.33062	1.26749	1.67348	1.89258	2.30874	2.15983	1.21578	2.40642	1.66553	2.32778	1.77182	1.94763	2.85699	1.85269	2.43465	2.10076	1.13006	1.77258	1.82218	2.19311	1.12821	1.54642	1.1833	1.06502	1.22421	1.17261	1.56746	1.20282	2.15008	1.10134	2.00813	2.23604	1.85931	1.94225	1.12819	1.85116	1.48402	1.47608	2.13554	2.2688	1.60998	1.09677	2.51458	1.97841
181.004	2.02394	1.52009	1.28801	1.00936	1.98931	1.32362	1.25428	1.67018	1.90032	2.31325	2.18085	1.21687	2.4208	1.64363	2.31314	1.79375	1.95139	2.85578	1.85459	2.45709	2.10285	1.11341	1.7502	1.82524	2.2161	1.14107	1.55829	1.18759	1.06043	1.24047	1.1999	1.57375	1.20107	2.15626	1.10567	2.019	2.24014	1.84725	1.9623	1.13749	1.85501	1.48865	1.46464	2.14272	2.24086	1.61235	1.07367	2.55334	1.99365
181.319	2.0382	1.53871	1.26623	1.00424	1.98071	1.34157	1.23343	1.68893	1.89776	2.3031	2.17335	1.21795	2.42437	1.63575	2.29977	1.82065	1.96003	2.88327	1.84573	2.46856	2.11641	1.10155	1.73043	1.82101	2.20576	1.1489	1.5565	1.2021	1.04276	1.25029	1.19811	1.60339	1.20867	2.13401	1.10276	2.0294	2.28055	1.84849	1.97914	1.16082	1.83696	1.49765	1.46134	2.19428	2.21751	1.58398	1.04965	2.57849	2.02452
181.635	2.05201	1.55978	1.25088	1.00112	2.00291	1.35562	1.25309	1.68237	1.88558	2.31569	2.13261	1.22197	2.42057	1.66617	2.32512	1.81486	1.93593	2.88493	1.83126	2.48559	2.11604	1.09258	1.72372	1.82823	2.20147	1.15366	1.55765	1.21058	1.03646	1.26757	1.20568	1.59388	1.22496	2.09367	1.08336	2.04695	2.27468	1.8764	1.98814	1.19614	1.84479	1.49699	1.46815	2.2141	2.20122	1.56533	1.04579	2.60178	2.01842
181.95	2.05419	1.55321	1.23153	1.00089	2.003	1.34151	1.25443	1.69543	1.88713	2.33601	2.13115	1.21505	2.42967	1.66669	2.33102	1.81119	1.94833	2.90487	1.84458	2.4883	2.15183	1.08783	1.74796	1.81537	2.21159	1.13464	1.5582	1.19104	1.04202	1.26844	1.19137	1.58141	1.23302	2.07285	1.08274	2.04854	2.26708	1.89546	1.98499	1.20249	1.86753	1.50268	1.47475	2.20921	2.20159	1.5686	1.0959	2.60986	1.98697
182.265	2.05548	1.54453	1.20752	1.0191	1.97029	1.32747	1.23502	1.6939	1.8769	2.29385	2.10334	1.23374	2.43132	1.66594	2.3177	1.79965	1.9801	2.93414	1.83766	2.52467	2.14095	1.09358	1.7894	1.83106	2.19156	1.16042	1.55276	1.17237	1.04909	1.26143	1.17214	1.56667	1.23878	2.06055	1.08295	2.04236	2.27637	1.89515	1.99044	1.22356	1.88299	1.51174	1.46263	2.18787	2.20191	1.53231	1.13574	2.64228	1.98223
182.581	2.05842	1.53917	1.20032	1.03613	1.97234	1.31548	1.25682	1.70589	1.8771	2.25067	2.09224	1.25334	2.43466	1.64534	2.29487	1.7963	1.95239	2.95178	1.81643	2.53352	2.16177	1.09798	1.8078	1.80651	2.24017	1.14591	1.55534	1.1611	1.05294	1.26458	1.16262	1.56138	1.23967	2.06278	1.07247	2.04628	2.28655	1.90283	2.00141	1.23772	1.91144	1.51117	1.45264	2.16314	2.20203	1.49509	1.13895	2.6391	1.98433
182.896	2.0568	1.54645	1.18243	1.02576	1.97328	1.2859	1.27113	1.71779	1.8841	2.21908	2.07844	1.25266	2.42152	1.6227	2.26072	1.79691	1.98006	2.98106	1.81164	2.5446	2.15112	1.10879	1.78967	1.81578	2.23782	1.13998	1.56789	1.16869	1.04031	1.2491	1.18618	1.56641	1.23277	2.07758	1.064	2.05757	2.29812	1.91739	1.99318	1.23698	1.91886	1.52206	1.45391	2.17881	2.19867	1.50128	1.16094	2.62186	1.99637
183.211	2.04555	1.54241	1.16778	1.0193	1.96102	1.24932	1.2465	1.71722	1.90489	2.24324	2.05531	1.27949	2.42168	1.62235	2.25987	1.79864	2.00825	2.97451	1.80338	2.50865	2.16337	1.0971	1.75512	1.832	2.22177	1.13811	1.55257	1.17334	1.04872	1.2526	1.1908	1.53867	1.21589	2.09235	1.05615	2.07549	2.31802	1.92725	1.99723	1.23321	1.89297	1.53968	1.46376	2.20315	2.17343	1.5008	1.17991	2.62121	2.01157
183.527	2.04787	1.52317	1.18068	1.0452	1.93171	1.23608	1.24352	1.72046	1.90155	2.25001	2.04983	1.28288	2.43145	1.61141	2.27627	1.8033	1.99885	2.93227	1.80711	2.53619	2.13525	1.08969	1.75023	1.83766	2.17942	1.14724	1.53759	1.15386	1.05578	1.23952	1.19483	1.52337	1.21771	2.11681	1.05773	2.07448	2.31217	1.92456	2.00529	1.22317	1.86563	1.54912	1.46738	2.21323	2.16577	1.49073	1.17512	2.61393	2.01276
183.842	2.07371	1.52583	1.18338	1.05662	1.94991	1.19186	1.25813	1.71982	1.89763	2.2796	2.03862	1.27251	2.43238	1.61817	2.29892	1.84336	2.02714	2.93169	1.81697	2.53679	2.12077	1.09001	1.72442	1.8508	2.1727	1.13443	1.55465	1.13562	1.06866	1.25736	1.20697	1.515	1.20436	2.11416	1.059	2.05357	2.30617	1.92415	1.99238	1.21938	1.84057	1.55602	1.46058	2.22284	2.15564	1.50141	1.14582	2.56174	2.0215
184.158	2.069	1.51005	1.17247	1.05417	1.94044	1.18897	1.27335	1.73162	1.90493	2.31461	2.03398	1.26173	2.41758	1.64895	2.316	1.84266	2.06822	2.9056	1.82449	2.50031	2.12504	1.10765	1.7304	1.82507	2.15459	1.14057	1.55605	1.15543	1.09776	1.22534	1.20022	1.49277	1.19011	2.09792	1.04664	2.03437	2.27635	1.92379	1.96714	1.23162	1.83379	1.55844	1.46098	2.23296	2.16405	1.51798	1.15636	2.52199	2.00924
184.473	2.07058	1.49386	1.16661	1.04863	1.96845	1.18056	1.27812	1.73728	1.91024	2.29292	2.03277	1.24946	2.39962	1.65499	2.32121	1.8171	2.06052	2.87735	1.82502	2.49742	2.12995	1.10494	1.72303	1.84307	2.13185	1.139	1.54727	1.16859	1.12123	1.21312	1.2048	1.47436	1.17128	2.08624	1.04248	2.00415	2.23064	1.89688	1.9485	1.22467	1.84888	1.54126	1.44797	2.2179	2.18448	1.54205	1.19006	2.48413	1.95835
184.788	2.07695	1.49824	1.15799	1.04749	1.96827	1.16955	1.29154	1.74455	1.93743	2.2632	2.06087	1.23232	2.36867	1.62274	2.32186	1.81988	2.10039	2.84444	1.8157	2.47694	2.15381	1.11689	1.72185	1.8241	2.12729	1.14665	1.52791	1.16479	1.13534	1.22413	1.22206	1.46441	1.1519	2.08856	1.04948	1.99282	2.22544	1.87526	1.94024	1.19658	1.83712	1.52959	1.44645	2.21049	2.19813	1.55738	1.20522	2.45916	1.95456
185.104	2.08627	1.51907	1.1762	1.06015	1.97676	1.1626	1.31169	1.73674	1.93268	2.23819	2.09056	1.22251	2.35935	1.63613	2.31579	1.81713	2.11004	2.82315	1.81227	2.48104	2.1394	1.11463	1.71598	1.82389	2.14048	1.17384	1.53411	1.16944	1.15206	1.20693	1.2257	1.45717	1.15563	2.08929	1.05453	1.99077	2.22193	1.84032	1.93322	1.18196	1.81276	1.53151	1.4506	2.18943	2.20255	1.55316	1.16617	2.46475	1.97066
185.419	2.09442	1.53571	1.17659	1.04952	1.98757	1.193	1.30396	1.7284	1.9399	2.23961	2.0973	1.21128	2.36455	1.65616	2.32608	1.83914	2.10539	2.81193	1.81055	2.45802	2.12922	1.1091	1.7101	1.82356	2.15701	1.1814	1.54689	1.16699	1.16329	1.19928	1.22846	1.43839	1.15015	2.08542	1.05859	1.97918	2.21859	1.83202	1.92197	1.15774	1.79291	1.51825	1.45041	2.18123	2.20691	1.54469	1.12673	2.43821	1.95196
185.734	2.10107	1.55919	1.1759	1.0204	1.96869	1.19426	1.31397	1.72427	1.9364	2.24543	2.10137	1.20745	2.34882	1.65182	2.32104	1.84773	2.12256	2.82087	1.82468	2.42795	2.15541	1.09392	1.72441	1.86031	2.15668	1.19676	1.55472	1.15464	1.15971	1.20583	1.22855	1.45721	1.15768	2.07132	1.05999	1.95689	2.22673	1.82673	1.90383	1.14343	1.76394	1.51324	1.44899	2.19536	2.22935	1.55252	1.13376	2.44288	1.93516
186.05	2.11156	1.55573	1.18274	1.03278	1.96814	1.20727	1.32162	1.7091	1.9301	2.26953	2.09256	1.23003	2.35784	1.66657	2.36472	1.87415	2.09958	2.8225	1.8221	2.42485	2.16226	1.08566	1.72233	1.85523	2.19271	1.18379	1.5652	1.14583	1.16766	1.21707	1.21488	1.45296	1.16421	2.05437	1.05628	1.93939	2.20788	1.80893	1.90271	1.13294	1.76118	1.49924	1.45969	2.18122	2.22271	1.56087	1.14988	2.46246	1.91959
186.365	2.09634	1.56773	1.19704	1.04888	1.97753	1.2221	1.35073	1.71583	1.92072	2.24105	2.10528	1.2469	2.35638	1.65236	2.35659	1.84676	2.10647	2.83466	1.80922	2.41903	2.14082	1.08423	1.74003	1.88181	2.22352	1.18998	1.55491	1.12086	1.18108	1.21714	1.21528	1.45152	1.1839	2.04347	1.06356	1.91729	2.19678	1.78769	1.90375	1.15008	1.78161	1.47359	1.46006	2.16646	2.20918	1.5526	1.15883	2.46649	1.94039
186.68	2.04746	1.57505	1.18958	1.04038	1.97223	1.20762	1.37599	1.70922	1.92567	2.20301	2.1084	1.22267	2.33061	1.64739	2.33898	1.86142	2.09741	2.82931	1.81284	2.41062	2.16102	1.09995	1.73733	1.85934	2.24267	1.17793	1.54945	1.13962	1.16442	1.20189	1.23397	1.45385	1.1975	2.01646	1.05998	1.91368	2.21249	1.76714	1.91102	1.16805	1.78335	1.46083	1.44817	2.17333	2.198	1.55946	1.1481	2.47153	1.94535
186.996	2.04617	1.55592	1.18284	1.0332	1.9565	1.20404	1.39674	1.70335	1.92465	2.20451	2.09752	1.22078	2.32187	1.62911	2.34971	1.8359	2.09168	2.81097	1.78625	2.40714	2.151	1.09509	1.75266	1.85751	2.25768	1.19588	1.54975	1.1409	1.13841	1.19664	1.25869	1.4275	1.20319	1.99941	1.04804	1.93354	2.21947	1.75197	1.91453	1.16205	1.78051	1.45509	1.44646	2.1801	2.21541	1.54929	1.1744	2.52254	1.92381
187.311	2.05696	1.53749	1.18767	1.03786	1.93302	1.19237	1.39552	1.71333	1.92039	2.16711	2.0719	1.24165	2.31992	1.60692	2.36967	1.81087	2.0561	2.84145	1.79537	2.43269	2.17053	1.0798	1.75392	1.88431	2.27101	1.20177	1.56224	1.13271	1.10147	1.20262	1.23309	1.44014	1.21892	1.99884	1.04397	1.95606	2.23172	1.73561	1.92055	1.15378	1.78254	1.45419	1.44196	2.17907	2.23538	1.54277	1.18243	2.54843	1.92967
187.626	2.04086	1.52251	1.18787	1.0454	1.90578	1.17598	1.43013	1.68844	1.91391	2.18701	2.0863	1.26415	2.32279	1.61124	2.36634	1.81805	2.03328	2.81483	1.81692	2.44464	2.16408	1.08108	1.75529	1.88113	2.28541	1.19709	1.57541	1.11799	1.11068	1.20188	1.21162	1.46033	1.24279	2.0101	1.03821	1.97624	2.23305	1.73142	1.93623	1.13918	1.77705	1.45088	1.43911	2.1731	2.22597	1.53555	1.1636	2.53875	1.95633
187.942	2.00981	1.50393	1.1931	1.04989	1.89962	1.1868	1.42876	1.6977	1.89394	2.21524	2.08744	1.27026	2.35003	1.63379	2.36932	1.8329	2.02032	2.81295	1.82134	2.47083	2.13437	1.072	1.74535	1.89229	2.26938	1.20849	1.58536	1.12618	1.10392	1.1977	1.20443	1.48057	1.24013	2.01226	1.0305	1.99162	2.22061	1.7382	1.94934	1.14581	1.78117	1.44739	1.43192	2.17219	2.2062	1.50671	1.18029	2.54757	1.97323
188.257	1.99539	1.51438	1.18647	1.05091	1.89546	1.18386	1.43493	1.68558	1.88834	2.21801	2.05858	1.25463	2.36881	1.64313	2.37727	1.84809	1.99988	2.81754	1.82746	2.47223	2.1446	1.07482	1.74512	1.90086	2.2767	1.19677	1.56273	1.1256	1.08633	1.18111	1.19112	1.49489	1.20979	2.01089	1.01663	1.99797	2.21009	1.74733	1.95833	1.16257	1.79141	1.45566	1.41371	2.19394	2.19499	1.49011	1.23077	2.56323	1.97364
188.572	1.99529	1.53812	1.18729	1.04886	1.88533	1.18331	1.45083	1.70173	1.87371	2.23954	2.05619	1.24558	2.36719	1.62545	2.37695	1.81683	2.00977	2.79789	1.8191	2.4797	2.15496	1.08145	1.72863	1.90327	2.28333	1.17517	1.57068	1.13181	1.07298	1.17424	1.17514	1.5118	1.19561	1.99791	1.00724	1.99802	2.18195	1.72164	1.95863	1.15984	1.80825	1.46837	1.4114	2.20547	2.17784	1.49381	1.28923	2.55154	1.95419
188.888	1.98962	1.51509	1.19393	1.05858	1.88189	1.1653	1.42016	1.71976	1.85457	2.2504	2.05621	1.24285	2.3679	1.64269	2.37115	1.79956	1.98772	2.77497	1.82395	2.505	2.12605	1.09462	1.69113	1.91458	2.25341	1.18901	1.55505	1.14785	1.05946	1.17147	1.16364	1.505	1.1861	1.99145	1.00582	2.01392	2.14923	1.70559	1.9571	1.15241	1.82661	1.47754	1.41575	2.20512	2.16067	1.49177	1.29362	2.551	1.93526
189.203	1.99753	1.51807	1.19519	1.04598	1.88888	1.14223	1.40728	1.71892	1.84223	2.23626	2.06536	1.24094	2.35441	1.64686	2.34187	1.77079	1.97514	2.75583	1.84421	2.4999	2.11734	1.10423	1.68979	1.92135	2.22685	1.22158	1.54417	1.16592	1.04798	1.17706	1.17142	1.51227	1.19072	1.98645	1.00549	2.03317	2.14842	1.72275	1.97325	1.15664	1.82527	1.48707	1.40254	2.22792	2.16621	1.47465	1.26326	2.58538	1.95801
189.518	2.01247	1.50781	1.19856	1.03718	1.89542	1.12486	1.38433	1.70512	1.84012	2.20842	2.05689	1.21621	2.35357	1.65443	2.35115	1.81353	1.91238	2.74664	1.84666	2.53864	2.12031	1.10909	1.67548	1.90033	2.22838	1.21425	1.55601	1.20038	1.05725	1.16211	1.1943	1.53599	1.19287	1.98505	1.00029	2.03881	2.1457	1.74203	1.99074	1.14249	1.80085	1.5136	1.40579	2.23297	2.1612	1.46414	1.2578	2.58011	1.94064
189.834	2.03477	1.5096	1.18104	1.02838	1.91149	1.10491	1.35636	1.69949	1.8353	2.19489	2.03827	1.22795	2.36625	1.67477	2.35106	1.82046	1.91269	2.76034	1.83263	2.53913	2.11593	1.0967	1.68143	1.91012	2.23249	1.20588	1.56743	1.1932	1.06078	1.17323	1.19335	1.52273	1.17781	1.99372	1.00155	2.05389	2.12563	1.75076	2.00267	1.13442	1.79006	1.5334	1.41358	2.22478	2.16814	1.45314	1.29331	2.54417	1.92213
190.149	2.03202	1.51175	1.16756	1.01451	1.93034	1.112	1.34251	1.69567	1.83645	2.183	2.05252	1.23392	2.35111	1.67446	2.31125	1.82542	1.88913	2.80384	1.84511	2.54831	2.1067	1.10442	1.66764	1.88684	2.22168	1.18757	1.55885	1.19293	1.07071	1.1753	1.17401	1.52076	1.17967	2.00735	1.00604	2.06444	2.09606	1.75499	2.02091	1.13417	1.78913	1.54016	1.40934	2.22051	2.18855	1.46767	1.32828	2.50525	1.93199
190.464	2.01594	1.52145	1.1551	1.00733	1.93852	1.10712	1.35116	1.67731	1.81816	2.19974	2.07521	1.21364	2.39139	1.68501	2.29247	1.83095	1.88854	2.79018	1.82124	2.54601	2.10018	1.10869	1.65672	1.86893	2.19308	1.17021	1.55881	1.18766	1.10646	1.16178	1.18232	1.51453	1.17974	2.01219	1.02321	2.06296	2.08233	1.766	2.03771	1.11778	1.77156	1.53639	1.41285	2.21331	2.1766	1.47655	1.34722	2.48837	1.92483
190.78	2.01462	1.53145	1.16032	1.00461	1.93505	1.11668	1.31522	1.68273	1.81466	2.19293	2.06161	1.20106	2.41038	1.66864	2.29617	1.80951	1.88695	2.82671	1.80536	2.54394	2.09329	1.10867	1.66953	1.84283	2.18702	1.15728	1.56521	1.18593	1.10833	1.15675	1.19848	1.49264	1.15544	2.01587	1.03993	2.06771	2.09871	1.79365	2.02869	1.11155	1.77152	1.53743	1.41669	2.19515	2.16817	1.49366	1.36117	2.51255	1.91042
191.095	2.00882	1.5143	1.16241	1.00618	1.93263	1.1119	1.27765	1.66901	1.79723	2.18132	2.03858	1.20591	2.41252	1.6512	2.26937	1.77037	1.8767	2.82816	1.81714	2.53791	2.11653	1.11139	1.66175	1.81867	2.17356	1.12083	1.58157	1.18027	1.11699	1.15171	1.1795	1.48293	1.14006	2.02796	1.0469	2.05261	2.12927	1.80447	2.01204	1.10761	1.7708	1.53468	1.41312	2.1738	2.17292	1.5194	1.34759	2.50381	1.9073
191.41	2.02203	1.4905	1.15375	0.979371	1.92598	1.13804	1.24454	1.66657	1.78898	2.18054	2.03797	1.22659	2.39825	1.63154	2.26523	1.75312	1.88703	2.81664	1.81373	2.52479	2.11052	1.0957	1.65686	1.814	2.14976	1.10923	1.58579	1.18964	1.10684	1.15145	1.1669	1.46903	1.14991	2.02128	1.05609	2.04464	2.13431	1.80504	2.0061	1.09712	1.75282	1.51939	1.42003	2.16057	2.18437	1.53066	1.31175	2.47853	1.89606
191.726	2.01959	1.46625	1.15548	0.972087	1.919	1.13888	1.24745	1.65108	1.79869	2.15839	2.03388	1.24334	2.39343	1.63349	2.27588	1.77207	1.85029	2.81354	1.80321	2.53165	2.09067	1.08373	1.65962	1.82956	2.14845	1.12105	1.56535	1.18552	1.09804	1.15752	1.18453	1.49013	1.15862	2.02408	1.05506	2.05369	2.13914	1.8149	1.99281	1.10361	1.73732	1.51037	1.43241	2.15928	2.19515	1.51774	1.27663	2.47523	1.89755
192.041	2.00652	1.46818	1.1502	0.989291	1.9314	1.14645	1.26094	1.63701	1.79609	2.14531	2.04133	1.22325	2.40283	1.62266	2.28674	1.77153	1.84462	2.8202	1.78386	2.51899	2.09063	1.07663	1.67061	1.82316	2.13434	1.09969	1.55668	1.19855	1.11746	1.17602	1.20138	1.51401	1.15725	2.03518	1.0563	2.05273	2.16531	1.83139	1.99736	1.10169	1.73891	1.50398	1.43651	2.17235	2.18712	1.48949	1.30196	2.44363	1.89216
192.356	1.96897	1.46604	1.14203	0.992528	1.92704	1.14651	1.2415	1.64251	1.782	2.15115	2.04929	1.20578	2.40613	1.62322	2.30429	1.77763	1.8544	2.78945	1.75358	2.52971	2.10835	1.07585	1.67826	1.82842	2.14558	1.08627	1.5636	1.19377	1.13628	1.1719	1.2023	1.5126	1.14721	2.03815	1.05899	2.03148	2.15818	1.83529	1.99309	1.10437	1.74176	1.49757	1.4368	2.15838	2.20647	1.48116	1.32372	2.38085	1.85882
192.672	1.94583	1.46028	1.1267	0.989126	1.93273	1.14238	1.23376	1.65985	1.77946	2.17761	2.05142	1.20534	2.3821	1.63159	2.30549	1.7575	1.87355	2.77351	1.75115	2.52531	2.10043	1.07159	1.6866	1.83296	2.1677	1.09068	1.56474	1.18697	1.11306	1.18986	1.20921	1.4879	1.13507	2.0344	1.05789	2.02954	2.15016	1.81223	1.96585	1.10914	1.73308	1.48612	1.4309	2.16232	2.22211	1.4954	1.30996	2.35766	1.83749
192.987	1.95154	1.47492	1.13782	0.986474	1.93074	1.15979	1.25666	1.67909	1.78084	2.19725	2.06673	1.19606	2.3709	1.6113	2.29714	1.73516	1.88573	2.77481	1.76312	2.52061	2.11296	1.08042	1.65739	1.82739	2.17168	1.10292	1.57587	1.2064	1.0946	1.22056	1.18633	1.50628	1.14118	2.02837	1.05652	2.0259	2.16387	1.80457	1.94726	1.10193	1.71544	1.48115	1.43645	2.17349	2.20882	1.49787	1.30569	2.39338	1.82807
193.302	1.92495	1.48295	1.15787	0.993673	1.90976	1.15833	1.2567	1.68624	1.77582	2.18582	2.05848	1.18536	2.37898	1.61562	2.30635	1.75199	1.90047	2.75242	1.76024	2.51207	2.13897	1.07458	1.66346	1.85479	2.14645	1.13226	1.58085	1.22619	1.08784	1.24281	1.18852	1.50344	1.14765	2.02532	1.06516	1.9897	2.2069	1.81678	1.92174	1.09953	1.71075	1.47611	1.44428	2.15989	2.17858	1.48028	1.27647	2.39067	1.83954
193.618	1.91754	1.48199	1.17201	0.999199	1.92548	1.17944	1.23322	1.69972	1.79456	2.15902	2.0507	1.20851	2.36941	1.60984	2.29902	1.77795	1.90194	2.73425	1.75021	2.52264	2.12329	1.06489	1.6772	1.85123	2.13611	1.14787	1.56794	1.23834	1.07896	1.24066	1.19022	1.48653	1.13682	2.01357	1.0672	1.96842	2.23238	1.81779	1.88471	1.09655	1.72146	1.46773	1.45428	2.14427	2.15525	1.46882	1.24512	2.35584	1.85721
193.933	1.92409	1.49819	1.1703	0.999953	1.94347	1.19181	1.23123	1.69969	1.81043	2.15468	2.05085	1.19006	2.37943	1.62	2.28567	1.79623	1.89797	2.7295	1.7545	2.51933	2.13176	1.07441	1.68869	1.87526	2.14744	1.15011	1.5667	1.26411	1.09174	1.23957	1.1727	1.49831	1.13518	2.00114	1.05559	1.94807	2.22005	1.80922	1.8805	1.09041	1.71119	1.4676	1.46775	2.14661	2.14665	1.44263	1.22537	2.36442	1.85016
194.248	1.92275	1.51888	1.17696	0.996209	1.95759	1.18725	1.25228	1.70518	1.80994	2.15514	2.06447	1.18938	2.39104	1.63409	2.30161	1.83117	1.89273	2.73539	1.76465	2.50127	2.10707	1.07918	1.7163	1.90701	2.16546	1.15455	1.56393	1.28819	1.08522	1.24457	1.17169	1.50225	1.16417	1.99177	1.05463	1.95937	2.20148	1.80714	1.88592	1.09606	1.69696	1.47128	1.47263	2.16674	2.13166	1.41417	1.21878	2.38413	1.83344
194.564	1.89588	1.5161	1.18441	1.00762	1.95079	1.17002	1.25865	1.71148	1.82483	2.17674	2.06536	1.19091	2.38315	1.64578	2.29893	1.83204	1.89354	2.71574	1.76383	2.49601	2.11143	1.0854	1.71042	1.93603	2.18915	1.14695	1.55487	1.28634	1.09754	1.2708	1.19039	1.49596	1.19408	1.98854	1.04758	1.95912	2.21201	1.81355	1.89037	1.10541	1.69535	1.47677	1.46309	2.19946	2.11501	1.39557	1.20163	2.37267	1.85167
194.879	1.89885	1.51923	1.19955	1.01258	1.96425	1.15278	1.25709	1.726	1.83163	2.17676	2.07226	1.16823	2.38526	1.63643	2.29674	1.82677	1.92449	2.73071	1.79154	2.49558	2.13613	1.09105	1.70983	1.935	2.18781	1.12899	1.55237	1.29472	1.09907	1.28598	1.18841	1.46682	1.19937	1.97506	1.05571	1.93858	2.21898	1.82137	1.91396	1.10892	1.67246	1.47663	1.44081	2.21575	2.10437	1.41724	1.17443	2.36381	1.86537
195.194	1.88672	1.52156	1.20497	1.00632	1.95631	1.17033	1.2574	1.7468	1.84887	2.18104	2.05774	1.1783	2.39047	1.64138	2.29582	1.83146	1.9272	2.7508	1.81345	2.5018	2.13881	1.09172	1.71166	1.93098	2.2105	1.11693	1.56283	1.28718	1.08413	1.27467	1.19337	1.43581	1.19697	1.96173	1.06915	1.93705	2.18916	1.81288	1.91289	1.13608	1.63842	1.48022	1.43264	2.21508	2.11336	1.45599	1.14645	2.41622	1.88785
195.51	1.88576	1.52401	1.21354	1.00455	1.93909	1.21926	1.27464	1.75087	1.86578	2.19718	2.03689	1.17313	2.38146	1.64274	2.27955	1.81454	1.94276	2.77675	1.82186	2.48135	2.10948	1.08002	1.70317	1.92178	2.19599	1.13573	1.56936	1.27508	1.06219	1.25585	1.20252	1.42108	1.18972	1.95997	1.07484	1.9639	2.1683	1.78844	1.90323	1.14945	1.63173	1.49302	1.43551	2.22554	2.11096	1.48099	1.17272	2.45907	1.92025
195.825	1.89659	1.54027	1.22231	1.0017	1.93135	1.25488	1.27296	1.73163	1.86966	2.19505	2.03594	1.16403	2.40129	1.64726	2.26664	1.80473	1.95946	2.79099	1.82594	2.45782	2.09733	1.07963	1.69827	1.91538	2.16375	1.14722	1.57007	1.26273	1.06918	1.26147	1.18039	1.4232	1.18486	1.95849	1.07975	1.98835	2.15651	1.80329	1.91811	1.15052	1.64644	1.50095	1.44137	2.21015	2.12855	1.47988	1.19345	2.48346	1.93547
196.14	1.90372	1.53612	1.22385	1.01657	1.93034	1.28021	1.24883	1.70293	1.85657	2.21422	2.04568	1.16434	2.40148	1.66325	2.28133	1.83346	1.95327	2.78518	1.83122	2.45696	2.07939	1.06926	1.70817	1.92402	2.15796	1.13913	1.55632	1.24172	1.10049	1.2472	1.18372	1.41676	1.18025	1.95025	1.08584	1.98508	2.15699	1.82569	1.91896	1.15541	1.67726	1.48865	1.43815	2.19942	2.13728	1.48384	1.19794	2.46061	1.96037
196.456	1.91128	1.53599	1.21843	1.03129	1.92686	1.29554	1.25165	1.70145	1.8615	2.25088	2.03469	1.1825	2.42599	1.65821	2.27948	1.80842	1.94371	2.78176	1.83604	2.44787	2.06592	1.06657	1.71224	1.91358	2.18539	1.11096	1.55402	1.21837	1.11172	1.22745	1.17339	1.44057	1.17312	1.93235	1.0881	2.00539	2.15789	1.81444	1.92116	1.14834	1.69883	1.49714	1.43076	2.20604	2.11975	1.49163	1.2056	2.4601	1.96325
196.771	1.90933	1.52552	1.22513	1.03961	1.91273	1.29502	1.27055	1.69375	1.83568	2.254	2.03052	1.17556	2.42348	1.64351	2.28075	1.77446	1.94638	2.75975	1.85412	2.41183	2.07888	1.07476	1.71725	1.92992	2.22604	1.08391	1.55405	1.20674	1.11414	1.22964	1.16721	1.45809	1.16552	1.93971	1.08567	2.02234	2.15934	1.80476	1.9471	1.16109	1.69268	1.51677	1.41148	2.21104	2.1093	1.4917	1.21479	2.508	1.9343
197.086	1.89873	1.51348	1.21966	1.04285	1.88354	1.28503	1.28705	1.7107	1.81724	2.24512	2.0298	1.19288	2.37763	1.63754	2.27865	1.7737	1.95259	2.73768	1.8468	2.39539	2.09153	1.05999	1.70227	1.91	2.20968	1.09158	1.54368	1.18425	1.09228	1.23527	1.1933	1.45222	1.1656	1.94529	1.10311	2.02315	2.15849	1.79007	1.94744	1.17738	1.68655	1.52876	1.40453	2.22667	2.1072	1.50578	1.23494	2.48815	1.92361
197.402	1.92164	1.51055	1.22046	1.04865	1.85314	1.30406	1.26431	1.72685	1.83188	2.2235	2.02313	1.1866	2.32296	1.63917	2.27292	1.76871	1.97429	2.77717	1.81732	2.41948	2.11941	1.05041	1.68836	1.87483	2.19637	1.11213	1.54284	1.17262	1.08758	1.22043	1.20621	1.44881	1.14995	1.9513	1.10495	2.01726	2.15075	1.77975	1.94467	1.15891	1.69676	1.54543	1.40281	2.23251	2.11317	1.54118	1.23493	2.45616	1.90954
197.717	1.9391	1.52492	1.2265	1.06312	1.85318	1.32091	1.25366	1.72748	1.83375	2.18921	2.00524	1.16798	2.31959	1.64837	2.2823	1.76484	1.97371	2.79632	1.82022	2.46256	2.14025	1.052	1.69564	1.83879	2.17856	1.1181	1.5778	1.16712	1.08977	1.20704	1.21082	1.44512	1.121	1.96796	1.10411	2.03507	2.12494	1.77386	1.93936	1.14878	1.72026	1.55686	1.41228	2.20995	2.12477	1.55652	1.23667	2.45647	1.86501
198.032	1.94223	1.51673	1.2092	1.07277	1.84772	1.32297	1.24979	1.71248	1.81694	2.17542	2.00135	1.1642	2.33115	1.65824	2.26513	1.75161	1.96045	2.77892	1.78827	2.4713	2.129	1.0459	1.70633	1.84076	2.16994	1.11314	1.59434	1.15612	1.09183	1.19962	1.22246	1.44321	1.10771	1.99504	1.09718	2.05738	2.1084	1.75977	1.91295	1.1531	1.744	1.56662	1.43012	2.18219	2.13514	1.52329	1.22879	2.41659	1.82487
198.348	1.96265	1.50724	1.20114	1.07138	1.8394	1.30708	1.23193	1.69305	1.80385	2.1792	1.99768	1.16736	2.31105	1.64437	2.24043	1.73814	1.95827	2.75061	1.7549	2.47836	2.12139	1.04473	1.69874	1.83511	2.18666	1.11195	1.58631	1.15469	1.08783	1.18704	1.21099	1.45974	1.11139	2.01372	1.08889	2.06214	2.12804	1.75594	1.90387	1.12308	1.75636	1.56127	1.44055	2.15577	2.14867	1.49801	1.23889	2.35829	1.81565
198.663	1.97185	1.49587	1.21608	1.07247	1.84792	1.28351	1.21719	1.68818	1.79834	2.16265	1.98982	1.17577	2.32934	1.65002	2.25221	1.76243	1.96279	2.73534	1.7655	2.50229	2.13567	1.04221	1.70638	1.85218	2.21841	1.10541	1.56841	1.16872	1.09644	1.20991	1.20972	1.47377	1.12534	2.01319	1.07954	2.0529	2.16047	1.76513	1.92009	1.09594	1.75185	1.54014	1.44025	2.14473	2.12623	1.49755	1.21514	2.33182	1.80844
198.978	1.98431	1.47542	1.22482	1.06905	1.84059	1.28205	1.20989	1.69461	1.76925	2.1707	1.98972	1.18748	2.32922	1.62042	2.2663	1.78406	1.9571	2.71024	1.78781	2.49646	2.1464	1.04235	1.71754	1.8561	2.22686	1.08674	1.55893	1.16952	1.08914	1.21794	1.21129	1.47891	1.12628	2.00036	1.06507	2.02255	2.18994	1.75927	1.92262	1.09844	1.73183	1.5332	1.4269	2.15782	2.08474	1.50836	1.20282	2.31619	1.79863
199.294	1.96158	1.44968	1.22956	1.05658	1.83093	1.26545	1.20885	1.69756	1.77415	2.18543	1.98534	1.20256	2.33424	1.60629	2.25827	1.75812	1.9585	2.68635	1.78404	2.48595	2.15601	1.04297	1.71915	1.81717	2.1932	1.07671	1.5534	1.17172	1.07059	1.22316	1.20345	1.49176	1.12831	1.99445	1.05307	1.98706	2.18089	1.73891	1.93266	1.10252	1.71054	1.53366	1.43125	2.16332	2.07737	1.54153	1.19673	2.33092	1.79234
199.609	1.96589	1.44074	1.23037	1.04931	1.82998	1.25681	1.21648	1.68891	1.7806	2.16936	1.99024	1.20859	2.32693	1.62505	2.26545	1.74752	1.95571	2.68333	1.78472	2.51142	2.15905	1.04323	1.70184	1.78216	2.17954	1.06621	1.55505	1.17657	1.06441	1.22728	1.18457	1.501	1.13392	2.00148	1.04266	1.96416	2.1497	1.73412	1.93743	1.10167	1.68368	1.52139	1.44253	2.16795	2.09454	1.54836	1.1719	2.36696	1.78329
199.924	1.98924	1.46064	1.22172	1.04496	1.83057	1.23986	1.21078	1.67586	1.78369	2.17929	1.99241	1.20273	2.30894	1.62759	2.27509	1.75841	1.95262	2.71484	1.79061	2.54114	2.16553	1.04485	1.68869	1.76033	2.16301	1.05958	1.56262	1.18779	1.08343	1.22382	1.17992	1.50006	1.14944	2.00283	1.02929	1.94902	2.12414	1.74642	1.92124	1.09344	1.68998	1.49941	1.44518	2.17481	2.1283	1.52871	1.14249	2.37752	1.81109
200.24	1.9805	1.48057	1.25962	1.04781	1.83656	1.22743	1.21984	1.65062	1.78099	2.19369	1.98371	1.19916	2.31531	1.6169	2.28297	1.75836	1.95902	2.73852	1.785	2.55177	2.15913	1.04611	1.69645	1.78048	2.16613	1.05517	1.59194	1.19243	1.10708	1.2215	1.15851	1.48028	1.16318	2.00707	1.00843	1.94548	2.13365	1.75773	1.91702	1.08915	1.69598	1.48423	1.43246	2.17708	2.12184	1.53193	1.11855	2.39108	1.83629
200.555	1.9523	1.49121	1.28274	1.04593	1.82926	1.20086	1.25057	1.62615	1.77425	2.1984	1.98629	1.21546	2.33998	1.62256	2.27855	1.77225	1.95997	2.72181	1.79379	2.55467	2.14629	1.04907	1.69931	1.81183	2.15708	1.04985	1.60229	1.18436	1.11758	1.23621	1.1414	1.47087	1.16825	2.00087	1.00033	1.93205	2.15482	1.75042	1.91291	1.09798	1.68083	1.46899	1.42791	2.17932	2.11535	1.50204	1.10033	2.39299	1.85948
200.87	1.9377	1.47848	1.30108	1.02323	1.83316	1.19479	1.2745	1.61959	1.76863	2.16621	2.00789	1.22977	2.35899	1.6145	2.27735	1.78713	1.97109	2.73288	1.78465	2.51666	2.12307	1.05673	1.69429	1.81847	2.15144	1.06494	1.58179	1.19675	1.11381	1.23945	1.13437	1.49787	1.17785	1.97856	0.993735	1.91161	2.18377	1.74189	1.91494	1.10612	1.67767	1.45237	1.42885	2.19023	2.0984	1.4917	1.11749	2.40231	1.90507
201.186	1.92461	1.49833	1.31953	0.994083	1.82038	1.20999	1.28413	1.63661	1.75465	2.14795	2.01566	1.25388	2.35992	1.60229	2.28723	1.80055	1.97728	2.77687	1.8042	2.50254	2.13267	1.05893	1.6756	1.81124	2.13725	1.08034	1.5681	1.20711	1.11035	1.23656	1.12942	1.50441	1.18358	1.96473	0.995463	1.89445	2.20873	1.75112	1.9389	1.11061	1.69494	1.44479	1.41354	2.21318	2.08014	1.53469	1.16807	2.44532	1.93316
201.501	1.91513	1.52656	1.34078	0.977571	1.82611	1.21427	1.30065	1.65716	1.74541	2.14188	2.02749	1.24617	2.36493	1.5963	2.30435	1.80158	1.98247	2.79535	1.83079	2.49651	2.14108	1.06582	1.68342	1.8308	2.08092	1.1049	1.56419	1.2031	1.11788	1.23996	1.12491	1.48801	1.18436	1.95225	0.996119	1.86441	2.21577	1.75095	1.95748	1.13078	1.70177	1.44075	1.38846	2.22548	2.06595	1.56198	1.16503	2.46024	1.91297
201.816	1.91742	1.53993	1.35003	0.965872	1.83263	1.22175	1.32667	1.64848	1.7534	2.15073	2.04645	1.23831	2.33485	1.59047	2.29863	1.77446	1.95121	2.79275	1.83167	2.47932	2.1468	1.07362	1.69277	1.83344	2.04017	1.10455	1.57303	1.18344	1.14098	1.21145	1.1246	1.47378	1.18253	1.94551	0.993895	1.8315	2.19337	1.74567	1.95305	1.14755	1.70489	1.44219	1.38479	2.22321	2.07549	1.564	1.15722	2.47746	1.89649
202.132	1.88994	1.54265	1.35908	0.981614	1.83355	1.2262	1.36535	1.62263	1.77141	2.12059	2.04842	1.22369	2.33269	1.6001	2.2908	1.74886	1.92394	2.80874	1.82394	2.47457	2.15428	1.07361	1.68394	1.83681	2.04645	1.11654	1.59683	1.18648	1.14729	1.20965	1.11867	1.46985	1.18727	1.96027	0.993744	1.83748	2.16557	1.75152	1.94275	1.13576	1.71696	1.43347	1.39741	2.21166	2.09732	1.54175	1.16606	2.48224	1.90734
202.447	1.88527	1.55114	1.37783	1.00402	1.84284	1.23463	1.37807	1.61881	1.76145	2.06925	2.05377	1.20896	2.34154	1.61087	2.28833	1.73254	1.89913	2.85049	1.83107	2.4691	2.14667	1.07693	1.67971	1.85463	2.06672	1.12406	1.60641	1.19317	1.14846	1.20782	1.12749	1.45439	1.18048	1.9885	1.0025	1.86331	2.16852	1.75463	1.93197	1.12926	1.73147	1.43468	1.39691	2.20538	2.08382	1.50011	1.1469	2.46547	1.90248
202.762	1.87327	1.5594	1.39773	0.999931	1.84519	1.23474	1.38214	1.62997	1.74939	2.04322	2.06033	1.18658	2.32045	1.60175	2.28185	1.73031	1.89507	2.86129	1.83585	2.43865	2.14385	1.07219	1.69583	1.88526	2.07161	1.15704	1.6027	1.20139	1.15249	1.19202	1.14922	1.44473	1.16923	2.00173	1.00922	1.87057	2.18518	1.74114	1.93598	1.14226	1.74553	1.43584	1.38862	2.19926	2.07955	1.50089	1.12312	2.42065	1.89775
203.078	1.8518	1.55473	1.41492	1.00015	1.84148	1.2694	1.38561	1.63271	1.7567	2.04082	2.07048	1.16909	2.31816	1.61154	2.2771	1.7252	1.8906	2.87859	1.83493	2.40624	2.13646	1.05931	1.70561	1.89047	2.07135	1.17174	1.59468	1.18461	1.1309	1.19826	1.16034	1.45013	1.15728	2.00208	1.01067	1.87711	2.1989	1.72415	1.95797	1.15869	1.73503	1.44025	1.40031	2.18705	2.08348	1.51323	1.13526	2.39415	1.87224
203.393	1.84519	1.55055	1.39606	1.00142	1.84227	1.28513	1.37889	1.62512	1.75583	2.04971	2.06879	1.17476	2.33602	1.61943	2.28857	1.71488	1.8851	2.88253	1.84644	2.40162	2.13442	1.05297	1.68821	1.89099	2.053	1.16733	1.55678	1.17171	1.10766	1.20292	1.17458	1.47378	1.1375	1.9942	1.01763	1.87013	2.19388	1.71906	1.9697	1.16042	1.73267	1.44913	1.41689	2.174	2.10589	1.50767	1.16565	2.402	1.84883
203.708	1.85382	1.55914	1.39358	0.996892	1.87083	1.30252	1.36031	1.62741	1.75789	2.07363	2.05801	1.17478	2.36192	1.6113	2.28491	1.68091	1.87535	2.85976	1.85495	2.40281	2.12386	1.04723	1.67012	1.87669	2.04624	1.16615	1.51876	1.16367	1.11285	1.20423	1.18704	1.48438	1.13224	1.98877	1.02091	1.8545	2.1746	1.72646	1.96157	1.16315	1.73563	1.45443	1.42915	2.16024	2.11871	1.52142	1.21356	2.41789	1.83675
204.024	1.87091	1.57176	1.39401	1.01406	1.88875	1.30215	1.34571	1.62515	1.76757	2.09325	2.05806	1.15816	2.36477	1.61498	2.27713	1.66349	1.84736	2.87129	1.87893	2.41824	2.11137	1.03778	1.66959	1.86634	2.03797	1.16235	1.50615	1.14676	1.12179	1.19347	1.18566	1.47355	1.13727	1.99801	1.02665	1.84981	2.15667	1.72828	1.9517	1.15699	1.73951	1.46298	1.44217	2.13672	2.13373	1.51482	1.23622	2.4157	1.81887
204.339	1.87564	1.5583	1.39643	1.03853	1.90566	1.28716	1.32202	1.62474	1.7899	2.10278	2.04956	1.14366	2.34667	1.62936	2.28852	1.65451	1.82474	2.8628	1.88409	2.4089	2.09307	1.04721	1.67263	1.85877	2.04057	1.14599	1.50802	1.13793	1.13068	1.1909	1.1888	1.48241	1.1432	1.99596	1.02551	1.86721	2.15401	1.72088	1.93677	1.13234	1.7373	1.46429	1.45699	2.12201	2.16298	1.49422	1.22328	2.4283	1.82599
204.654	1.86803	1.51818	1.41141	1.05726	1.90883	1.28177	1.30453	1.60066	1.79118	2.08938	2.03867	1.14175	2.33275	1.65549	2.30538	1.64814	1.81542	2.86258	1.86077	2.39265	2.08225	1.04775	1.6752	1.8543	2.05566	1.13076	1.51993	1.1447	1.13761	1.17895	1.20031	1.50109	1.15054	1.98144	1.01992	1.87449	2.15099	1.72553	1.92434	1.11012	1.74379	1.45776	1.46183	2.14538	2.17618	1.48825	1.21637	2.43712	1.85621
204.97	1.8777	1.50305	1.40953	1.06475	1.89501	1.26676	1.29093	1.59278	1.7637	2.09755	2.02152	1.13225	2.34286	1.6466	2.3114	1.65624	1.82811	2.87681	1.85972	2.39257	2.07052	1.04375	1.6643	1.82995	2.05256	1.14488	1.52155	1.14966	1.12749	1.1839	1.19296	1.48343	1.15897	1.95071	1.02395	1.88384	2.1556	1.7215	1.91566	1.09029	1.75165	1.46111	1.45142	2.15468	2.1718	1.47663	1.22369	2.41416	1.86784
205.285	1.90487	1.52167	1.41803	1.04951	1.8897	1.25189	1.2664	1.61022	1.75695	2.13019	2.01312	1.13794	2.32098	1.63157	2.30062	1.6828	1.83657	2.89194	1.86146	2.39875	2.06564	1.04568	1.67052	1.81088	2.04198	1.15206	1.50345	1.133	1.12283	1.16547	1.18978	1.48558	1.15723	1.92789	1.03037	1.88297	2.17078	1.70899	1.91417	1.08125	1.76077	1.47111	1.44163	2.1436	2.16688	1.50423	1.23032	2.40728	1.8683
205.601	1.91835	1.53418	1.42395	1.0287	1.90926	1.25059	1.26587	1.62331	1.7678	2.1181	1.99826	1.14796	2.3018	1.63899	2.30759	1.72356	1.83424	2.8678	1.85267	2.42276	2.06034	1.04624	1.68874	1.82096	2.03618	1.15453	1.49525	1.12954	1.11917	1.14498	1.18044	1.49551	1.16241	1.90857	1.0273	1.87641	2.17991	1.70581	1.9184	1.07998	1.7765	1.48578	1.44139	2.14626	2.19494	1.51875	1.24633	2.43353	1.86698
205.916	1.94028	1.53353	1.41878	1.02766	1.93243	1.24503	1.25208	1.62035	1.77177	2.09985	1.98217	1.14652	2.31034	1.63554	2.30103	1.74048	1.83629	2.83946	1.85371	2.43797	2.07545	1.04785	1.70924	1.83165	2.04211	1.12159	1.49398	1.12659	1.12198	1.13217	1.17691	1.48689	1.18037	1.87635	1.02061	1.87884	2.18892	1.71018	1.92081	1.07627	1.79614	1.5019	1.45111	2.15525	2.20508	1.50901	1.26614	2.46726	1.8491
206.231	1.95351	1.53772	1.42222	1.02797	1.93917	1.21738	1.25032	1.62767	1.77994	2.06956	1.96179	1.15746	2.29709	1.64097	2.28184	1.73872	1.83103	2.81461	1.84673	2.45941	2.08946	1.05044	1.71749	1.84997	2.04948	1.1251	1.50696	1.13805	1.12603	1.10558	1.17269	1.47576	1.19037	1.84601	1.02167	1.86729	2.19635	1.70314	1.9038	1.05856	1.82278	1.50048	1.44929	2.15449	2.1852	1.52121	1.25372	2.4439	1.85072
206.547	1.97124	1.52505	1.42995	1.03321	1.93907	1.1968	1.24164	1.63149	1.78479	2.04298	1.96964	1.14531	2.28987	1.66911	2.26369	1.74953	1.81134	2.81331	1.84881	2.46221	2.08647	1.05666	1.72635	1.8205	2.05751	1.14087	1.51617	1.14449	1.12675	1.08556	1.1644	1.46632	1.21074	1.8436	1.0219	1.86284	2.1871	1.70111	1.88951	1.05839	1.83865	1.47969	1.43786	2.14154	2.1663	1.51345	1.20271	2.40892	1.85692
206.862	1.985	1.50309	1.43023	1.03543	1.92215	1.17822	1.2432	1.62656	1.78018	2.0161	1.9848	1.10991	2.27244	1.67029	2.26344	1.77107	1.81467	2.82585	1.84856	2.44714	2.07712	1.05631	1.74613	1.79897	2.06531	1.13247	1.52416	1.15114	1.11658	1.06583	1.16893	1.46192	1.22692	1.84627	1.02529	1.87693	2.16991	1.70548	1.90029	1.0665	1.85104	1.4689	1.42697	2.12896	2.14996	1.5145	1.13583	2.42276	1.84868
207.177	1.9868	1.50477	1.4312	1.03354	1.88269	1.18056	1.2404	1.62215	1.75735	2.01472	1.98805	1.10309	2.2554	1.65369	2.25385	1.78568	1.82707	2.79548	1.83005	2.44813	2.08941	1.06103	1.74845	1.81055	2.06209	1.12445	1.53208	1.16161	1.12038	1.06377	1.16478	1.46609	1.22837	1.84025	1.02977	1.8891	2.17636	1.71628	1.91034	1.09174	1.84938	1.46257	1.42035	2.13013	2.14219	1.55648	1.09647	2.46163	1.85313
207.493	1.99604	1.50161	1.43889	1.03498	1.86151	1.188	1.25028	1.59968	1.73702	2.01935	1.98565	1.10289	2.25661	1.64185	2.22145	1.80349	1.84188	2.76383	1.82716	2.45062	2.09391	1.04605	1.74438	1.81267	2.04685	1.13539	1.53189	1.16654	1.11758	1.04921	1.12873	1.46656	1.22519	1.84172	1.03258	1.88126	2.18199	1.71979	1.92237	1.1191	1.84058	1.45358	1.41942	2.14867	2.12284	1.57013	1.09696	2.46402	1.84935
207.808	1.99172	1.50269	1.43605	1.02248	1.86316	1.21	1.2556	1.58893	1.72599	2.02404	1.98061	1.09988	2.25694	1.63631	2.19366	1.81132	1.86725	2.75641	1.85497	2.46069	2.08699	1.03439	1.73436	1.79198	2.05275	1.12578	1.5337	1.16206	1.11208	1.04753	1.09971	1.4647	1.20738	1.84345	1.02867	1.89373	2.16589	1.72223	1.91787	1.12424	1.82818	1.45776	1.42926	2.15	2.0994	1.57394	1.0925	2.4583	1.83441
208.123	1.98556	1.49788	1.44567	1.02317	1.87605	1.2238	1.25177	1.58846	1.73604	2.00811	1.97553	1.10914	2.27983	1.64891	2.18425	1.81902	1.87603	2.76743	1.8652	2.47036	2.09522	1.03949	1.74122	1.80088	2.05177	1.1031	1.5377	1.16191	1.10403	1.04371	1.0842	1.46936	1.19277	1.85575	1.01831	1.91439	2.17994	1.73989	1.90178	1.13886	1.81682	1.46069	1.43992	2.16889	2.08366	1.58496	1.05409	2.47219	1.8329
208.439	1.98874	1.46421	1.44884	1.03059	1.87289	1.22957	1.24984	1.5844	1.74495	1.98212	1.96587	1.09064	2.31499	1.65635	2.20061	1.80677	1.8797	2.75621	1.83997	2.48103	2.11141	1.03803	1.73618	1.82014	2.03522	1.09665	1.53946	1.17786	1.09529	1.03622	1.09177	1.46622	1.18894	1.86209	1.01558	1.9264	2.19711	1.76071	1.88224	1.15852	1.8195	1.45607	1.42662	2.18133	2.08225	1.54576	1.01136	2.48688	1.83811
208.754	1.99361	1.44171	1.44414	1.0265	1.84786	1.22653	1.25276	1.58523	1.73718	2.01661	1.95382	1.07211	2.33317	1.64204	2.19962	1.78589	1.90121	2.77036	1.83026	2.47327	2.13401	1.03747	1.7196	1.81236	2.04109	1.10456	1.54387	1.17159	1.0917	1.03464	1.11214	1.4689	1.18344	1.85638	1.01568	1.92127	2.18456	1.77998	1.86725	1.1538	1.81405	1.44417	1.39879	2.15967	2.08111	1.51453	1.00976	2.46965	1.84583
209.069	1.97423	1.42596	1.45118	1.01802	1.83568	1.21259	1.25767	1.58603	1.72535	2.04594	1.96315	1.08121	2.34243	1.6469	2.20535	1.78362	1.90781	2.80509	1.8251	2.46551	2.1268	1.04373	1.6867	1.7961	2.038	1.12038	1.53901	1.16654	1.07144	1.04469	1.12064	1.47933	1.16268	1.86924	1.00962	1.9131	2.16139	1.79677	1.84111	1.1559	1.80859	1.43996	1.38058	2.16336	2.06501	1.50156	1.01419	2.46698	1.85386
209.385	1.95693	1.41218	1.45294	1.01276	1.8376	1.20984	1.26686	1.57311	1.71553	2.07078	1.97445	1.0847	2.36136	1.65825	2.22141	1.79394	1.91978	2.80855	1.81789	2.45871	2.11261	1.05487	1.65498	1.77682	2.01477	1.11382	1.53074	1.16945	1.06035	1.06656	1.12849	1.4872	1.14681	1.88439	1.00459	1.92027	2.14613	1.81989	1.83892	1.16787	1.79431	1.44446	1.37422	2.17947	2.06406	1.49308	0.998257	2.50781	1.8541
209.7	1.95859	1.41435	1.45846	0.996177	1.82147	1.25082	1.26945	1.56362	1.71019	2.07874	1.97321	1.10005	2.34938	1.63828	2.21893	1.79229	1.93841	2.80449	1.80344	2.45029	2.1058	1.06132	1.63247	1.80198	1.99071	1.10799	1.54081	1.16643	1.06106	1.08762	1.12262	1.50792	1.13059	1.87776	1.0066	1.93715	2.14532	1.82665	1.85046	1.14772	1.77061	1.45564	1.3768	2.18919	2.0753	1.49204	1.01647	2.53446	1.87335
210.015	1.95949	1.4176	1.45673	0.989916	1.81442	1.2777	1.25425	1.55986	1.71258	2.08264	1.96689	1.14556	2.33402	1.63642	2.21789	1.78406	1.92581	2.81236	1.78137	2.44126	2.11508	1.06579	1.60386	1.83596	1.9694	1.12751	1.55545	1.17019	1.06298	1.11001	1.11724	1.52844	1.1158	1.876	1.0029	1.93876	2.16479	1.81869	1.8454	1.12003	1.74116	1.45515	1.3805	2.19943	2.08383	1.48246	1.06445	2.53581	1.89701
210.331	1.96694	1.41554	1.45679	0.983866	1.83452	1.26158	1.24544	1.55659	1.74287	2.08495	1.94854	1.17517	2.33441	1.65087	2.23175	1.76437	1.91124	2.81416	1.76092	2.42844	2.11944	1.06802	1.58441	1.83666	1.95646	1.15401	1.57039	1.17167	1.05194	1.12833	1.13149	1.52258	1.11408	1.89625	1.00365	1.93485	2.15683	1.80526	1.84575	1.09325	1.70599	1.45254	1.38395	2.18725	2.08658	1.46037	1.08276	2.50752	1.89442
210.646	1.96988	1.42846	1.45912	0.967082	1.8507	1.2457	1.2476	1.5634	1.77123	2.09487	1.94334	1.18565	2.32625	1.65641	2.23794	1.74979	1.89776	2.82555	1.7515	2.41933	2.12894	1.07342	1.58857	1.83927	1.96501	1.15437	1.58082	1.16398	1.04966	1.1505	1.15657	1.51523	1.10917	1.91433	1.00204	1.93356	2.13098	1.79801	1.83991	1.0824	1.68778	1.45395	1.39473	2.16533	2.08845	1.44891	1.06982	2.48338	1.88032
210.961	1.97356	1.45294	1.45422	0.968898	1.8441	1.22347	1.24864	1.56807	1.78049	2.11605	1.95458	1.19386	2.31466	1.64829	2.21884	1.76448	1.87021	2.83284	1.75008	2.41366	2.1421	1.08011	1.58079	1.84066	1.97421	1.17198	1.57625	1.15741	1.05281	1.16938	1.17307	1.51097	1.11217	1.92452	1.00934	1.92822	2.13451	1.78708	1.83921	1.09138	1.6819	1.45333	1.39677	2.14105	2.08413	1.42011	1.06514	2.50005	1.88278
211.277	1.96489	1.48693	1.44755	0.970755	1.8191	1.21763	1.24997	1.56578	1.78929	2.12563	1.96237	1.20012	2.30156	1.63013	2.19972	1.77488	1.85395	2.82824	1.73683	2.41593	2.1289	1.07794	1.56067	1.82188	1.9859	1.18365	1.57222	1.15653	1.04948	1.195	1.19383	1.51187	1.11765	1.93594	1.01932	1.92705	2.1377	1.77653	1.84005	1.09528	1.68271	1.451	1.39762	2.09721	2.09298	1.4038	1.08065	2.52281	1.87585
211.592	1.94537	1.52698	1.43477	0.965208	1.81069	1.20154	1.25785	1.56617	1.79157	2.12646	1.97273	1.21578	2.28956	1.64444	2.17576	1.7687	1.8602	2.82522	1.74201	2.41557	2.11628	1.07582	1.55541	1.79677	1.99193	1.19416	1.58659	1.15169	1.06239	1.2105	1.19128	1.52589	1.1326	1.92967	1.01628	1.92006	2.11544	1.78145	1.8341	1.08982	1.68624	1.44693	1.42101	2.0773	2.09573	1.41196	1.09964	2.53903	1.86667
211.907	1.94326	1.54377	1.42411	0.960241	1.80829	1.17503	1.24771	1.5524	1.79226	2.1203	1.98649	1.21811	2.26945	1.65148	2.15399	1.75931	1.87573	2.80898	1.75035	2.4192	2.09967	1.06935	1.56169	1.78612	1.97281	1.19011	1.59727	1.15412	1.09745	1.22363	1.17369	1.54093	1.14507	1.91497	1.02451	1.90848	2.1014	1.76976	1.82588	1.08792	1.68104	1.4421	1.43975	2.08641	2.06504	1.43162	1.09578	2.5608	1.88107
212.223	1.9451	1.55012	1.41932	0.957133	1.78837	1.18823	1.2356	1.53784	1.79157	2.10259	1.98899	1.20206	2.25867	1.63313	2.1592	1.75646	1.86874	2.79087	1.7621	2.43906	2.08875	1.06361	1.57511	1.77897	1.9432	1.18729	1.60756	1.15953	1.14164	1.23806	1.16831	1.55238	1.15111	1.9172	1.03777	1.90004	2.09747	1.75476	1.82969	1.07984	1.66339	1.43307	1.44378	2.09175	2.04359	1.44719	1.1165	2.57955	1.90733
212.538	1.94277	1.54898	1.42352	0.948256	1.77451	1.19138	1.21116	1.53635	1.77009	2.08547	1.976	1.19143	2.25313	1.63143	2.18358	1.74975	1.8447	2.78698	1.78989	2.46287	2.08747	1.06067	1.58932	1.76433	1.94386	1.19822	1.61905	1.161	1.15965	1.23654	1.16881	1.54732	1.16669	1.91599	1.04876	1.89555	2.09306	1.7493	1.83503	1.06132	1.64511	1.43728	1.44918	2.0828	2.02476	1.43513	1.16402	2.56839	1.90683
212.853	1.95428	1.55412	1.42348	0.949623	1.78866	1.16349	1.18613	1.54295	1.75639	2.08707	1.96102	1.17798	2.25796	1.63157	2.19732	1.74994	1.83489	2.77899	1.80422	2.48613	2.08801	1.05141	1.60471	1.76145	1.9517	1.18155	1.61537	1.17068	1.15417	1.22548	1.17495	1.53251	1.17761	1.92095	1.05611	1.8951	2.08624	1.74735	1.82991	1.07942	1.64498	1.4373	1.45439	2.08906	2.01181	1.41998	1.19983	2.55712	1.89094
213.169	1.9645	1.57671	1.41144	0.96057	1.79606	1.16424	1.18119	1.5503	1.7567	2.09271	1.95653	1.15437	2.27376	1.61296	2.19345	1.7534	1.83451	2.7751	1.81703	2.50223	2.0951	1.04257	1.62022	1.77551	1.96713	1.15781	1.61555	1.1708	1.14554	1.19938	1.16451	1.51739	1.17786	1.92058	1.06394	1.89403	2.0936	1.7424	1.81475	1.10357	1.67143	1.43366	1.45944	2.10694	2.00938	1.42971	1.19068	2.54678	1.88094
213.484	1.95373	1.578	1.40806	0.970025	1.79141	1.17092	1.18398	1.55656	1.74536	2.09904	1.95577	1.12482	2.28009	1.60374	2.18719	1.76574	1.84878	2.80695	1.85046	2.50378	2.09606	1.03217	1.64252	1.78597	1.98697	1.13337	1.60991	1.16551	1.14991	1.16541	1.13959	1.51893	1.15971	1.90357	1.07064	1.88757	2.11572	1.74387	1.79767	1.10574	1.69313	1.43971	1.44733	2.13463	2.00021	1.45678	1.15554	2.55899	1.88105
213.799	1.94311	1.56347	1.40432	0.980877	1.78418	1.15959	1.18445	1.55337	1.73225	2.10144	1.95793	1.10713	2.29443	1.60534	2.18676	1.77896	1.86163	2.80924	1.86596	2.51561	2.10154	1.02769	1.6499	1.78371	1.99334	1.12069	1.6025	1.16837	1.16582	1.1492	1.12353	1.52444	1.14813	1.88915	1.07729	1.88053	2.14183	1.75322	1.78841	1.10654	1.69854	1.4412	1.417	2.13331	2.00701	1.484	1.14846	2.56422	1.89239
214.115	1.95289	1.54726	1.39229	0.989306	1.78208	1.1501	1.18592	1.54867	1.73368	2.1091	1.95288	1.10701	2.32436	1.59565	2.22247	1.77932	1.86457	2.78942	1.86178	2.53448	2.11341	1.03013	1.65591	1.78703	1.99279	1.10473	1.60724	1.16385	1.16685	1.1428	1.11981	1.52424	1.15544	1.88674	1.06953	1.88735	2.16549	1.7646	1.78626	1.0995	1.70655	1.4438	1.40593	2.14606	2.01603	1.51136	1.16674	2.52347	1.89794
214.43	1.96869	1.5197	1.38187	0.990251	1.80668	1.138	1.19262	1.54876	1.73542	2.12032	1.94874	1.09713	2.3242	1.5964	2.25344	1.77945	1.87264	2.78963	1.86873	2.53136	2.11904	1.03402	1.66251	1.77661	1.9867	1.1025	1.59574	1.15612	1.17045	1.1337	1.11291	1.53198	1.14713	1.89075	1.06463	1.88495	2.17115	1.76211	1.79197	1.09322	1.70949	1.43864	1.40275	2.16825	2.01151	1.50717	1.16144	2.49843	1.90153
214.745	1.96774	1.49747	1.37857	0.993877	1.82881	1.13771	1.19195	1.5432	1.73599	2.12524	1.94699	1.08481	2.31823	1.60909	2.26967	1.78561	1.85627	2.79087	1.88071	2.52221	2.11911	1.03814	1.6632	1.75958	1.98922	1.0987	1.56783	1.15678	1.17268	1.14386	1.11505	1.52313	1.12225	1.89914	1.07273	1.87207	2.15658	1.74056	1.80005	1.0917	1.70645	1.43863	1.39128	2.15226	2.00788	1.50258	1.13692	2.49128	1.90912
215.061	1.96654	1.50164	1.38399	1.00506	1.84145	1.13034	1.19389	1.55128	1.74953	2.1154	1.93656	1.08284	2.34023	1.6241	2.29737	1.78619	1.81601	2.79726	1.87598	2.51815	2.12078	1.03746	1.67138	1.76799	2.00157	1.08812	1.55382	1.16067	1.148	1.15466	1.11524	1.49227	1.09415	1.91371	1.06368	1.88605	2.17027	1.72794	1.80467	1.09518	1.69187	1.44469	1.39008	2.13999	2.02375	1.49622	1.12713	2.46179	1.89882
215.376	1.9814	1.50513	1.38353	1.00629	1.8525	1.10597	1.19925	1.55832	1.76071	2.11777	1.92321	1.09228	2.35566	1.63522	2.28876	1.782	1.82107	2.81105	1.84587	2.50398	2.10662	1.03828	1.66827	1.77304	2.03232	1.08981	1.55231	1.16155	1.12725	1.15691	1.10098	1.45982	1.08416	1.90378	1.0589	1.89794	2.19968	1.7356	1.81085	1.09836	1.6959	1.45419	1.40352	2.1251	2.0394	1.5052	1.10923	2.42826	1.8838
215.691	1.98887	1.4992	1.3582	1.01086	1.85622	1.09625	1.20802	1.55556	1.77008	2.12619	1.91745	1.10074	2.35646	1.61703	2.24959	1.78575	1.846	2.81658	1.81365	2.48621	2.08084	1.04356	1.6532	1.78199	2.05215	1.09272	1.54198	1.14902	1.11988	1.16909	1.08476	1.46554	1.0817	1.88452	1.06062	1.89879	2.20021	1.73658	1.79538	1.10365	1.72382	1.4711	1.41689	2.11555	2.052	1.53416	1.08591	2.4166	1.88893
216.007	2.00122	1.48148	1.34332	1.0141	1.84925	1.09401	1.22102	1.56009	1.77818	2.11779	1.9215	1.11316	2.36826	1.60415	2.22893	1.77814	1.8521	2.8062	1.79808	2.48381	2.07655	1.05461	1.64615	1.7737	2.05632	1.09858	1.52072	1.12824	1.11567	1.18175	1.07749	1.47799	1.08108	1.87731	1.05697	1.89539	2.21559	1.72692	1.76767	1.09571	1.75799	1.47914	1.42884	2.08807	2.06408	1.56456	1.05657	2.40417	1.88927
216.322	2.01797	1.45044	1.35887	1.00281	1.84165	1.08576	1.22736	1.56097	1.77705	2.1019	1.92851	1.12242	2.36369	1.61554	2.22158	1.75886	1.84719	2.79058	1.79749	2.49272	2.08915	1.06461	1.6515	1.71835	2.05438	1.095	1.513	1.11542	1.11598	1.19986	1.08101	1.47932	1.0862	1.88884	1.05579	1.89801	2.2085	1.71889	1.76287	1.08554	1.77528	1.47474	1.43344	2.0586	2.07401	1.55644	1.06329	2.39381	1.8864
216.637	2.03114	1.45113	1.36843	0.990208	1.83406	1.09159	1.24517	1.56298	1.77229	2.07982	1.94173	1.13047	2.33983	1.61182	2.21457	1.75467	1.84106	2.76978	1.78831	2.49427	2.08609	1.07188	1.64379	1.68401	2.05713	1.10053	1.51514	1.10742	1.10755	1.21861	1.08951	1.47846	1.09406	1.90241	1.04718	1.90479	2.17317	1.72098	1.76569	1.08597	1.78885	1.46111	1.43281	2.04644	2.09176	1.5235	1.10442	2.37063	1.8887
216.953	2.05269	1.46579	1.3628	0.975825	1.81712	1.11529	1.25379	1.56722	1.77749	2.06313	1.95375	1.13919	2.33392	1.59724	2.21569	1.75949	1.83918	2.77134	1.78358	2.49336	2.05904	1.07617	1.62361	1.67613	2.07062	1.1114	1.50019	1.09971	1.08897	1.22186	1.0995	1.46344	1.09828	1.90024	1.03529	1.89965	2.15605	1.72295	1.77094	1.07556	1.79594	1.46576	1.44722	2.04618	2.09274	1.50338	1.13207	2.37907	1.88949
217.268	2.07145	1.46978	1.36129	0.967935	1.79954	1.13406	1.24833	1.56763	1.77486	2.03871	1.96329	1.12937	2.32564	1.6169	2.20132	1.75023	1.83975	2.76215	1.79191	2.49525	2.03992	1.07004	1.61759	1.66558	2.0649	1.11036	1.48592	1.10724	1.08435	1.22416	1.11118	1.45537	1.08699	1.91352	1.03939	1.88927	2.14718	1.727	1.77343	1.07458	1.80104	1.47337	1.45753	2.03282	2.10025	1.48777	1.13408	2.40067	1.89541
217.583	2.06664	1.47793	1.3652	0.973819	1.77997	1.1381	1.24171	1.56722	1.7647	2.02166	1.9759	1.13606	2.32071	1.65183	2.19482	1.72959	1.83384	2.72831	1.79123	2.48566	2.05166	1.06639	1.62524	1.67073	2.05279	1.09004	1.49454	1.11908	1.07721	1.23344	1.11765	1.44905	1.08856	1.91906	1.05029	1.89199	2.12977	1.73538	1.7609	1.08174	1.81923	1.47839	1.45685	2.03383	2.1015	1.48944	1.13034	2.39842	1.91244
217.899	2.06279	1.48735	1.36951	0.96709	1.76443	1.13295	1.23138	1.56221	1.76065	2.01034	1.97485	1.15869	2.32712	1.63818	2.20651	1.70384	1.83958	2.71235	1.78265	2.46223	2.05382	1.07423	1.62233	1.69048	2.05075	1.08259	1.50884	1.12067	1.06048	1.23236	1.11548	1.44113	1.1036	1.91548	1.05471	1.90424	2.13507	1.73037	1.75303	1.09015	1.80731	1.47741	1.45285	2.06079	2.11009	1.47347	1.16222	2.38774	1.89846
218.214	2.04341	1.48951	1.36551	0.950355	1.74961	1.13844	1.22915	1.56038	1.73746	1.97629	1.97522	1.16936	2.32188	1.61619	2.18904	1.68514	1.86556	2.6957	1.78507	2.44955	2.03933	1.08955	1.60792	1.70308	2.05085	1.10067	1.50141	1.11753	1.05974	1.21001	1.12525	1.45135	1.12707	1.91892	1.05998	1.90341	2.11787	1.73136	1.74351	1.10201	1.78886	1.46635	1.44669	2.06442	2.11949	1.44851	1.17913	2.37885	1.87496
218.529	2.00032	1.49697	1.35971	0.944409	1.74471	1.14349	1.22763	1.57108	1.72044	1.95925	1.97034	1.16756	2.31213	1.62778	2.1719	1.66123	1.86344	2.67707	1.81104	2.44454	2.04313	1.09376	1.60632	1.7174	2.04246	1.09264	1.49301	1.11097	1.05011	1.18629	1.12987	1.46492	1.1334	1.92781	1.06573	1.90586	2.08129	1.73437	1.72677	1.10517	1.77135	1.45744	1.42885	2.05853	2.11694	1.41549	1.18837	2.35817	1.858
218.845	1.99659	1.50992	1.37152	0.940018	1.73935	1.14932	1.22946	1.57867	1.72744	1.96855	1.95807	1.15622	2.32121	1.63427	2.1702	1.62748	1.85742	2.67191	1.82253	2.43524	2.05667	1.08444	1.61741	1.72696	2.043	1.08001	1.50089	1.10896	1.03984	1.17025	1.1265	1.44995	1.12987	1.94763	1.06631	1.91721	2.07341	1.72387	1.73406	1.09755	1.76114	1.44147	1.41508	2.05816	2.1065	1.38369	1.19355	2.35443	1.85271
219.16	1.98787	1.5106	1.38308	0.933938	1.72612	1.16112	1.2475	1.56904	1.73635	1.97249	1.95872	1.13733	2.32953	1.62753	2.16925	1.61217	1.85677	2.68777	1.82491	2.43469	2.04789	1.08184	1.61245	1.71416	2.05406	1.09004	1.50569	1.11201	1.05768	1.15418	1.13319	1.43042	1.12828	1.94031	1.05794	1.92459	2.05782	1.7084	1.74949	1.09365	1.75984	1.43631	1.39611	2.08676	2.08404	1.36651	1.17758	2.38422	1.85298
219.475	1.9651	1.5272	1.38129	0.933202	1.72679	1.16328	1.26866	1.55656	1.74039	1.98554	1.95007	1.13223	2.33541	1.61575	2.16973	1.60608	1.86023	2.70382	1.82875	2.43511	2.02338	1.08175	1.60456	1.72833	2.06053	1.09831	1.4968	1.11121	1.07956	1.1395	1.14031	1.41551	1.11175	1.9198	1.04861	1.9266	2.04139	1.71287	1.75736	1.09316	1.76062	1.44331	1.3707	2.12025	2.06335	1.35593	1.15954	2.40442	1.861
219.791	1.93359	1.5365	1.37129	0.946898	1.73725	1.16697	1.26697	1.55202	1.73834	2.00838	1.93924	1.14165	2.35196	1.61216	2.16014	1.58889	1.86539	2.70523	1.83164	2.44966	2.02796	1.07758	1.6189	1.75244	2.06109	1.09037	1.48684	1.10805	1.07955	1.13398	1.14513	1.4031	1.11217	1.90028	1.05074	1.91822	2.05154	1.71628	1.75586	1.08728	1.75054	1.45273	1.35946	2.12803	2.04367	1.34823	1.15613	2.39273	1.86601
220.106	1.90174	1.52419	1.37209	0.967174	1.75676	1.16288	1.26397	1.54713	1.72066	2.00789	1.92394	1.14073	2.33244	1.62004	2.14229	1.5612	1.86115	2.69389	1.83462	2.45627	2.04807	1.08236	1.63094	1.75242	2.04442	1.08437	1.49569	1.11472	1.07309	1.13308	1.14664	1.4102	1.13208	1.87969	1.058	1.91838	2.05488	1.71759	1.73507	1.09367	1.72465	1.44985	1.34943	2.14494	2.00855	1.37034	1.15296	2.35238	1.8725
220.421	1.88585	1.53101	1.37637	0.974747	1.76179	1.16317	1.25886	1.53698	1.71895	1.99415	1.91191	1.14185	2.30733	1.61205	2.14022	1.54982	1.85885	2.71247	1.81876	2.43118	2.05674	1.09452	1.63476	1.75384	2.02844	1.09878	1.49411	1.12118	1.08495	1.12502	1.13944	1.4299	1.1366	1.85555	1.06081	1.91888	2.04645	1.7152	1.72293	1.09169	1.69579	1.44499	1.34321	2.14957	1.96949	1.39016	1.15706	2.33628	1.88128
220.737	1.87737	1.53666	1.37247	0.964059	1.75145	1.17282	1.24661	1.53304	1.73238	1.9801	1.89593	1.1399	2.30514	1.58806	2.15143	1.56166	1.86607	2.76475	1.81603	2.4228	2.04938	1.09412	1.62961	1.744	2.03388	1.11889	1.48325	1.11565	1.1095	1.11028	1.14028	1.44711	1.13586	1.8451	1.05043	1.91055	2.03267	1.70435	1.72583	1.08396	1.66403	1.45578	1.35082	2.1244	1.96645	1.39417	1.17661	2.3102	1.87664
221.052	1.88954	1.52356	1.37124	0.958842	1.74619	1.17673	1.24488	1.53882	1.72611	1.97122	1.87809	1.1274	2.29178	1.57596	2.14874	1.58037	1.87357	2.79647	1.80701	2.43274	2.04047	1.08413	1.62116	1.71047	2.03463	1.12399	1.4876	1.10675	1.12794	1.09822	1.14684	1.44986	1.1452	1.84039	1.04061	1.90384	2.01819	1.70623	1.71808	1.07564	1.65708	1.47268	1.36181	2.11091	1.96206	1.43198	1.17689	2.29454	1.87161
221.367	1.89777	1.51128	1.36823	0.966571	1.74442	1.18991	1.24303	1.53544	1.73441	1.99973	1.8764	1.11581	2.27518	1.57252	2.14671	1.59968	1.8649	2.82293	1.78389	2.44944	2.04779	1.07132	1.61437	1.67623	2.0199	1.12454	1.49935	1.10453	1.13489	1.1106	1.13612	1.43452	1.1457	1.82663	1.04071	1.90799	2.01521	1.71546	1.72538	1.05676	1.68367	1.48005	1.36459	2.1078	1.94162	1.44757	1.17357	2.32156	1.89212
221.683	1.9234	1.5049	1.36777	0.971042	1.74004	1.21634	1.23755	1.5243	1.74417	2.02226	1.88609	1.11879	2.261	1.5549	2.15167	1.62521	1.86022	2.84389	1.76322	2.4654	2.05857	1.07281	1.61287	1.64668	2.00267	1.14439	1.50537	1.10883	1.15032	1.1163	1.14001	1.44161	1.14183	1.82786	1.03729	1.92021	2.0353	1.70829	1.7316	1.0505	1.69283	1.47047	1.36794	2.09459	1.92998	1.45135	1.17332	2.33806	1.92338
221.998	1.92352	1.4996	1.36246	0.965744	1.74103	1.21307	1.23757	1.52171	1.74178	2.01075	1.90656	1.13866	2.24944	1.56052	2.17034	1.65985	1.85082	2.8597	1.74918	2.47122	2.04916	1.08987	1.61125	1.62302	1.97341	1.15722	1.50343	1.12736	1.1802	1.11061	1.16373	1.46277	1.13692	1.82996	1.03573	1.92446	2.07036	1.70512	1.716	1.06079	1.67061	1.46376	1.357	2.079	1.93061	1.4573	1.17359	2.33409	1.9255
222.313	1.89394	1.50392	1.35074	0.965738	1.75172	1.18931	1.23583	1.53031	1.7366	1.99248	1.91439	1.14416	2.23432	1.5796	2.18457	1.68468	1.84428	2.86995	1.74989	2.47546	2.05427	1.09252	1.6069	1.62847	1.96174	1.1704	1.51375	1.14419	1.18586	1.1083	1.17724	1.46287	1.13255	1.83653	1.04388	1.92463	2.07993	1.71665	1.71333	1.0715	1.6398	1.46613	1.35738	2.06754	1.92227	1.43724	1.18203	2.30431	1.936
222.629	1.87277	1.50333	1.34174	0.968401	1.75855	1.1858	1.22245	1.53643	1.72388	1.97871	1.91973	1.13399	2.22766	1.59609	2.19383	1.7	1.82753	2.87876	1.74828	2.46959	2.06628	1.09442	1.59514	1.62834	1.96465	1.19126	1.53047	1.1575	1.16909	1.1087	1.18336	1.47553	1.1514	1.83291	1.04903	1.93284	2.06495	1.70547	1.71343	1.08163	1.6117	1.4726	1.3714	2.04754	1.90292	1.4301	1.1776	2.25551	1.93822
222.944	1.8905	1.49993	1.33278	0.953028	1.75299	1.17403	1.20611	1.52358	1.71693	1.97141	1.91112	1.12937	2.22433	1.63256	2.22366	1.71944	1.82562	2.89126	1.7591	2.46546	2.0496	1.1036	1.56107	1.6085	1.9455	1.19492	1.53529	1.17491	1.1732	1.11462	1.18865	1.49309	1.16032	1.84203	1.04584	1.94068	2.04302	1.68025	1.71251	1.08622	1.61376	1.46615	1.37497	2.02331	1.88095	1.42732	1.16065	2.25608	1.91885
223.259	1.89234	1.49991	1.326	0.93761	1.74603	1.17644	1.19387	1.51659	1.72654	1.97909	1.90681	1.12287	2.24	1.64034	2.2485	1.72174	1.83329	2.89601	1.75815	2.47304	2.0352	1.09946	1.5532	1.60157	1.94071	1.19628	1.52881	1.17788	1.19024	1.12175	1.18982	1.50212	1.14022	1.86682	1.04559	1.92897	2.01901	1.66513	1.73148	1.07048	1.649	1.4521	1.37592	2.00457	1.87505	1.39358	1.14709	2.2878	1.89913
223.575	1.85491	1.48238	1.32811	0.933444	1.74739	1.18743	1.20558	1.53211	1.73316	2.00795	1.90347	1.10818	2.27572	1.62308	2.2408	1.70977	1.83765	2.89501	1.75243	2.50021	2.03248	1.0914	1.55839	1.59348	1.94376	1.18598	1.53328	1.17995	1.19657	1.12907	1.185	1.5003	1.13724	1.87179	1.04668	1.92237	2.00094	1.6687	1.75611	1.05505	1.68114	1.45488	1.37371	1.99739	1.89719	1.3765	1.14017	2.28347	1.87601
223.89	1.85617	1.45975	1.33336	0.936481	1.76536	1.19672	1.22857	1.54381	1.73217	2.01145	1.92257	1.10023	2.28623	1.61384	2.21375	1.69016	1.83351	2.87037	1.75204	2.52359	2.04249	1.09373	1.53972	1.59644	1.95165	1.18109	1.54379	1.19132	1.17693	1.12939	1.17999	1.5007	1.1274	1.86476	1.05503	1.91362	2.01461	1.67568	1.76149	1.05457	1.69238	1.45641	1.36851	2.01413	1.90663	1.3707	1.14269	2.28572	1.84097
224.205	1.85729	1.45387	1.34177	0.945021	1.77346	1.20968	1.23361	1.55258	1.72483	1.99716	1.97069	1.09031	2.28757	1.62366	2.21007	1.68989	1.82556	2.8563	1.77596	2.53835	2.05052	1.10128	1.52556	1.63236	1.95459	1.17993	1.53561	1.20499	1.16727	1.12356	1.19066	1.50577	1.11315	1.86685	1.06755	1.92125	2.02924	1.67994	1.76819	1.0583	1.707	1.45099	1.35394	2.0254	1.90533	1.34524	1.13546	2.25667	1.84504
224.521	1.86605	1.46672	1.35174	0.952402	1.77062	1.20012	1.24133	1.55729	1.71433	1.98967	1.99175	1.0955	2.30879	1.62434	2.21828	1.68875	1.82638	2.87061	1.81106	2.5396	2.05052	1.11047	1.53471	1.65618	1.95773	1.16946	1.52473	1.19596	1.16844	1.11571	1.21215	1.51944	1.11217	1.87637	1.06279	1.9316	2.03076	1.68277	1.76975	1.07009	1.71692	1.45774	1.34207	2.02465	1.91916	1.35532	1.11549	2.21685	1.84511
224.836	1.88195	1.4722	1.35637	0.958397	1.78605	1.17996	1.27047	1.54867	1.70782	1.98195	1.98713	1.10426	2.30608	1.61973	2.2289	1.68333	1.83672	2.87612	1.83155	2.52783	2.03742	1.11105	1.52834	1.67071	1.98214	1.1628	1.53197	1.19351	1.1721	1.13063	1.23154	1.51085	1.11123	1.86903	1.05051	1.90546	2.01244	1.6888	1.75772	1.07639	1.72878	1.46244	1.33617	2.03523	1.93151	1.36862	1.08231	2.19971	1.82704
225.151	1.90698	1.47437	1.3619	0.971501	1.7973	1.18616	1.29654	1.54108	1.68879	1.95054	1.97729	1.103	2.27934	1.6096	2.22352	1.67534	1.85293	2.8631	1.85201	2.54565	2.03836	1.09898	1.51464	1.68678	1.99323	1.15851	1.52694	1.18668	1.16518	1.14642	1.22421	1.49642	1.10902	1.84612	1.0447	1.8934	1.97914	1.68845	1.7535	1.07418	1.75883	1.45456	1.33413	2.06216	1.92977	1.35824	1.07051	2.19897	1.832
225.467	1.94385	1.48496	1.37387	0.976889	1.80081	1.20428	1.28918	1.53674	1.67748	1.9315	1.97235	1.11144	2.26524	1.59941	2.23522	1.66152	1.86861	2.85565	1.85148	2.53365	2.0505	1.09337	1.52017	1.6963	1.97917	1.14726	1.52293	1.17524	1.16268	1.16393	1.22314	1.50439	1.09936	1.83472	1.04495	1.89102	1.97486	1.68502	1.75678	1.09371	1.77987	1.44247	1.32748	2.0702	1.91992	1.35658	1.09175	2.20768	1.81752
225.782	1.95934	1.4953	1.38521	0.980954	1.79719	1.20751	1.27437	1.53195	1.67799	1.93063	1.95823	1.12758	2.25764	1.58069	2.24773	1.65998	1.88813	2.87205	1.86489	2.51513	2.05341	1.09234	1.53582	1.68573	1.98266	1.12948	1.5167	1.17601	1.16849	1.17703	1.22943	1.50511	1.07554	1.83643	1.03862	1.86216	1.97038	1.70113	1.75247	1.1069	1.78209	1.43061	1.32034	2.06525	1.92431	1.37761	1.11304	2.21619	1.79005
226.097	1.95755	1.50105	1.3989	0.985068	1.78902	1.21941	1.29329	1.5399	1.66946	1.93027	1.96384	1.14389	2.24516	1.54616	2.23126	1.68083	1.90039	2.85446	1.86308	2.51693	2.06044	1.0941	1.54451	1.68499	1.98404	1.14879	1.50683	1.16709	1.18232	1.1743	1.23362	1.49337	1.06986	1.81543	1.03379	1.84261	1.97253	1.7319	1.75155	1.10237	1.76566	1.42736	1.32172	2.0872	1.93946	1.39801	1.10233	2.22759	1.79633
226.413	1.9632	1.49422	1.39855	0.997134	1.77957	1.21401	1.30463	1.55227	1.65896	1.92257	1.98457	1.1526	2.21818	1.51985	2.22894	1.70558	1.9049	2.84819	1.86498	2.50893	2.06715	1.09877	1.53477	1.68807	2.00525	1.17821	1.5111	1.16071	1.20256	1.17547	1.23069	1.48567	1.08596	1.80512	1.03157	1.85007	1.98485	1.73735	1.75142	1.12006	1.74061	1.44221	1.3173	2.08987	1.9546	1.3914	1.07908	2.22109	1.80882
226.728	2.01181	1.49937	1.39008	1.00798	1.79177	1.1971	1.30171	1.551	1.64517	1.89702	1.98585	1.15802	2.19582	1.52961	2.24402	1.72393	1.91256	2.83274	1.87737	2.50134	2.06965	1.10023	1.51244	1.68445	2.03404	1.20119	1.51733	1.14714	1.20283	1.17564	1.23851	1.47783	1.09194	1.81971	1.02641	1.86285	1.98561	1.71207	1.74016	1.14337	1.72489	1.44901	1.31439	2.07798	1.95104	1.3797	1.0779	2.20838	1.81087
227.043	2.0396	1.51233	1.38968	1.01403	1.79291	1.17803	1.28688	1.54512	1.62842	1.89777	1.96826	1.14707	2.17256	1.54486	2.24191	1.75069	1.91087	2.81982	1.87647	2.50877	2.05113	1.09738	1.49609	1.68455	2.02898	1.20964	1.51463	1.13998	1.20277	1.17741	1.24693	1.4541	1.10008	1.82441	1.02	1.87408	1.97354	1.70788	1.74414	1.14666	1.73213	1.44262	1.31241	2.06373	1.9346	1.39166	1.08269	2.21364	1.83744
227.359	2.03783	1.51684	1.38062	1.02648	1.7837	1.17756	1.28771	1.54003	1.62244	1.9208	1.93894	1.14933	2.16584	1.53767	2.23614	1.75121	1.9083	2.8279	1.86491	2.50991	2.02775	1.08979	1.50625	1.67549	2.02866	1.20308	1.5081	1.1447	1.19173	1.19453	1.22998	1.43813	1.09379	1.82953	1.00804	1.85517	1.95544	1.71216	1.74301	1.1562	1.73453	1.43895	1.31977	2.04952	1.91797	1.41328	1.10789	2.24807	1.85135
227.674	2.02467	1.50261	1.37936	1.03582	1.79377	1.18741	1.28868	1.53415	1.62779	1.90525	1.91998	1.14807	2.14526	1.53252	2.25287	1.77215	1.9059	2.79928	1.85888	2.50317	2.01758	1.08286	1.50668	1.65513	2.04533	1.19209	1.5103	1.16385	1.18408	1.21449	1.21287	1.41783	1.07558	1.84033	1.00815	1.83433	1.95376	1.68983	1.72834	1.15386	1.72848	1.42617	1.32914	2.05389	1.89518	1.41352	1.14087	2.27612	1.851
227.99	1.99998	1.47577	1.37916	1.04347	1.78718	1.20217	1.26723	1.53623	1.63246	1.88725	1.91624	1.14589	2.14563	1.53099	2.25645	1.78734	1.88086	2.75241	1.86063	2.51072	2.03341	1.08296	1.52037	1.63147	2.02081	1.18794	1.48042	1.17273	1.17515	1.21669	1.20286	1.41628	1.07021	1.85024	1.02125	1.85092	1.95781	1.67268	1.73454	1.14704	1.73032	1.42866	1.33556	2.05553	1.88494	1.4091	1.14264	2.28283	1.85888
228.305	1.99437	1.44621	1.37147	1.04989	1.77365	1.19438	1.24928	1.54172	1.64141	1.91149	1.92633	1.15007	2.15259	1.52009	2.25862	1.78677	1.84503	2.74252	1.85306	2.48089	2.05899	1.0837	1.54607	1.60739	1.99324	1.19388	1.45448	1.16125	1.16499	1.19914	1.20249	1.41076	1.07677	1.86804	1.02902	1.8598	1.95882	1.68941	1.74914	1.15156	1.71147	1.43826	1.34094	2.04338	1.88341	1.41868	1.13981	2.258	1.8515
228.62	1.98994	1.43433	1.36157	1.046	1.76427	1.18154	1.24804	1.54409	1.64374	1.93378	1.92022	1.14493	2.13571	1.51366	2.24876	1.78416	1.80618	2.74713	1.84833	2.46712	2.0449	1.08654	1.55141	1.60367	2.00537	1.20218	1.45249	1.15888	1.16142	1.17343	1.19608	1.41113	1.09544	1.88404	1.02853	1.85268	1.97201	1.71611	1.75526	1.12899	1.69023	1.44655	1.34316	2.0392	1.8949	1.43818	1.13363	2.24495	1.84843
228.936	1.99566	1.4311	1.34037	1.03419	1.76795	1.17491	1.27491	1.56676	1.65259	1.92623	1.91098	1.1225	2.10308	1.51756	2.22513	1.79093	1.79227	2.69852	1.81775	2.48482	2.02136	1.08649	1.54433	1.61235	2.00407	1.2116	1.45217	1.15123	1.16105	1.16102	1.19436	1.41351	1.10374	1.89534	1.03308	1.87192	2.00925	1.72562	1.7683	1.11631	1.70556	1.4682	1.34691	2.05265	1.90777	1.41623	1.12781	2.25448	1.87293
229.251	1.99841	1.42483	1.32636	1.04402	1.77561	1.16249	1.2711	1.58498	1.66419	1.89581	1.90795	1.10149	2.08539	1.51498	2.22656	1.77465	1.78289	2.69376	1.7882	2.49595	2.00714	1.09059	1.54121	1.60013	2.01351	1.20504	1.45566	1.13844	1.14041	1.15655	1.19004	1.41068	1.09162	1.90061	1.04183	1.88652	2.03747	1.71461	1.77989	1.12221	1.7289	1.48769	1.34727	2.05691	1.91383	1.39244	1.14983	2.27167	1.87502
229.566	1.99837	1.43527	1.32373	1.04309	1.7736	1.16959	1.26813	1.58347	1.66998	1.88374	1.89067	1.1089	2.07109	1.52093	2.23112	1.74049	1.75844	2.69638	1.77309	2.49009	2.012	1.09374	1.54128	1.58107	2.00161	1.18521	1.45887	1.14182	1.11552	1.15809	1.18477	1.40602	1.09368	1.89397	1.05255	1.8766	2.04581	1.7127	1.773	1.12224	1.7365	1.49133	1.35175	2.0725	1.92035	1.41479	1.1791	2.28643	1.8614
229.882	1.96596	1.43844	1.31979	1.04545	1.76546	1.16829	1.27671	1.59232	1.67906	1.87226	1.87367	1.12336	2.03769	1.5287	2.22334	1.73498	1.75256	2.69052	1.7729	2.49455	2.00178	1.09923	1.53964	1.58802	1.98042	1.15893	1.45238	1.14575	1.09381	1.15689	1.17375	1.40457	1.106	1.88294	1.05714	1.84744	2.0534	1.72562	1.75386	1.12702	1.72893	1.48312	1.35235	2.09905	1.91263	1.43178	1.17843	2.2846	1.84054
230.197	1.91615	1.44988	1.30215	1.04448	1.76502	1.16458	1.27502	1.59352	1.69253	1.86198	1.86811	1.14503	2.02501	1.52432	2.21487	1.734	1.75434	2.69093	1.77741	2.48121	2.01805	1.10496	1.56183	1.59506	1.99404	1.14612	1.44955	1.13837	1.08415	1.14394	1.15362	1.41241	1.10836	1.87685	1.0596	1.82969	2.04944	1.71923	1.73391	1.12812	1.70274	1.47033	1.34496	2.12759	1.90833	1.42966	1.15332	2.28323	1.80347
230.512	1.88687	1.4787	1.30499	1.03276	1.76819	1.1575	1.2659	1.57537	1.70409	1.86174	1.87136	1.15945	2.02628	1.51958	2.21483	1.7202	1.75453	2.69867	1.7669	2.47279	2.04545	1.10949	1.56382	1.5914	2.00088	1.15627	1.45751	1.13578	1.10562	1.12095	1.15434	1.42432	1.11248	1.87377	1.06836	1.83309	2.04631	1.70133	1.73614	1.11664	1.67929	1.45546	1.33043	2.15233	1.91517	1.43507	1.13285	2.27411	1.78845
230.828	1.88065	1.4849	1.31133	1.02467	1.77143	1.15551	1.24724	1.56674	1.70746	1.88213	1.87243	1.15571	2.04366	1.52606	2.19151	1.68823	1.75029	2.71179	1.745	2.48445	2.04351	1.11254	1.5555	1.60008	1.99857	1.17786	1.46919	1.14282	1.13023	1.10452	1.15573	1.44479	1.12792	1.86285	1.07697	1.83446	2.05645	1.70332	1.74372	1.10288	1.66486	1.45442	1.306	2.15747	1.928	1.43235	1.12356	2.25923	1.78086
231.143	1.90816	1.49396	1.30998	1.02559	1.75632	1.15526	1.23387	1.57108	1.70332	1.89547	1.87319	1.13851	2.04631	1.53604	2.19101	1.66097	1.75375	2.7292	1.71797	2.48695	2.02905	1.11626	1.54202	1.60471	2.02675	1.17559	1.49195	1.14116	1.14363	1.07294	1.15849	1.4738	1.13485	1.85713	1.07441	1.83413	2.06192	1.71397	1.73817	1.09109	1.65903	1.46047	1.29442	2.1478	1.93266	1.41702	1.13535	2.25989	1.75222
231.458	1.91742	1.52086	1.30611	1.03538	1.75224	1.16951	1.2178	1.56684	1.70494	1.88726	1.87363	1.11351	2.06519	1.54162	2.18758	1.64774	1.75927	2.73678	1.71271	2.50785	2.01907	1.12443	1.51317	1.61766	2.0365	1.1666	1.51393	1.15198	1.17204	1.07473	1.16033	1.48851	1.13318	1.85096	1.06129	1.81261	2.0462	1.71251	1.72669	1.09174	1.67387	1.46211	1.30121	2.15312	1.93332	1.43054	1.14183	2.26426	1.74908
231.774	1.89731	1.52183	1.29239	1.04774	1.76868	1.18471	1.22522	1.55079	1.71091	1.88354	1.87676	1.11355	2.07968	1.54276	2.17361	1.64525	1.77346	2.73302	1.71119	2.52038	2.01248	1.13702	1.51218	1.611	2.04542	1.1637	1.49857	1.16275	1.17208	1.0986	1.13913	1.48287	1.13574	1.84146	1.05649	1.79486	2.01133	1.69266	1.71488	1.09046	1.67944	1.45417	1.30262	2.1562	1.94804	1.44171	1.13958	2.26353	1.75131
232.089	1.88284	1.5064	1.30871	1.06111	1.76935	1.1979	1.21843	1.53249	1.71617	1.87595	1.87867	1.11768	2.09721	1.55252	2.16831	1.63899	1.77421	2.73012	1.69907	2.53372	2.0036	1.14679	1.50853	1.61788	2.03436	1.16432	1.50436	1.16808	1.17075	1.09991	1.11772	1.46507	1.14192	1.8371	1.0585	1.7948	1.98107	1.67315	1.71463	1.07754	1.66624	1.43892	1.29803	2.14675	1.9606	1.45065	1.13059	2.24796	1.72098
232.404	1.86985	1.49883	1.3174	1.06771	1.76056	1.18483	1.20765	1.51356	1.72981	1.88075	1.87569	1.1152	2.1023	1.54899	2.15818	1.63577	1.75728	2.72211	1.70653	2.51569	2.00188	1.13702	1.51143	1.62792	2.0226	1.14063	1.50048	1.18022	1.16232	1.1033	1.10597	1.47664	1.15149	1.84529	1.05197	1.80624	1.9548	1.66614	1.70339	1.08334	1.657	1.42254	1.29704	2.14123	1.95762	1.474	1.10273	2.21792	1.7089
232.72	1.87837	1.49881	1.31155	1.07714	1.76618	1.15977	1.18838	1.49687	1.71996	1.90739	1.86703	1.11478	2.11977	1.55367	2.1448	1.65456	1.75212	2.73095	1.71167	2.5026	1.98556	1.13633	1.52809	1.61937	2.01394	1.13445	1.49938	1.18077	1.15786	1.1003	1.10041	1.48801	1.14481	1.85986	1.03789	1.82685	1.94431	1.66805	1.68553	1.09847	1.6531	1.40986	1.29856	2.1193	1.94879	1.48464	1.08621	2.2131	1.72244
233.035	1.8811	1.50282	1.30896	1.06429	1.76821	1.15417	1.1781	1.47594	1.72181	1.92632	1.87638	1.11771	2.14428	1.55739	2.12807	1.6525	1.74849	2.75378	1.70808	2.49309	1.98111	1.13295	1.54816	1.60199	2.00518	1.14396	1.51041	1.19116	1.16288	1.10662	1.09882	1.48668	1.13508	1.87188	1.03313	1.86496	1.94892	1.67036	1.68057	1.11568	1.65042	1.40638	1.30619	2.09033	1.95646	1.47301	1.09109	2.23969	1.73475
233.35	1.89583	1.50001	1.31937	1.03999	1.75455	1.17048	1.18359	1.46693	1.71778	1.9139	1.88896	1.10907	2.17132	1.55554	2.1356	1.61852	1.75326	2.77396	1.68779	2.48328	1.98468	1.13409	1.56083	1.60026	1.9732	1.14713	1.51134	1.20356	1.18018	1.11527	1.10865	1.49364	1.13274	1.88353	1.03207	1.88236	1.96058	1.67475	1.68682	1.13099	1.65073	1.4218	1.31385	2.06434	1.99146	1.45715	1.12219	2.26071	1.75499
233.666	1.91728	1.47014	1.32103	1.04133	1.74665	1.17062	1.1979	1.4818	1.70994	1.88683	1.88764	1.10149	2.18519	1.56279	2.12032	1.6248	1.7725	2.74287	1.69277	2.48441	1.98886	1.13623	1.57837	1.60404	1.95766	1.14895	1.50402	1.19153	1.16304	1.12328	1.10941	1.49255	1.11732	1.88145	1.03236	1.8734	1.99081	1.69507	1.6905	1.12788	1.66393	1.44252	1.31967	2.05299	2.00689	1.44406	1.13011	2.26824	1.74591
233.981	1.92223	1.46333	1.30626	1.04709	1.73491	1.16329	1.21326	1.49432	1.71386	1.87192	1.87668	1.12043	2.16482	1.55852	2.0974	1.64232	1.79484	2.72433	1.69954	2.47252	2.01991	1.13516	1.59114	1.6163	1.94241	1.13603	1.48396	1.17	1.1148	1.12061	1.10434	1.47251	1.0999	1.86989	1.03285	1.87022	1.99914	1.7113	1.68495	1.14198	1.66953	1.44917	1.33793	2.06709	1.98464	1.44099	1.1166	2.24805	1.74106
234.296	1.9133	1.47043	1.30463	1.04821	1.72952	1.16167	1.20766	1.49516	1.71868	1.8411	1.88478	1.13659	2.16796	1.54824	2.06689	1.63349	1.7959	2.73468	1.72497	2.47774	2.03138	1.13677	1.60504	1.62025	1.9292	1.12931	1.47034	1.15766	1.09239	1.14604	1.08914	1.44868	1.09516	1.85824	1.03223	1.85938	1.99427	1.71328	1.67853	1.167	1.65468	1.44381	1.3449	2.086	1.98638	1.43832	1.12132	2.20598	1.79226
234.612	1.90382	1.47195	1.32826	1.03151	1.71006	1.13388	1.21113	1.49338	1.71889	1.83644	1.88597	1.14899	2.16193	1.54973	2.07305	1.63468	1.79172	2.73588	1.73497	2.469	2.00817	1.1327	1.62785	1.61922	1.95389	1.11763	1.46491	1.13803	1.05609	1.17094	1.06813	1.45625	1.08727	1.85798	1.03267	1.86215	2.00138	1.70012	1.66953	1.1674	1.63689	1.43765	1.33471	2.09497	1.99479	1.41333	1.13897	2.19057	1.83263
234.927	1.92648	1.46043	1.35426	1.02382	1.69906	1.1165	1.20133	1.51516	1.71391	1.85378	1.88527	1.15295	2.16797	1.5546	2.08309	1.62678	1.80541	2.72771	1.74342	2.48037	2.02649	1.13075	1.62329	1.60689	1.95699	1.10289	1.47357	1.1407	1.04972	1.16987	1.07625	1.46449	1.08775	1.85775	1.02441	1.8613	2.01504	1.6889	1.66421	1.18105	1.6433	1.44501	1.33494	2.11559	1.99365	1.40144	1.15641	2.15657	1.85806
235.242	1.93814	1.46168	1.35034	1.01596	1.69428	1.10019	1.19975	1.53102	1.68608	1.85349	1.90928	1.15213	2.20219	1.55704	2.10384	1.617	1.81989	2.72733	1.75634	2.45111	2.04871	1.12934	1.63941	1.58639	1.95425	1.10334	1.4714	1.12937	1.01942	1.18221	1.08719	1.46738	1.09595	1.84983	1.01964	1.83922	2.0304	1.68853	1.66591	1.21181	1.66266	1.44824	1.33641	2.12162	1.98847	1.4058	1.15416	2.14677	1.87687
235.558	1.9643	1.4591	1.34508	0.993708	1.6902	1.11138	1.22381	1.52205	1.67713	1.83414	1.90961	1.14001	2.228	1.56591	2.11461	1.60777	1.82019	2.73956	1.74561	2.44667	2.06173	1.12855	1.64712	1.59366	1.95397	1.12341	1.4575	1.12699	1.02346	1.179	1.10237	1.45241	1.09738	1.83684	1.02855	1.81259	2.04761	1.69288	1.66516	1.22212	1.66165	1.44537	1.32994	2.12103	1.98107	1.39203	1.165	2.13782	1.8783
235.873	1.96418	1.46095	1.34607	0.973855	1.69655	1.13173	1.25086	1.52723	1.70095	1.78964	1.90927	1.1113	2.25545	1.58847	2.10213	1.6012	1.82472	2.71277	1.72516	2.4702	2.05307	1.12456	1.63899	1.61606	1.94167	1.12607	1.43282	1.1106	1.01663	1.15093	1.11087	1.43945	1.09421	1.81579	1.03564	1.78953	2.0552	1.69211	1.66259	1.21266	1.6447	1.44969	1.33138	2.14709	1.99352	1.36697	1.18241	2.10778	1.86836
236.188	1.96526	1.46493	1.35914	0.964301	1.69481	1.1465	1.24229	1.53148	1.70012	1.76089	1.90014	1.11783	2.29118	1.58902	2.11557	1.60691	1.83095	2.68624	1.70816	2.45379	2.05556	1.12658	1.6282	1.6069	1.95968	1.13934	1.41395	1.09117	1.01174	1.13549	1.11743	1.41037	1.07411	1.79932	1.03585	1.75947	2.04415	1.6892	1.67049	1.18328	1.63793	1.45298	1.32446	2.16771	2.01409	1.35759	1.19447	2.10491	1.8842
236.504	1.97881	1.45493	1.36333	0.968617	1.68555	1.14159	1.24735	1.52991	1.69534	1.76112	1.88994	1.12317	2.2945	1.57866	2.1284	1.63205	1.82988	2.67344	1.70359	2.46231	2.04419	1.12073	1.6253	1.59879	1.9794	1.13364	1.3941	1.07973	1.00831	1.13703	1.12237	1.37547	1.0598	1.79549	1.03525	1.73188	2.02252	1.6812	1.66209	1.16532	1.64649	1.44616	1.30915	2.17356	1.99722	1.36126	1.19642	2.08807	1.90849
236.819	1.97484	1.45304	1.36456	0.968087	1.68925	1.1433	1.24891	1.52231	1.69041	1.75862	1.87255	1.10644	2.27789	1.5786	2.12758	1.62957	1.81433	2.65743	1.69861	2.46818	2.02449	1.11853	1.61811	1.60238	1.98271	1.10943	1.39298	1.08861	1.02419	1.14112	1.11844	1.36497	1.07276	1.79526	1.03028	1.72222	2.00145	1.65611	1.63803	1.16889	1.64662	1.44226	1.30575	2.17512	1.9788	1.37275	1.19971	2.08231	1.91559
237.134	1.98899	1.45525	1.3745	0.963851	1.69515	1.15324	1.24069	1.52262	1.67694	1.75739	1.88769	1.08379	2.27939	1.59084	2.13123	1.59835	1.79434	2.65907	1.69475	2.47708	2.02164	1.12442	1.61141	1.60045	1.98138	1.10216	1.41088	1.0838	1.06194	1.14232	1.13427	1.39051	1.07732	1.79726	1.02569	1.71551	1.99333	1.65473	1.62553	1.16765	1.65136	1.44557	1.30176	2.1748	1.99786	1.3917	1.21642	2.10721	1.91249
237.45	1.99803	1.46049	1.37675	0.958036	1.70345	1.1315	1.24955	1.51653	1.67456	1.77027	1.89175	1.07048	2.27352	1.58673	2.15175	1.60628	1.79726	2.65861	1.69254	2.45557	2.03016	1.12406	1.59981	1.59345	1.97452	1.12023	1.42287	1.09552	1.10871	1.12911	1.14326	1.37511	1.08096	1.80372	1.02631	1.71597	1.9937	1.66915	1.63297	1.15253	1.66374	1.4451	1.3038	2.18529	2.00931	1.43772	1.22772	2.13505	1.90023
237.765	2.0005	1.47393	1.36068	0.954838	1.73331	1.13081	1.24281	1.5112	1.69757	1.75943	1.89913	1.06197	2.2632	1.58369	2.14779	1.6281	1.8211	2.64238	1.681	2.45188	2.04002	1.12519	1.59344	1.60708	1.96618	1.14965	1.43154	1.10607	1.13114	1.09923	1.15233	1.36115	1.0924	1.80469	1.02504	1.71671	2.01567	1.68161	1.65545	1.13771	1.6687	1.44912	1.31094	2.19017	2.02209	1.46565	1.20704	2.15174	1.87894
238.08	1.99934	1.48123	1.34462	0.93946	1.72476	1.12914	1.24339	1.50257	1.69483	1.76998	1.92614	1.07595	2.27113	1.56761	2.12939	1.64915	1.80306	2.6292	1.67	2.45118	2.04621	1.11985	1.59146	1.6328	1.96308	1.1425	1.42334	1.10086	1.12345	1.09708	1.15975	1.34568	1.07855	1.8017	1.02998	1.72278	2.0391	1.68514	1.67073	1.12376	1.66124	1.44689	1.31296	2.17871	2.01897	1.45085	1.17817	2.18911	1.83687
238.396	1.99456	1.47068	1.34387	0.933699	1.71299	1.14196	1.24459	1.48456	1.70086	1.79667	1.90649	1.09244	2.25525	1.54386	2.13028	1.66296	1.79825	2.61634	1.67535	2.46705	2.04696	1.11877	1.57752	1.65122	1.97625	1.13853	1.423	1.11596	1.13723	1.09153	1.14746	1.34935	1.06476	1.80196	1.03224	1.7375	2.02426	1.67646	1.66313	1.11351	1.63822	1.44121	1.31541	2.18756	2.00089	1.44749	1.20481	2.21638	1.82994
238.711	1.9747	1.47088	1.34374	0.949626	1.72285	1.16382	1.24371	1.48135	1.68556	1.80993	1.90057	1.11079	2.25119	1.53834	2.12428	1.65974	1.78745	2.56214	1.68913	2.47079	2.04421	1.12445	1.58945	1.66422	1.98602	1.15204	1.44354	1.12373	1.15547	1.09275	1.13263	1.36013	1.05735	1.80383	1.02552	1.7484	1.99906	1.67767	1.65832	1.09749	1.61975	1.44419	1.3152	2.20124	1.98933	1.43495	1.2238	2.24156	1.85713
239.026	1.95765	1.45109	1.36672	0.951669	1.70874	1.14903	1.2272	1.48576	1.64712	1.82028	1.9013	1.14104	2.22676	1.52564	2.14213	1.65441	1.7791	2.55647	1.70926	2.43985	2.04554	1.12306	1.60681	1.67752	2.00465	1.14593	1.46015	1.14142	1.17496	1.13144	1.1384	1.37196	1.04576	1.80075	1.02613	1.75931	1.97643	1.67026	1.67522	1.07694	1.62279	1.43998	1.3086	2.19351	1.97136	1.40769	1.20621	2.26703	1.86687
239.342	1.97365	1.44592	1.35404	0.949968	1.70433	1.13665	1.25644	1.48537	1.6392	1.82535	1.90171	1.12452	2.19838	1.51021	2.14881	1.65516	1.77377	2.55846	1.71897	2.44504	2.05947	1.11873	1.59285	1.69431	1.9578	1.12346	1.46114	1.14451	1.17718	1.16044	1.15885	1.41502	1.05153	1.7955	1.02654	1.76857	1.94976	1.65952	1.68313	1.08755	1.65104	1.4334	1.30595	2.19655	1.96621	1.39846	1.20069	2.28602	1.84374
239.657	1.97559	1.45254	1.33637	0.950788	1.7229	1.12745	1.27668	1.49152	1.65816	1.82953	1.89051	1.12189	2.18127	1.51471	2.13581	1.65516	1.78455	2.54709	1.70844	2.45065	2.07064	1.11851	1.60099	1.71176	1.93584	1.12382	1.46465	1.14721	1.1675	1.16731	1.1772	1.44045	1.0671	1.79155	1.02075	1.77258	1.95023	1.65993	1.69932	1.08657	1.66935	1.42908	1.30937	2.21187	1.97938	1.37441	1.18824	2.30811	1.81918
239.972	1.95712	1.44698	1.3322	0.933055	1.72753	1.11764	1.26117	1.4883	1.68744	1.85684	1.9042	1.13376	2.19197	1.52884	2.1404	1.67282	1.78695	2.56976	1.70549	2.45358	2.09647	1.1151	1.59234	1.70481	1.90123	1.13846	1.46064	1.14422	1.16718	1.17516	1.189	1.43839	1.06751	1.79731	1.02224	1.78378	1.94505	1.67089	1.71103	1.0764	1.66899	1.41602	1.3093	2.22777	1.9811	1.34063	1.17854	2.32511	1.8178
240.288	1.93453	1.45703	1.32112	0.930652	1.71886	1.10911	1.26354	1.46347	1.69267	1.87515	1.89709	1.1265	2.18749	1.54545	2.1416	1.69567	1.78696	2.54914	1.71334	2.43586	2.089	1.1033	1.59114	1.68182	1.87626	1.13656	1.44562	1.15598	1.16005	1.17542	1.17631	1.40997	1.06656	1.79684	1.02783	1.7987	1.93411	1.67409	1.70639	1.07252	1.6681	1.41589	1.31899	2.22186	1.97892	1.33872	1.18765	2.34613	1.82371
240.603	1.89729	1.46818	1.31357	0.921066	1.72885	1.12152	1.26954	1.4626	1.69861	1.88412	1.88857	1.12368	2.18823	1.56568	2.1216	1.68709	1.78176	2.51041	1.6948	2.42096	2.07928	1.09414	1.60147	1.67016	1.85425	1.12759	1.45038	1.15246	1.10535	1.19916	1.1683	1.40078	1.06061	1.78815	1.03141	1.79255	1.93679	1.65439	1.71163	1.07401	1.66122	1.43007	1.32688	2.2037	1.97535	1.3262	1.21051	2.37714	1.80899
240.918	1.88965	1.45471	1.32759	0.925115	1.73256	1.14214	1.28216	1.48745	1.67371	1.89993	1.87528	1.12443	2.20187	1.5738	2.11767	1.65186	1.7716	2.49545	1.69479	2.4045	2.07368	1.07696	1.60991	1.64843	1.84084	1.10518	1.46492	1.15768	1.08097	1.22548	1.16572	1.37514	1.05743	1.79046	1.04658	1.76862	1.91455	1.6382	1.70486	1.08877	1.65858	1.42575	1.32243	2.1916	1.96641	1.31213	1.22931	2.41389	1.8004
241.234	1.87445	1.45484	1.3308	0.943176	1.73248	1.15031	1.27591	1.4801	1.6816	1.86853	1.86053	1.09369	2.19067	1.59872	2.13075	1.62573	1.77721	2.46804	1.67605	2.36412	2.04843	1.06143	1.62308	1.64533	1.83152	1.12406	1.49449	1.17137	1.06163	1.23389	1.17239	1.38616	1.06496	1.80313	1.05298	1.75394	1.91235	1.63363	1.68437	1.10485	1.65236	1.4193	1.3225	2.17037	1.97557	1.32281	1.22547	2.42689	1.84684
241.549	1.86111	1.45498	1.32308	0.960807	1.74014	1.13726	1.27469	1.47661	1.68991	1.82024	1.86857	1.08622	2.18107	1.64709	2.13093	1.60607	1.77786	2.48363	1.64946	2.34518	2.03846	1.04717	1.62673	1.6437	1.80823	1.1174	1.48452	1.16542	1.07579	1.23415	1.1882	1.40504	1.06358	1.80269	1.04864	1.74665	1.95305	1.6376	1.67193	1.10916	1.65158	1.42008	1.33054	2.15605	1.99136	1.31567	1.20167	2.4294	1.88577
241.864	1.86784	1.46701	1.33918	0.96137	1.71818	1.11116	1.25658	1.4995	1.68954	1.81274	1.86603	1.07553	2.16442	1.63363	2.11196	1.5843	1.79717	2.53048	1.65321	2.35676	2.06689	1.04125	1.62567	1.64409	1.80794	1.09577	1.45601	1.17184	1.06586	1.24169	1.1871	1.41654	1.06247	1.79643	1.03974	1.73019	1.96732	1.6406	1.67142	1.11091	1.67136	1.42105	1.34593	2.14169	1.9994	1.30917	1.19311	2.41958	1.8927
242.18	1.8802	1.49098	1.31421	0.977431	1.71814	1.1203	1.25798	1.52941	1.70439	1.80755	1.87515	1.06411	2.15121	1.61749	2.11585	1.58196	1.82191	2.54747	1.64018	2.37477	2.11292	1.05148	1.60385	1.64012	1.81312	1.09689	1.455	1.17776	1.06307	1.23265	1.18855	1.40717	1.0729	1.81025	1.02583	1.72458	1.96573	1.65417	1.66013	1.1192	1.69323	1.43017	1.35784	2.14125	2.00309	1.33728	1.20803	2.40741	1.90237
242.495	1.8744	1.49821	1.32568	0.985165	1.69269	1.1081	1.24974	1.5284	1.69567	1.81951	1.88511	1.07064	2.14805	1.62382	2.12461	1.56579	1.84407	2.54475	1.6209	2.36666	2.09481	1.05056	1.64006	1.6323	1.83727	1.10134	1.4591	1.18841	1.07581	1.20484	1.1525	1.38803	1.08316	1.82787	1.0285	1.72767	1.97623	1.67156	1.65002	1.12206	1.68295	1.44659	1.36872	2.14496	1.98146	1.36076	1.20827	2.38854	1.91187
242.81	1.85892	1.51945	1.35063	0.990677	1.67482	1.10178	1.22047	1.52591	1.66953	1.811	1.9065	1.06888	2.14691	1.6256	2.13675	1.5408	1.82959	2.54302	1.61179	2.36076	2.0965	1.04464	1.63909	1.62311	1.8322	1.10128	1.46674	1.18657	1.08481	1.20728	1.10768	1.40866	1.07065	1.83015	1.03763	1.73698	1.97111	1.6789	1.64968	1.12206	1.65739	1.45585	1.37851	2.14644	1.9484	1.40168	1.21084	2.37563	1.90931
243.126	1.88339	1.5572	1.33672	1.00048	1.66631	1.08707	1.2271	1.52765	1.65079	1.80138	1.90831	1.05867	2.12863	1.60199	2.1277	1.53572	1.82852	2.52496	1.60711	2.37543	2.10147	1.04488	1.63531	1.6417	1.84766	1.09364	1.46417	1.18066	1.05408	1.20779	1.09083	1.41793	1.06024	1.82823	1.02714	1.73839	1.96794	1.68489	1.65672	1.13269	1.64266	1.45688	1.37828	2.15077	1.94433	1.45196	1.20899	2.37091	1.91553
243.441	1.88901	1.56269	1.33579	0.993807	1.67343	1.10196	1.23732	1.54721	1.65229	1.7801	1.89375	1.06916	2.13539	1.55582	2.13484	1.54564	1.83365	2.52806	1.60259	2.39257	2.12132	1.0443	1.63185	1.67664	1.86096	1.09684	1.45303	1.18323	1.06416	1.20712	1.08333	1.43617	1.06026	1.84373	1.00742	1.72509	1.95683	1.68616	1.672	1.13724	1.63131	1.44373	1.35872	2.16428	1.95979	1.45646	1.20414	2.34657	1.93031
243.756	1.89556	1.54681	1.33788	1.00506	1.66168	1.1216	1.25107	1.55404	1.6506	1.78211	1.90394	1.07977	2.14465	1.55097	2.14238	1.5817	1.84183	2.55141	1.60282	2.42102	2.13382	1.04489	1.63273	1.70081	1.86965	1.09732	1.44725	1.17854	1.06443	1.19124	1.09308	1.4533	1.07009	1.86082	0.998969	1.72461	1.94744	1.70236	1.65954	1.12442	1.62825	1.42199	1.33977	2.17603	1.97756	1.44477	1.18608	2.29244	1.94159
244.072	1.88385	1.53684	1.30363	1.01158	1.66239	1.11067	1.27138	1.5434	1.65391	1.76283	1.90034	1.08245	2.13445	1.5405	2.14648	1.60027	1.8532	2.56469	1.5914	2.45556	2.14452	1.05265	1.62979	1.72941	1.87473	1.08541	1.44416	1.17739	1.05716	1.17437	1.11652	1.45456	1.07825	1.8614	0.98732	1.74856	1.96868	1.72358	1.64415	1.1101	1.62181	1.41568	1.33771	2.16012	1.97997	1.45445	1.16299	2.24651	1.95015
244.387	1.86786	1.53663	1.31063	1.0039	1.69154	1.12673	1.28463	1.56049	1.65793	1.74748	1.87982	1.09852	2.12603	1.51743	2.12292	1.60882	1.8716	2.599	1.61528	2.48187	2.17508	1.05266	1.6187	1.72343	1.86958	1.0838	1.42589	1.1533	1.08493	1.18292	1.10038	1.44781	1.0823	1.84977	0.978482	1.77246	1.95178	1.73732	1.64864	1.09642	1.62175	1.41548	1.33721	2.15435	1.96007	1.47056	1.15446	2.23013	1.93424
244.702	1.86723	1.55371	1.31167	0.993757	1.70515	1.13914	1.29069	1.57889	1.65623	1.75915	1.86931	1.09591	2.11435	1.48431	2.10159	1.62259	1.8513	2.60596	1.62865	2.49974	2.18247	1.03929	1.62588	1.71685	1.87442	1.09076	1.41173	1.1569	1.0853	1.16597	1.09203	1.42147	1.08647	1.85908	0.982534	1.77647	1.92523	1.73323	1.64641	1.07972	1.62264	1.42108	1.33127	2.15243	1.93716	1.48547	1.15541	2.2159	1.89861
245.018	1.85151	1.54181	1.30373	0.984435	1.72803	1.14073	1.30938	1.58317	1.65779	1.78081	1.87825	1.08976	2.1299	1.50899	2.10143	1.6669	1.82598	2.59571	1.61275	2.51072	2.15559	1.04747	1.60956	1.69	1.89275	1.1127	1.43639	1.15082	1.0811	1.15678	1.09159	1.40352	1.08994	1.87747	0.996819	1.7999	1.93134	1.71781	1.63311	1.06907	1.6184	1.43189	1.32373	2.1441	1.9401	1.49053	1.14438	2.20039	1.86762
245.333	1.82782	1.5246	1.32216	0.97576	1.73624	1.13141	1.31869	1.54758	1.66048	1.79962	1.86488	1.08631	2.13731	1.52499	2.0673	1.67833	1.8084	2.59429	1.61079	2.49804	2.13742	1.04674	1.6168	1.6728	1.88442	1.11701	1.45104	1.1387	1.07294	1.16245	1.08318	1.39709	1.10499	1.87301	1.0055	1.83077	1.92185	1.71896	1.62675	1.06985	1.61411	1.43009	1.31135	2.14351	1.95663	1.48045	1.12626	2.19505	1.86204
245.648	1.8129	1.52757	1.3374	0.985103	1.74557	1.13955	1.28745	1.54296	1.6753	1.82611	1.85544	1.06635	2.12869	1.51505	2.05263	1.68806	1.79942	2.61641	1.62222	2.501	2.14488	1.05137	1.59431	1.70227	1.90236	1.12259	1.43177	1.13741	1.05598	1.2009	1.11374	1.40836	1.13309	1.86611	0.998064	1.83303	1.91397	1.72124	1.61234	1.06717	1.61408	1.4184	1.30514	2.14764	1.96334	1.48364	1.12623	2.19423	1.86932
245.964	1.80337	1.50608	1.33923	0.997311	1.75134	1.14943	1.28123	1.55523	1.67273	1.84269	1.85862	1.06473	2.12595	1.52275	2.03901	1.68785	1.79691	2.61643	1.64741	2.48417	2.12599	1.0603	1.57279	1.71022	1.94389	1.12961	1.4506	1.13325	1.04401	1.22211	1.138	1.39672	1.15994	1.86241	0.995344	1.81652	1.9334	1.71701	1.60354	1.07206	1.62621	1.41345	1.30457	2.15018	1.97658	1.47398	1.11901	2.18972	1.88984
246.279	1.80143	1.49912	1.34232	1.00411	1.7536	1.15095	1.26927	1.57115	1.68493	1.81182	1.86184	1.08959	2.13518	1.51861	2.05666	1.68335	1.76819	2.61273	1.63584	2.45745	2.09359	1.06617	1.5825	1.69236	1.95916	1.1472	1.46146	1.11647	1.07895	1.22341	1.13574	1.40138	1.17819	1.86511	1.00762	1.80793	1.94655	1.72028	1.61215	1.08304	1.63156	1.42094	1.30994	2.14225	1.99316	1.45202	1.09109	2.17706	1.91313
246.594	1.81658	1.49069	1.3433	1.01422	1.74498	1.15069	1.26591	1.55933	1.68564	1.82539	1.87745	1.10168	2.12295	1.53267	2.05726	1.65878	1.77654	2.62206	1.6379	2.46132	2.07814	1.07003	1.5907	1.66631	1.97186	1.13457	1.47171	1.12109	1.05344	1.23646	1.13813	1.39746	1.19749	1.86167	1.01858	1.81187	1.94968	1.71952	1.60735	1.09588	1.63062	1.4364	1.32805	2.12616	1.98391	1.45227	1.05074	2.15922	1.9101
246.91	1.81469	1.49666	1.36555	1.01981	1.74141	1.11855	1.26627	1.56109	1.68139	1.83061	1.86869	1.12222	2.11253	1.51086	2.06988	1.63916	1.76982	2.61061	1.62265	2.46055	2.08731	1.06587	1.57937	1.64686	2.00033	1.10643	1.45641	1.11623	1.06725	1.25287	1.13866	1.38957	1.1974	1.84613	1.02384	1.82015	1.95418	1.6991	1.61301	1.09853	1.62951	1.45454	1.33511	2.10771	1.96938	1.46239	1.02944	2.17146	1.89358
247.225	1.80973	1.50009	1.38293	1.00191	1.71583	1.13285	1.24582	1.54538	1.68139	1.82278	1.86829	1.12897	2.10844	1.53613	2.06783	1.64473	1.76733	2.59101	1.6266	2.43503	2.09639	1.07191	1.57805	1.61615	2.00612	1.10876	1.42586	1.11375	1.08453	1.26842	1.11717	1.40024	1.17881	1.84185	1.03139	1.81955	1.9435	1.68729	1.6287	1.09686	1.64479	1.4738	1.33408	2.11656	1.97268	1.45953	1.04654	2.17778	1.8954
247.54	1.80058	1.49626	1.37586	1.00669	1.69308	1.12167	1.22273	1.51844	1.66683	1.81713	1.87792	1.09723	2.10403	1.55077	2.08198	1.65104	1.74444	2.5574	1.61787	2.42781	2.05772	1.07832	1.57897	1.60515	2.01656	1.10104	1.43432	1.12978	1.07927	1.22209	1.12349	1.39984	1.16484	1.84377	1.03341	1.81472	1.93482	1.69485	1.62037	1.09819	1.66888	1.48517	1.32935	2.12502	1.98341	1.4513	1.0807	2.17753	1.90525
247.856	1.80544	1.4904	1.37767	1.00534	1.67316	1.13236	1.23184	1.50184	1.64868	1.83602	1.88736	1.08724	2.09498	1.53578	2.09103	1.62027	1.7301	2.53798	1.62288	2.43406	2.06546	1.09802	1.56596	1.5921	2.00929	1.09369	1.45271	1.13224	1.06706	1.24326	1.12275	1.40044	1.1766	1.83449	1.03226	1.82384	1.92987	1.70523	1.6075	1.09852	1.68151	1.48848	1.32851	2.10649	1.9938	1.43791	1.07982	2.1986	1.89078
248.171	1.80814	1.47448	1.3727	1.01962	1.67594	1.12209	1.20909	1.48692	1.64892	1.83579	1.89234	1.10041	2.07401	1.53131	2.10218	1.61616	1.735	2.56083	1.6113	2.40967	2.09677	1.08895	1.58054	1.58563	1.96139	1.06446	1.4329	1.12674	1.07968	1.26287	1.13	1.40406	1.18804	1.83201	1.02561	1.80911	1.92178	1.71955	1.61718	1.09463	1.68574	1.49074	1.33547	2.10983	1.98124	1.45294	1.07786	2.21486	1.89078
248.486	1.81502	1.47226	1.36258	1.01278	1.66502	1.14062	1.20301	1.49632	1.64041	1.81021	1.88816	1.09926	2.05674	1.531	2.10757	1.60073	1.73363	2.58784	1.60689	2.39251	2.09069	1.07595	1.57079	1.58742	1.93817	1.07698	1.42199	1.13237	1.0834	1.25469	1.12432	1.4032	1.17624	1.84737	1.02593	1.78471	1.91723	1.71692	1.62878	1.08405	1.67984	1.48299	1.33898	2.11996	1.96012	1.48579	1.08848	2.19888	1.89813
248.802	1.79587	1.44995	1.34008	1.00501	1.66	1.14275	1.22664	1.51373	1.64618	1.80889	1.90777	1.1008	2.04492	1.5529	2.09253	1.61894	1.71239	2.58256	1.6101	2.39879	2.0948	1.0669	1.5698	1.56498	1.91931	1.06283	1.44227	1.12672	1.07831	1.22279	1.11044	1.39541	1.15155	1.86013	1.03351	1.79878	1.91601	1.71466	1.65521	1.07599	1.67799	1.47895	1.33608	2.11582	1.94851	1.48011	1.06444	2.18149	1.89158
249.117	1.78442	1.43106	1.3314	0.999508	1.66222	1.1536	1.24026	1.51934	1.65702	1.8027	1.89045	1.08795	2.06046	1.53785	2.09378	1.63284	1.70939	2.5738	1.62209	2.39894	2.10951	1.0694	1.56587	1.53813	1.86909	1.05753	1.42985	1.13901	1.07119	1.17869	1.10682	1.39533	1.13828	1.87235	1.03049	1.82077	1.90565	1.73049	1.67397	1.07799	1.67615	1.491	1.33474	2.11209	1.93906	1.46163	1.05274	2.18245	1.86212
249.433	1.77901	1.44224	1.33824	0.992843	1.66107	1.18831	1.25448	1.51509	1.64836	1.81702	1.89284	1.08249	2.05443	1.54262	2.08221	1.622	1.73129	2.56192	1.62673	2.40658	2.11485	1.06576	1.58543	1.53889	1.85349	1.03055	1.43641	1.16242	1.0362	1.16415	1.11626	1.38641	1.1381	1.86959	1.02488	1.824	1.89826	1.73051	1.67065	1.06484	1.66801	1.49208	1.33718	2.10254	1.92922	1.45235	1.0914	2.18472	1.83412
249.748	1.77215	1.43291	1.32352	0.991925	1.66763	1.18859	1.24814	1.5368	1.6516	1.81033	1.87308	1.0724	2.0532	1.53588	2.09114	1.62739	1.71046	2.56268	1.61608	2.39659	2.11896	1.07897	1.60549	1.53246	1.86632	1.0377	1.4322	1.15913	1.03557	1.15571	1.12745	1.37798	1.127	1.8738	1.02485	1.81977	1.9015	1.7315	1.67791	1.04926	1.67148	1.49122	1.34157	2.1023	1.91913	1.44004	1.14817	2.19745	1.84597
250.063	1.77335	1.41679	1.28741	0.979269	1.65765	1.20615	1.23058	1.53571	1.65084	1.80634	1.86678	1.06342	2.07292	1.54819	2.08591	1.62555	1.73001	2.61411	1.62295	2.36102	2.10414	1.09076	1.59505	1.55247	1.84391	1.06971	1.4428	1.1784	1.04939	1.12644	1.12806	1.39583	1.11477	1.88901	1.02868	1.82042	1.90077	1.73961	1.68629	1.06235	1.68094	1.4841	1.33852	2.12488	1.91003	1.44238	1.17924	2.20275	1.87563
250.379	1.80376	1.41347	1.29078	0.987082	1.66541	1.20716	1.24222	1.55095	1.64663	1.84349	1.85887	1.05539	2.08625	1.53534	2.06443	1.61398	1.72056	2.63502	1.6434	2.38702	2.08755	1.08888	1.59701	1.57693	1.84615	1.07995	1.46255	1.18433	1.04563	1.10105	1.13149	1.38867	1.1212	1.89204	1.03474	1.81974	1.89406	1.72929	1.68774	1.0761	1.67929	1.46628	1.32727	2.1309	1.89675	1.4486	1.16361	2.18325	1.86719
250.694	1.84261	1.43582	1.29468	0.978253	1.67169	1.19855	1.27129	1.57047	1.66163	1.87512	1.83536	1.07714	2.12791	1.53335	2.05595	1.60492	1.71934	2.65853	1.64341	2.40861	2.08064	1.0891	1.61346	1.59556	1.84889	1.07325	1.44363	1.17259	1.05802	1.11103	1.15472	1.38978	1.1241	1.89729	1.04286	1.81347	1.89713	1.71782	1.69054	1.06503	1.66163	1.45405	1.32582	2.12044	1.88892	1.43202	1.14163	2.15067	1.84896
251.009	1.8311	1.4238	1.30839	0.985471	1.68671	1.18974	1.25054	1.54559	1.6805	1.88208	1.81449	1.07898	2.14062	1.53647	2.03774	1.63096	1.74208	2.6293	1.63349	2.39391	2.07334	1.08209	1.63068	1.62638	1.83359	1.06379	1.44249	1.16672	1.06706	1.10386	1.15197	1.39149	1.10669	1.89913	1.03985	1.80575	1.89887	1.72471	1.70864	1.04633	1.64564	1.44466	1.32657	2.12062	1.89747	1.43418	1.11968	2.11577	1.89058
251.325	1.8411	1.45787	1.2984	0.970359	1.6686	1.19785	1.25412	1.55396	1.66885	1.83975	1.79756	1.10019	2.12046	1.54556	2.05155	1.6081	1.76864	2.59329	1.65521	2.40005	2.04638	1.07828	1.61106	1.65474	1.85187	1.05713	1.46177	1.16283	1.06757	1.10583	1.14545	1.38704	1.09114	1.89971	1.03716	1.80798	1.92189	1.72257	1.72334	1.04322	1.64132	1.44248	1.32455	2.0949	1.91628	1.42538	1.09123	2.1001	1.90614
251.64	1.83028	1.47021	1.30034	0.964344	1.67029	1.20069	1.24809	1.54937	1.65916	1.86161	1.79901	1.11431	2.12922	1.54087	2.07026	1.63419	1.78206	2.56439	1.66291	2.4502	2.0497	1.07506	1.62493	1.66695	1.87898	1.03734	1.4655	1.16341	1.07756	1.12656	1.15099	1.39564	1.09122	1.89237	1.03733	1.81367	1.96051	1.71286	1.73387	1.04584	1.64426	1.44926	1.32683	2.05323	1.92746	1.39844	1.05877	2.10536	1.90639
251.955	1.83299	1.4849	1.30366	0.961662	1.6802	1.21526	1.23908	1.52973	1.65107	1.82491	1.79984	1.11103	2.15935	1.53601	2.06314	1.62267	1.81361	2.56633	1.65537	2.47464	2.02548	1.08416	1.61352	1.68079	1.88069	1.05342	1.48987	1.19429	1.08918	1.11945	1.15515	1.37884	1.0928	1.88419	1.0315	1.80609	1.97755	1.70815	1.72651	1.05673	1.63563	1.44452	1.32837	2.03728	1.94901	1.40558	1.05401	2.10861	1.92005
252.271	1.85525	1.50534	1.28184	0.971973	1.69684	1.20455	1.21649	1.50868	1.65146	1.80285	1.80019	1.11728	2.15328	1.53358	2.06764	1.61915	1.84175	2.56856	1.65411	2.49313	2.031	1.07793	1.627	1.70149	1.92316	1.03028	1.48624	1.18995	1.0766	1.13501	1.15711	1.34315	1.08613	1.8807	1.02926	1.79249	1.98417	1.69642	1.7074	1.06233	1.63962	1.42305	1.32361	2.03848	1.96557	1.42201	1.06357	2.09326	1.94452
252.586	1.8642	1.50001	1.26643	0.966469	1.70387	1.17853	1.19536	1.48899	1.6407	1.78757	1.79579	1.11068	2.15073	1.54269	2.07503	1.6044	1.84059	2.59914	1.67414	2.47471	2.03418	1.08173	1.61553	1.71339	1.91071	1.02356	1.48327	1.19662	1.10296	1.14342	1.16863	1.35052	1.0835	1.86512	1.02177	1.78464	1.98757	1.69327	1.69967	1.06234	1.69681	1.41517	1.31291	2.04199	1.9572	1.41305	1.03468	2.09111	1.96095
252.901	1.83739	1.51913	1.26646	0.974542	1.6886	1.16365	1.1914	1.47205	1.62368	1.80879	1.81503	1.11479	2.15643	1.53711	2.05909	1.62497	1.86692	2.5959	1.65983	2.47614	2.01362	1.06722	1.58555	1.72057	1.89253	1.02322	1.47525	1.19088	1.09918	1.15481	1.16603	1.36298	1.07382	1.84307	1.01841	1.78869	2.00567	1.68727	1.69004	1.06249	1.72525	1.40241	1.29833	2.04188	1.95184	1.39311	0.979697	2.07552	1.9408
253.217	1.85538	1.53136	1.29797	0.99095	1.72369	1.19166	1.18958	1.46085	1.62691	1.80269	1.81644	1.09426	2.13374	1.52395	2.05751	1.61808	1.85533	2.54347	1.65029	2.5141	1.97483	1.05948	1.60388	1.70561	1.92937	1.02064	1.48504	1.19181	1.08151	1.15382	1.16352	1.32195	1.0749	1.82548	1.01209	1.78229	2.00666	1.68067	1.68304	1.05782	1.72345	1.3913	1.29337	2.0177	1.93858	1.3983	0.949988	2.05361	1.90852
253.532	1.82906	1.54971	1.29323	0.99091	1.75009	1.17261	1.18858	1.47029	1.63113	1.79642	1.8271	1.08964	2.13038	1.53652	2.07086	1.62558	1.85329	2.53701	1.63152	2.49666	1.9793	1.0573	1.58983	1.69279	1.93144	1.02762	1.47592	1.18856	1.0749	1.17075	1.16909	1.33649	1.08004	1.81514	0.992347	1.77844	1.99716	1.68284	1.67102	1.0513	1.72614	1.39468	1.30004	1.99903	1.91816	1.39451	1.00043	2.06956	1.88807
253.847	1.81446	1.53049	1.28469	1.00502	1.73393	1.19097	1.17522	1.45603	1.62933	1.79231	1.8482	1.09835	2.12155	1.52891	2.07538	1.6359	1.85625	2.53509	1.62445	2.52242	2.00104	1.05428	1.58375	1.69938	1.9085	1.03465	1.4703	1.21047	1.05424	1.19465	1.14027	1.33443	1.07686	1.80746	0.98262	1.7903	1.99436	1.68498	1.67502	1.05426	1.72899	1.40155	1.29889	2.02357	1.90972	1.40683	1.0325	2.09831	1.89087
254.163	1.82951	1.5251	1.25185	1.00443	1.71579	1.18351	1.16772	1.47081	1.60899	1.73753	1.85153	1.10268	2.1078	1.55583	2.07967	1.64275	1.85759	2.55466	1.64507	2.55656	1.98492	1.05793	1.58779	1.6951	1.93359	1.03609	1.45921	1.20024	1.06195	1.21569	1.15032	1.33168	1.07841	1.79414	0.982933	1.78501	1.99221	1.68782	1.68193	1.07676	1.73263	1.39816	1.28343	2.04731	1.89999	1.42124	1.03715	2.12925	1.87643
254.478	1.83195	1.48938	1.26574	1.00851	1.71855	1.19482	1.1747	1.4674	1.61138	1.74912	1.87031	1.08764	2.12516	1.54352	2.07817	1.6447	1.85118	2.56609	1.64649	2.53771	1.98408	1.05972	1.59717	1.6749	1.9536	1.05181	1.45401	1.18958	1.03021	1.18987	1.15685	1.31068	1.086	1.76992	0.989977	1.7766	1.9733	1.69068	1.67349	1.0973	1.71549	1.37566	1.26248	2.06828	1.88512	1.41648	1.05784	2.14339	1.87396
254.793	1.82128	1.46538	1.24656	1.02309	1.70033	1.18618	1.18634	1.46412	1.63645	1.7378	1.87231	1.08001	2.13364	1.52509	2.07692	1.62995	1.82342	2.5519	1.64651	2.51536	1.98729	1.05974	1.59802	1.66267	1.92381	1.05658	1.48575	1.18761	1.05091	1.17226	1.15167	1.30512	1.08029	1.75462	0.999814	1.75466	1.96309	1.69495	1.67015	1.11198	1.71449	1.35812	1.25032	2.10083	1.87083	1.41435	1.06769	2.13291	1.86384
255.109	1.83806	1.47141	1.24173	1.02588	1.70963	1.16448	1.19269	1.46928	1.64278	1.74408	1.85138	1.1027	2.116	1.52323	2.09669	1.63526	1.81174	2.55914	1.64227	2.50532	1.98746	1.04187	1.58391	1.66796	1.92303	1.03784	1.48376	1.15446	1.02094	1.18582	1.15101	1.30837	1.06892	1.74344	0.998839	1.72781	1.97385	1.69009	1.67585	1.10617	1.72842	1.35299	1.25565	2.1166	1.8553	1.40189	1.07392	2.13922	1.85147
255.424	1.82646	1.47071	1.24687	1.00403	1.68776	1.14841	1.19871	1.47215	1.62596	1.77451	1.8325	1.11134	2.117	1.54433	2.10323	1.62313	1.77349	2.53974	1.62436	2.49357	1.96345	1.0462	1.56977	1.65215	1.89482	1.07217	1.49119	1.14925	1.05295	1.1756	1.16402	1.33677	1.07099	1.74366	0.995859	1.72648	1.97359	1.68159	1.67544	1.08537	1.71474	1.35018	1.25576	2.10074	1.85302	1.39367	1.07296	2.1477	1.85884
255.739	1.82149	1.47323	1.23694	1.02439	1.66034	1.1664	1.20911	1.48566	1.63506	1.78881	1.82266	1.09157	2.12072	1.52815	2.08971	1.6103	1.76094	2.52444	1.60775	2.51484	1.94923	1.03028	1.57035	1.6551	1.91173	1.09017	1.47644	1.13474	1.03588	1.19216	1.16566	1.32894	1.06679	1.75463	0.998458	1.74869	1.97062	1.66257	1.6807	1.07514	1.65898	1.34968	1.24316	2.09416	1.84788	1.42908	1.08981	2.12625	1.85477
256.055	1.81567	1.452	1.23649	1.02234	1.66587	1.19038	1.21358	1.50988	1.63298	1.74075	1.81164	1.11232	2.10037	1.52892	2.10396	1.60148	1.75354	2.52567	1.62505	2.50339	1.97095	1.02524	1.57114	1.65946	1.89809	1.10862	1.49953	1.13607	1.06953	1.19042	1.16441	1.30729	1.0797	1.75007	0.992956	1.76443	1.96076	1.65086	1.69418	1.07856	1.63852	1.34974	1.23337	2.08625	1.84321	1.47376	1.13767	2.15573	1.85457
256.37	1.834	1.44443	1.21979	1.02468	1.64277	1.16853	1.22798	1.50937	1.63665	1.75114	1.80343	1.11273	2.08873	1.51815	2.10315	1.59439	1.73338	2.54803	1.63707	2.49063	2.00297	1.01104	1.57216	1.67131	1.8676	1.11931	1.50192	1.11118	1.05175	1.19767	1.16478	1.32956	1.10062	1.74909	0.982293	1.75496	1.97431	1.65282	1.69495	1.09366	1.64368	1.34573	1.2316	2.09232	1.85377	1.45346	1.16383	2.20692	1.86135
256.685	1.8224	1.43608	1.19736	1.01849	1.6262	1.18203	1.21444	1.48562	1.62592	1.76427	1.78714	1.11065	2.08618	1.49769	2.11208	1.59434	1.75497	2.56998	1.64661	2.48488	1.98258	1.01288	1.56679	1.70311	1.85833	1.13125	1.50025	1.11306	1.05426	1.18278	1.18179	1.35335	1.10608	1.74982	0.982206	1.75503	2.00091	1.65579	1.69013	1.11156	1.63016	1.34941	1.23109	2.11382	1.8544	1.44814	1.11375	2.20744	1.8815
257.001	1.80073	1.44279	1.18175	1.01303	1.63538	1.17258	1.2188	1.489	1.62592	1.79733	1.78839	1.10624	2.06258	1.49115	2.12468	1.58582	1.76277	2.55738	1.63557	2.44919	1.97308	1.02084	1.57099	1.68037	1.86252	1.13384	1.50169	1.09951	1.05841	1.16217	1.19005	1.34954	1.10203	1.74954	0.982697	1.75246	1.99834	1.66123	1.68042	1.12136	1.63482	1.35488	1.22924	2.11369	1.85492	1.44799	1.07028	2.18054	1.88253
257.316	1.80015	1.47014	1.19947	1.0104	1.64423	1.17458	1.22131	1.5064	1.65313	1.84922	1.78699	1.10177	2.07211	1.47518	2.13365	1.5737	1.75791	2.53041	1.63991	2.40514	1.9857	1.01912	1.55974	1.66975	1.86201	1.12892	1.51636	1.10858	1.07199	1.13483	1.17797	1.36272	1.10217	1.76779	0.977423	1.75477	1.99837	1.66358	1.66268	1.11206	1.64504	1.36332	1.23373	2.10475	1.84536	1.42719	1.07228	2.14622	1.88994
257.631	1.79982	1.4699	1.18888	1.01022	1.62285	1.16415	1.19137	1.49329	1.64355	1.85618	1.78229	1.09237	2.07311	1.48568	2.11766	1.5612	1.72741	2.54383	1.61468	2.39729	1.97499	1.02005	1.55181	1.67053	1.86064	1.11748	1.51498	1.13051	1.08749	1.13765	1.17431	1.373	1.10274	1.77775	0.964438	1.7663	2.01431	1.67237	1.64437	1.10683	1.66098	1.37112	1.24028	2.10227	1.84434	1.42314	1.0747	2.1143	1.89512
257.947	1.84284	1.46977	1.1968	1.0048	1.62685	1.16103	1.18006	1.50357	1.63319	1.85888	1.79089	1.09336	2.05656	1.49404	2.11417	1.56913	1.76116	2.53893	1.59762	2.39618	1.95753	1.008	1.55175	1.68491	1.88491	1.12557	1.48121	1.12961	1.06811	1.13665	1.20151	1.36463	1.09915	1.76345	0.946535	1.78592	2.02532	1.68665	1.63609	1.10031	1.66197	1.37737	1.23488	2.08879	1.86426	1.4124	1.09633	2.1173	1.88653
258.262	1.83544	1.42968	1.21688	1.00139	1.64053	1.17693	1.1753	1.49659	1.60264	1.87776	1.77816	1.06932	2.07004	1.4609	2.12147	1.57121	1.76948	2.52612	1.61016	2.40443	1.97733	1.00834	1.59784	1.67148	1.87272	1.12143	1.45625	1.12568	1.13261	1.13771	1.21584	1.36111	1.1035	1.74347	0.945748	1.79902	2.03988	1.70018	1.61934	1.0927	1.6546	1.38272	1.2055	2.09201	1.86501	1.40412	1.10429	2.11798	1.88609
258.577	1.83786	1.41699	1.22836	1.00502	1.65044	1.20023	1.19964	1.52038	1.61297	1.88303	1.8108	1.05537	2.04137	1.44099	2.08811	1.58438	1.79971	2.52943	1.61624	2.40216	1.96605	0.994899	1.59784	1.6807	1.90684	1.11158	1.47999	1.11982	1.13171	1.14444	1.20051	1.35327	1.1014	1.72133	0.953464	1.80665	2.03045	1.72378	1.60608	1.11054	1.65388	1.37743	1.18126	2.11378	1.84621	1.40557	1.13425	2.11446	1.86327
258.893	1.80522	1.39686	1.25177	0.993366	1.65096	1.20577	1.20372	1.53764	1.59426	1.89383	1.77957	1.07116	2.02347	1.44449	2.10622	1.61688	1.79917	2.52033	1.61802	2.39178	1.98271	0.992191	1.56856	1.68249	1.91162	1.09701	1.48352	1.13544	1.14791	1.11054	1.17821	1.34623	1.09592	1.69823	0.960781	1.79577	2.02044	1.74866	1.59659	1.12222	1.64812	1.36808	1.18121	2.10849	1.83778	1.38967	1.16908	2.13655	1.8426
259.208	1.83276	1.39206	1.26726	0.992882	1.65282	1.18418	1.21211	1.53198	1.609	1.9082	1.7875	1.05933	2.03127	1.4662	2.09788	1.60268	1.79479	2.48817	1.62162	2.38983	1.94705	1.00705	1.58234	1.66976	1.92302	1.07745	1.46981	1.12876	1.13116	1.0878	1.21081	1.39098	1.09344	1.6934	0.967702	1.78091	2.0233	1.76477	1.58321	1.10827	1.62444	1.36638	1.18403	2.1129	1.8363	1.34899	1.13944	2.11681	1.84078
259.523	1.79248	1.40829	1.2578	0.982224	1.66903	1.19403	1.20656	1.53962	1.59591	1.89755	1.77944	1.06735	2.03708	1.49816	2.12036	1.61402	1.78645	2.46445	1.61587	2.39904	1.93872	1.01041	1.5751	1.66931	1.91073	1.06532	1.46572	1.12229	1.1763	1.1004	1.21313	1.38121	1.07609	1.69161	0.969013	1.78341	1.99927	1.77632	1.57321	1.09684	1.60178	1.36765	1.18017	2.12913	1.83011	1.31757	1.11435	2.08719	1.82158
259.839	1.80541	1.41364	1.27894	0.988075	1.64727	1.18542	1.20969	1.56285	1.60263	1.86341	1.77509	1.08655	2.03289	1.49066	2.11994	1.61658	1.76536	2.43248	1.60759	2.43061	1.94771	0.993841	1.56927	1.65756	1.92224	1.03246	1.48829	1.0996	1.18136	1.0852	1.20192	1.35452	1.0599	1.69118	0.971628	1.78589	1.97118	1.77357	1.57175	1.08864	1.60174	1.35559	1.17033	2.12468	1.84568	1.31904	1.11806	2.09843	1.81283
260.154	1.81279	1.40344	1.29223	0.974149	1.6141	1.17857	1.20854	1.5535	1.60027	1.8452	1.78187	1.0845	2.02504	1.51725	2.11947	1.61105	1.78225	2.44734	1.64094	2.42043	1.96165	0.975531	1.54218	1.64327	1.91077	1.02456	1.50043	1.07973	1.17881	1.0879	1.20027	1.3845	1.06781	1.6691	0.973796	1.78042	1.98416	1.77067	1.57136	1.08731	1.59305	1.33257	1.15756	2.12482	1.85993	1.31829	1.13383	2.11795	1.83601
260.469	1.81466	1.38438	1.29332	0.959199	1.59726	1.18015	1.20683	1.53555	1.59577	1.79944	1.77523	1.0897	2.01812	1.52428	2.12412	1.6151	1.76297	2.4976	1.64131	2.44144	1.96407	0.966532	1.54881	1.65636	1.9019	1.02538	1.49681	1.08372	1.15359	1.07943	1.21296	1.376	1.07121	1.64431	0.972081	1.7766	1.98748	1.76042	1.58118	1.09601	1.58359	1.31932	1.14953	2.14407	1.87598	1.30453	1.14341	2.12257	1.84096
260.785	1.7863	1.39134	1.29539	0.969466	1.62837	1.18787	1.2248	1.54879	1.62628	1.86838	1.75866	1.09751	2.03477	1.50302	2.12895	1.62072	1.79148	2.49098	1.67581	2.4733	1.95902	0.964109	1.55965	1.6615	1.86269	1.01519	1.48372	1.07066	1.16021	1.08726	1.23493	1.38888	1.06694	1.63301	0.97111	1.77754	1.97528	1.7451	1.59213	1.0989	1.57846	1.31765	1.14413	2.15614	1.86803	1.31771	1.13258	2.1306	1.8354
261.1	1.75669	1.40469	1.28045	0.98185	1.64283	1.17929	1.21595	1.53823	1.62125	1.86427	1.75051	1.07893	2.03139	1.51255	2.14619	1.61848	1.78646	2.49387	1.69546	2.46708	1.9783	0.968339	1.54456	1.63814	1.85464	1.02163	1.50173	1.06992	1.15005	1.06598	1.2211	1.39664	1.07799	1.63243	0.974275	1.77707	1.97024	1.7325	1.57874	1.10722	1.57517	1.3089	1.14086	2.17523	1.84269	1.34631	1.12569	2.12916	1.85891
261.415	1.78247	1.40406	1.26716	0.984885	1.60905	1.17354	1.21873	1.55749	1.63419	1.86778	1.76678	1.10194	2.01486	1.51376	2.17543	1.59244	1.76286	2.47846	1.70386	2.46091	1.97768	0.969882	1.5198	1.65492	1.88763	1.05086	1.50775	1.09243	1.09578	1.07356	1.21772	1.40189	1.08502	1.63665	0.970522	1.77694	1.92564	1.72512	1.57979	1.1089	1.57712	1.29746	1.13746	2.1846	1.84471	1.35943	1.13491	2.12876	1.86817
261.731	1.79732	1.40655	1.25937	0.993974	1.59332	1.17373	1.18558	1.53761	1.63013	1.83618	1.73274	1.09883	2.04392	1.52755	2.22485	1.58493	1.74256	2.50058	1.69111	2.4907	1.98295	0.966302	1.53528	1.64808	1.84385	1.04709	1.47989	1.10165	1.10591	1.05704	1.24383	1.39814	1.08789	1.63658	0.966732	1.76292	1.90168	1.6951	1.58651	1.08988	1.5994	1.30549	1.13923	2.18354	1.85274	1.37	1.10486	2.14586	1.87689
262.046	1.81976	1.40582	1.26264	1.00618	1.61343	1.15904	1.16582	1.51412	1.64074	1.8131	1.73845	1.07821	2.05482	1.53676	2.19723	1.54929	1.73021	2.49151	1.68315	2.51223	1.99114	0.978076	1.53774	1.64237	1.83466	1.05651	1.48299	1.08182	1.12519	1.07069	1.26146	1.3991	1.09008	1.65088	0.962409	1.76336	1.90953	1.66909	1.58753	1.08855	1.62121	1.31555	1.13892	2.19277	1.85035	1.36347	1.06377	2.1548	1.91064
262.361	1.81217	1.41445	1.26186	0.984417	1.61037	1.15921	1.16051	1.4934	1.64013	1.79852	1.74427	1.08733	2.06072	1.54512	2.20646	1.54391	1.70926	2.50929	1.67905	2.50721	1.99356	0.965081	1.54365	1.63473	1.8255	1.05518	1.51651	1.09897	1.14059	1.07778	1.26127	1.37319	1.07904	1.66596	0.952035	1.75938	1.90203	1.64302	1.58578	1.09685	1.64307	1.31693	1.12624	2.19296	1.83819	1.35706	1.05651	2.16568	1.92115
262.677	1.79674	1.3869	1.24916	0.97265	1.59588	1.152	1.15339	1.49426	1.63391	1.82395	1.74013	1.07576	2.06962	1.55754	2.17063	1.5433	1.71879	2.4871	1.69208	2.48739	1.99168	0.962603	1.55473	1.62293	1.8001	1.02352	1.50806	1.11235	1.12837	1.07351	1.25313	1.40541	1.07355	1.67831	0.953194	1.76279	1.8968	1.62197	1.57245	1.09197	1.65343	1.32289	1.12154	2.18294	1.8078	1.39049	1.07049	2.16905	1.94404
262.992	1.77658	1.37825	1.22999	0.977766	1.59957	1.16073	1.12394	1.4712	1.62865	1.84963	1.75449	1.05851	2.03391	1.57077	2.1616	1.53634	1.73991	2.49512	1.69216	2.47977	2.0062	0.977725	1.56303	1.61341	1.75685	1.04912	1.48364	1.1304	1.11228	1.0973	1.23405	1.41926	1.06986	1.68036	0.96256	1.7668	1.90003	1.63387	1.56679	1.08147	1.64079	1.32684	1.12962	2.18275	1.7798	1.38479	1.07453	2.15475	1.94153
263.307	1.77253	1.40615	1.2286	0.97953	1.63241	1.17973	1.10351	1.47579	1.62592	1.80515	1.73801	1.05444	2.03393	1.54212	2.12984	1.4931	1.70665	2.4806	1.67277	2.47538	1.98222	0.98185	1.58355	1.63499	1.76853	1.05203	1.47479	1.1309	1.10983	1.10534	1.24714	1.34907	1.06484	1.68961	0.963338	1.77546	1.8947	1.64048	1.57885	1.0619	1.62068	1.32335	1.1337	2.17124	1.76713	1.398	1.0742	2.16453	1.91366
263.623	1.77479	1.41822	1.22339	0.994098	1.63805	1.17121	1.0917	1.48976	1.60545	1.85155	1.75355	1.05766	2.02633	1.52881	2.13266	1.48099	1.73451	2.48448	1.65057	2.46734	1.98964	0.983215	1.59394	1.59764	1.78374	1.06495	1.46897	1.13394	1.10813	1.09901	1.25916	1.33078	1.0585	1.68611	0.964833	1.77659	1.88676	1.64738	1.57288	1.05565	1.61654	1.32166	1.12626	2.15094	1.76355	1.45969	1.06978	2.20347	1.89818
263.938	1.78341	1.42473	1.2029	0.966791	1.62118	1.15494	1.06722	1.48116	1.58694	1.79793	1.76203	1.05861	2.00803	1.54711	2.12824	1.48018	1.72444	2.46628	1.62171	2.45685	2.00809	0.980237	1.57551	1.58988	1.80984	1.07354	1.48728	1.13134	1.12314	1.12518	1.25155	1.34036	1.0567	1.68448	0.965894	1.76222	1.86375	1.64946	1.57579	1.05065	1.63347	1.32672	1.12222	2.14014	1.76901	1.4751	1.06295	2.23279	1.89492
264.253	1.7809	1.4101	1.22934	0.946896	1.60483	1.14801	1.0617	1.48164	1.5748	1.79421	1.75457	1.07108	2.04931	1.54874	2.11264	1.47849	1.71591	2.46466	1.61086	2.45571	1.9725	0.97966	1.57677	1.58316	1.80201	1.06508	1.48871	1.11244	1.12365	1.15138	1.24762	1.31695	1.04732	1.69432	0.958522	1.76142	1.842	1.64901	1.58048	1.03708	1.65983	1.35005	1.12905	2.1375	1.76486	1.45716	1.0607	2.23669	1.87657
264.569	1.75282	1.43293	1.21979	0.961578	1.60693	1.15448	1.07199	1.45329	1.57878	1.81827	1.76239	1.06596	2.04658	1.55003	2.06923	1.47307	1.71965	2.46828	1.57553	2.4708	1.95728	0.989347	1.57835	1.55623	1.78852	1.04186	1.49402	1.11017	1.15369	1.14312	1.25781	1.31306	1.04325	1.68438	0.949927	1.77055	1.86129	1.6476	1.56241	1.02842	1.6704	1.37058	1.13189	2.12931	1.74766	1.44868	1.04437	2.22328	1.85736
264.884	1.74654	1.42962	1.22943	0.95576	1.61602	1.16931	1.06313	1.45346	1.58329	1.81272	1.77567	1.08146	2.01716	1.53051	2.02171	1.4871	1.72381	2.45827	1.59528	2.46077	1.95763	0.995607	1.5781	1.55618	1.79119	1.03262	1.49124	1.12059	1.12787	1.16827	1.22657	1.30744	1.04739	1.66527	0.942367	1.78162	1.88367	1.66945	1.55651	1.03269	1.64798	1.37119	1.12693	2.11725	1.74111	1.45051	1.04024	2.18587	1.85509
265.199	1.74506	1.42281	1.21547	0.931971	1.60715	1.17747	1.07615	1.44696	1.58091	1.83114	1.7931	1.08151	2.03487	1.51378	2.0259	1.5157	1.72196	2.4481	1.58884	2.45307	1.96144	0.978216	1.59909	1.51643	1.77744	1.04464	1.49275	1.1393	1.1055	1.16174	1.21441	1.30889	1.04923	1.6511	0.938892	1.77844	1.88876	1.68957	1.5448	1.03477	1.63951	1.37083	1.11551	2.10843	1.73667	1.45892	1.04945	2.15003	1.85174
265.515	1.77113	1.42716	1.21057	0.955482	1.59711	1.17635	1.07372	1.45958	1.55457	1.86848	1.78039	1.0438	2.04341	1.49821	2.01065	1.49453	1.71202	2.42749	1.59559	2.47666	1.97515	0.972377	1.59124	1.52058	1.79584	1.04665	1.46093	1.1328	1.11356	1.17982	1.19472	1.31299	1.05517	1.63491	0.947424	1.77712	1.88232	1.70017	1.54254	1.03408	1.65423	1.36983	1.1163	2.11905	1.74821	1.4756	1.05756	2.16209	1.85928
265.83	1.80215	1.45586	1.22044	0.97674	1.57106	1.19757	1.09032	1.45938	1.56528	1.8352	1.77389	1.06476	2.02837	1.47409	2.01074	1.45608	1.69605	2.45911	1.57315	2.49141	1.96481	0.973713	1.59939	1.54915	1.81038	1.07082	1.4679	1.13721	1.08999	1.17653	1.19155	1.28522	1.05904	1.62174	0.953866	1.77281	1.87096	1.70802	1.55938	1.0355	1.66497	1.36451	1.11808	2.12909	1.78053	1.48084	1.04751	2.18991	1.85591
266.145	1.83716	1.47142	1.2263	0.970958	1.55856	1.19437	1.12669	1.46189	1.56746	1.84555	1.76282	1.0563	2.07971	1.43799	2.02221	1.44683	1.67924	2.42058	1.55566	2.46084	1.94627	0.961412	1.57967	1.54575	1.83219	1.02708	1.48009	1.1344	1.09815	1.18024	1.17881	1.27725	1.0624	1.61232	0.948658	1.7568	1.86147	1.70054	1.56856	1.05484	1.68727	1.36677	1.10864	2.12215	1.78968	1.49648	1.03113	2.21538	1.88578
266.461	1.84016	1.47395	1.22997	0.963262	1.55015	1.18451	1.1322	1.47022	1.5619	1.8288	1.75096	1.05881	2.08081	1.4177	2.03964	1.49933	1.67041	2.39119	1.55348	2.47161	1.95751	0.946492	1.56171	1.53404	1.82612	1.01902	1.49252	1.14698	1.10119	1.189	1.15155	1.29801	1.06183	1.60858	0.941727	1.75198	1.85036	1.69638	1.56707	1.07167	1.72846	1.37844	1.10578	2.10971	1.77752	1.47812	1.01625	2.21302	1.90909
266.776	1.84432	1.47398	1.22631	0.963631	1.55687	1.18395	1.13022	1.4733	1.55342	1.7986	1.73476	1.06034	2.10685	1.41911	2.0509	1.52549	1.65015	2.36423	1.54783	2.47796	1.93642	0.945905	1.52716	1.54288	1.79963	1.02209	1.46707	1.13767	1.09424	1.19813	1.14681	1.30879	1.06164	1.60322	0.934214	1.77445	1.84185	1.70747	1.57366	1.05241	1.74178	1.38399	1.10951	2.11714	1.77618	1.43332	1.01774	2.18136	1.90948
267.091	1.86691	1.46634	1.23975	0.978884	1.57233	1.17177	1.16763	1.49313	1.55923	1.79611	1.70747	1.06897	2.11638	1.40707	2.06095	1.52057	1.65714	2.37202	1.53113	2.47438	1.93288	0.941596	1.53547	1.54899	1.79316	1.03744	1.45826	1.12763	1.09522	1.16832	1.13455	1.28639	1.06247	1.60493	0.928469	1.79491	1.84354	1.71805	1.57485	1.03333	1.73173	1.38694	1.10121	2.13741	1.79527	1.42241	1.05569	2.15039	1.91197
267.407	1.88371	1.50814	1.23183	0.97147	1.58434	1.19176	1.17232	1.48829	1.55444	1.82251	1.69327	1.06611	2.08343	1.40701	2.03463	1.51754	1.66305	2.36774	1.52559	2.48711	1.94302	0.936483	1.52786	1.57883	1.81522	1.0493	1.43401	1.15514	1.11159	1.14988	1.1529	1.28626	1.05996	1.60163	0.938536	1.78695	1.84662	1.70941	1.57511	1.03279	1.70392	1.38011	1.08394	2.13068	1.80678	1.41764	1.07494	2.15125	1.92062
267.722	1.90584	1.51011	1.23586	0.947169	1.58764	1.21706	1.14993	1.51363	1.54309	1.77053	1.67068	1.06071	2.07981	1.41267	2.05151	1.54198	1.67002	2.36811	1.53543	2.47426	1.96471	0.925998	1.5374	1.5947	1.80849	1.04399	1.41412	1.14283	1.09145	1.15662	1.13667	1.28765	1.04635	1.62068	0.949934	1.76741	1.86655	1.6944	1.57221	1.03459	1.67868	1.37148	1.08295	2.13617	1.81517	1.39479	1.07325	2.15793	1.95398
268.037	1.91443	1.53034	1.23058	0.9376	1.5829	1.1978	1.16841	1.51073	1.54403	1.7679	1.67022	1.03376	2.09053	1.41683	2.07343	1.53187	1.6776	2.36568	1.54464	2.46665	1.96166	0.928764	1.52682	1.60695	1.8372	1.04126	1.42424	1.13284	1.08296	1.15474	1.14461	1.29757	1.03749	1.64571	0.948349	1.75805	1.89459	1.67617	1.56074	1.0241	1.69479	1.36327	1.09309	2.14812	1.80817	1.38204	1.07214	2.18239	1.97837
268.353	1.92006	1.54731	1.22438	0.95528	1.58992	1.20855	1.17181	1.52053	1.54744	1.75202	1.6542	1.05097	2.08065	1.43981	2.08247	1.51031	1.68462	2.38303	1.54761	2.46748	1.95403	0.935581	1.5275	1.63661	1.87612	1.00298	1.42896	1.12231	1.06777	1.15516	1.15637	1.29008	1.03093	1.64907	0.949239	1.75937	1.90808	1.67374	1.56265	1.01095	1.72066	1.35739	1.11322	2.1638	1.82085	1.38676	1.06631	2.19993	1.98374
268.668	1.93094	1.54875	1.22346	0.940943	1.59167	1.21103	1.17612	1.52263	1.56104	1.73175	1.64257	1.07945	2.06744	1.44196	2.09265	1.53354	1.69902	2.37895	1.52195	2.43007	1.94066	0.946237	1.52989	1.63623	1.86099	0.990546	1.42531	1.11814	1.02187	1.13318	1.13881	1.28077	1.02368	1.6601	0.948694	1.75787	1.922	1.68817	1.55175	1.00585	1.72085	1.34707	1.13027	2.1548	1.82564	1.41257	1.0868	2.17186	1.95911
268.983	1.91306	1.55164	1.21618	0.942477	1.61823	1.17492	1.18632	1.51883	1.52582	1.73384	1.65902	1.08875	2.04387	1.46381	2.11566	1.58626	1.70511	2.39104	1.52278	2.40191	1.95935	0.945941	1.50658	1.61336	1.88172	0.988288	1.40359	1.10658	1.01639	1.12307	1.13397	1.28286	1.02645	1.67048	0.946906	1.77448	1.94663	1.68034	1.53802	1.00332	1.72529	1.34297	1.12976	2.1502	1.8176	1.42115	1.12014	2.1427	1.94792
269.299	1.8865	1.53766	1.22421	0.95305	1.61166	1.18158	1.16741	1.5128	1.5061	1.68874	1.64021	1.09137	2.02758	1.48397	2.09326	1.5925	1.69954	2.42685	1.50858	2.40621	1.99323	0.959093	1.50377	1.5854	1.88771	1.02061	1.38524	1.10904	1.01285	1.13081	1.15928	1.28308	1.03209	1.67888	0.949664	1.7793	1.95003	1.67127	1.53094	0.988919	1.73461	1.34318	1.12359	2.16581	1.82689	1.41192	1.14597	2.11121	1.93197
269.614	1.89414	1.52618	1.24898	0.973699	1.61085	1.16844	1.17166	1.51302	1.50583	1.724	1.65508	1.09953	2.03395	1.5056	2.10724	1.57121	1.69642	2.48105	1.52698	2.40797	2.00681	0.969298	1.51368	1.58523	1.88478	1.03992	1.37908	1.09468	1.02942	1.12879	1.1757	1.31267	1.02578	1.67906	0.951957	1.75341	1.94835	1.6668	1.52395	0.998134	1.74427	1.34433	1.1208	2.16571	1.84435	1.42699	1.13918	2.10968	1.8976
269.929	1.8817	1.52133	1.26419	0.978124	1.58958	1.15849	1.17905	1.51952	1.51217	1.76045	1.65813	1.1044	2.01013	1.48146	2.10534	1.54095	1.7134	2.50012	1.54171	2.42046	2.03074	0.9746	1.53166	1.5832	1.89569	1.02835	1.40539	1.10086	1.02276	1.12367	1.18333	1.31327	1.01422	1.68451	0.95804	1.73876	1.94146	1.6598	1.51512	1.0209	1.75467	1.34136	1.11988	2.15397	1.83499	1.45407	1.13488	2.11025	1.88563
270.245	1.87798	1.51965	1.27252	0.988179	1.56908	1.1815	1.16566	1.49716	1.48983	1.74339	1.65831	1.07354	1.99545	1.49311	2.1177	1.55245	1.71662	2.48502	1.57166	2.42616	2.02828	0.982311	1.52403	1.59193	1.86659	1.00917	1.41059	1.11429	1.01064	1.14031	1.17725	1.31359	1.00922	1.68741	0.968386	1.72638	1.93651	1.65455	1.50388	1.03851	1.75579	1.32869	1.12197	2.14399	1.82191	1.4472	1.14045	2.10794	1.88636
270.56	1.86227	1.49447	1.26805	0.997321	1.57488	1.15217	1.18052	1.50835	1.48755	1.73916	1.66449	1.0852	2.0097	1.48338	2.15136	1.52114	1.715	2.52115	1.57202	2.39814	2.0358	0.98475	1.5154	1.57746	1.82956	0.989302	1.4287	1.10311	0.980218	1.15595	1.15205	1.32578	1.01144	1.68809	0.966268	1.73833	1.94973	1.65509	1.49232	1.04497	1.78474	1.32124	1.12778	2.13252	1.82204	1.44779	1.14776	2.08405	1.88877
270.876	1.84572	1.48471	1.26423	1.00577	1.56662	1.11655	1.19728	1.48966	1.48788	1.75986	1.66079	1.09482	2.02244	1.51551	2.14755	1.48403	1.69182	2.54301	1.57015	2.39189	2.03496	0.982852	1.51801	1.57197	1.82603	1.00002	1.43182	1.10693	0.988222	1.14136	1.13369	1.33023	1.01195	1.68526	0.97137	1.75614	1.93226	1.65109	1.4994	1.04919	1.81308	1.31212	1.12864	2.1	1.81345	1.44961	1.15627	2.05799	1.8763
271.191	1.85839	1.46165	1.26969	1.02385	1.5771	1.07865	1.21008	1.4943	1.47127	1.79837	1.65873	1.12978	2.02756	1.54923	2.12925	1.45897	1.68424	2.56252	1.5558	2.40488	2.0482	0.981358	1.51573	1.54082	1.77852	1.01321	1.41588	1.10894	0.990716	1.12515	1.13545	1.33616	1.00285	1.6665	0.984027	1.75098	1.89353	1.64585	1.51009	1.05769	1.80195	1.31913	1.1255	2.09556	1.82073	1.43646	1.14395	2.0362	1.84883
271.506	1.8335	1.45847	1.27275	1.02597	1.55336	1.05362	1.21104	1.51502	1.44196	1.80265	1.64843	1.13133	2.00948	1.55456	2.13836	1.45921	1.69736	2.57875	1.56218	2.3881	2.0505	0.98334	1.50443	1.54042	1.7506	1.03828	1.4131	1.12734	1.01639	1.11733	1.1245	1.34859	0.991591	1.65481	0.988058	1.7394	1.85918	1.63347	1.49868	1.04309	1.7919	1.33065	1.12268	2.12005	1.80127	1.41371	1.14496	2.03602	1.81642
271.822	1.80435	1.46895	1.26837	1.03425	1.53802	1.05809	1.20231	1.50773	1.43687	1.82521	1.6515	1.13198	2.01869	1.5557	2.14017	1.44636	1.70217	2.61803	1.57523	2.42683	2.07254	0.978091	1.48564	1.54079	1.74775	1.04937	1.40717	1.12094	1.03585	1.11076	1.13377	1.3417	0.983248	1.64031	0.989977	1.75431	1.84159	1.62336	1.50238	1.03556	1.78534	1.34713	1.11141	2.16281	1.78842	1.3778	1.13968	2.04637	1.82196
272.137	1.8043	1.43942	1.26936	1.01499	1.53101	1.06364	1.17138	1.50826	1.45318	1.81177	1.6325	1.11957	2.04915	1.52484	2.12771	1.44422	1.70096	2.61347	1.58413	2.44555	2.06858	0.982286	1.49257	1.54301	1.72558	1.05486	1.42928	1.12246	1.05184	1.10465	1.13705	1.34431	0.976097	1.6073	0.988268	1.75993	1.82326	1.64069	1.50964	1.03072	1.77457	1.35146	1.10607	2.17967	1.79763	1.36625	1.13486	2.05183	1.81828
272.452	1.8041	1.4128	1.25947	1.00052	1.55626	1.05626	1.18601	1.50814	1.48739	1.82945	1.64527	1.13169	2.03169	1.5265	2.14125	1.44293	1.69107	2.59042	1.6088	2.4775	2.04836	0.963332	1.51064	1.55801	1.72823	1.05574	1.4381	1.12501	1.04329	1.08668	1.1524	1.33638	0.97802	1.58812	0.980768	1.77076	1.82036	1.66148	1.50114	1.02077	1.76627	1.34659	1.1122	2.17539	1.81047	1.35284	1.14941	2.0556	1.80387
272.768	1.79364	1.39849	1.24131	0.986879	1.54072	1.05767	1.20369	1.52091	1.46475	1.8408	1.64976	1.13056	2.01915	1.51869	2.13063	1.44421	1.70763	2.57577	1.57784	2.49697	2.02848	0.966153	1.50183	1.55552	1.71737	1.06396	1.44365	1.13646	1.04393	1.06839	1.15543	1.31626	0.980804	1.58513	0.982311	1.79177	1.83648	1.65429	1.49006	1.00281	1.77017	1.34949	1.1197	2.21712	1.80633	1.3442	1.17126	2.03189	1.81457
273.083	1.77412	1.40485	1.24518	0.974209	1.54536	1.068	1.22161	1.51708	1.46207	1.83005	1.65225	1.12791	2.03503	1.54233	2.11927	1.44907	1.71906	2.55935	1.54841	2.48862	2.01778	0.962179	1.50371	1.56669	1.69725	1.08067	1.45791	1.14473	1.0677	1.07184	1.1491	1.30383	0.995662	1.57558	0.986157	1.79155	1.85769	1.64203	1.49522	0.987634	1.77037	1.35484	1.11407	2.27037	1.81434	1.32698	1.17487	2.02043	1.82519
273.398	1.75563	1.40308	1.23652	0.968971	1.5604	1.06007	1.23029	1.54075	1.47452	1.85894	1.67464	1.13108	2.03322	1.52062	2.09423	1.44515	1.68493	2.56062	1.51266	2.49892	2.02302	0.955871	1.52641	1.56809	1.70625	1.08519	1.47336	1.1484	1.07887	1.05532	1.15363	1.30475	1.02059	1.56134	0.986382	1.78998	1.8531	1.62913	1.49995	0.979835	1.76835	1.35514	1.11006	2.2911	1.8117	1.3506	1.13759	2.03422	1.82588
273.714	1.75354	1.40503	1.24059	0.963149	1.54899	1.11276	1.2484	1.54219	1.47766	1.85882	1.68972	1.12712	2.01065	1.52587	2.0861	1.47658	1.67326	2.51828	1.50737	2.51568	2.01103	0.95887	1.53669	1.55271	1.72663	1.09808	1.46033	1.1452	1.06754	1.0327	1.17303	1.32327	1.03191	1.55085	0.984939	1.76385	1.83745	1.6305	1.51207	0.985976	1.75534	1.34468	1.10713	2.31092	1.80467	1.38253	1.09247	2.06893	1.82226
274.029	1.75412	1.42099	1.24343	0.972172	1.55878	1.14581	1.25462	1.54427	1.47109	1.86948	1.71075	1.11622	2.00391	1.51439	2.08873	1.49029	1.69176	2.48706	1.52984	2.5213	2.02104	0.971551	1.53985	1.55412	1.7237	1.11297	1.4855	1.14452	1.05931	1.02238	1.17511	1.30113	1.03129	1.53892	0.986295	1.75315	1.83834	1.6425	1.51636	0.987048	1.74313	1.33888	1.09976	2.33475	1.81284	1.41177	1.0946	2.07286	1.8029
274.344	1.75756	1.44417	1.24528	0.964298	1.56966	1.18901	1.25103	1.53247	1.47831	1.84666	1.7223	1.09854	2.01012	1.50561	2.11521	1.51563	1.67711	2.44959	1.5333	2.50532	1.99379	0.971223	1.53923	1.56964	1.74927	1.11849	1.50148	1.1535	1.04628	1.01758	1.15903	1.28672	1.0317	1.54695	0.977985	1.7652	1.8721	1.64247	1.51191	0.987205	1.75835	1.3272	1.09854	2.30632	1.80775	1.40581	1.12016	2.06883	1.80543
274.66	1.7571	1.42007	1.24608	0.960316	1.58841	1.1893	1.25848	1.50309	1.5061	1.83811	1.75095	1.10739	2.01458	1.50287	2.10569	1.51645	1.67095	2.41598	1.53904	2.5027	1.9921	0.960063	1.54035	1.55782	1.73045	1.10694	1.48436	1.14197	1.03706	1.00999	1.14353	1.27145	1.04009	1.5683	0.971169	1.77534	1.90626	1.63581	1.51523	1.01585	1.76115	1.30689	1.09103	2.26172	1.81007	1.39525	1.11638	2.07881	1.81928
274.975	1.76877	1.39841	1.24039	0.957883	1.60802	1.1703	1.26468	1.50439	1.5179	1.81823	1.75658	1.11071	1.99991	1.50271	2.09076	1.53288	1.68069	2.38394	1.53216	2.51382	1.99242	0.963939	1.53103	1.55283	1.71185	1.12553	1.4861	1.14216	1.03618	1.00959	1.14725	1.26397	1.04801	1.57977	0.971167	1.76825	1.92199	1.63418	1.50759	1.02553	1.76058	1.28907	1.08861	2.23725	1.8085	1.40112	1.08656	2.08671	1.80405
275.29	1.77582	1.39587	1.24081	0.955401	1.60672	1.19125	1.26028	1.48752	1.51446	1.83539	1.75432	1.10963	1.98271	1.48598	2.09099	1.50867	1.711	2.34821	1.53959	2.51407	1.97143	0.963264	1.52371	1.56402	1.71025	1.14559	1.47349	1.14743	1.02592	1.01218	1.1487	1.23678	1.04803	1.59546	0.970133	1.74946	1.94393	1.63582	1.49832	1.02185	1.77145	1.28052	1.10303	2.22166	1.80388	1.40148	1.03822	2.10056	1.80493
275.606	1.78357	1.40871	1.24911	0.961513	1.60008	1.19732	1.26449	1.49064	1.48903	1.83123	1.75043	1.10518	1.97116	1.47664	2.09304	1.49008	1.73282	2.35528	1.54469	2.49705	1.95725	0.980835	1.52102	1.56712	1.6943	1.13827	1.4741	1.14814	1.03955	1.01379	1.12301	1.2457	1.03424	1.59338	0.969563	1.73866	1.96053	1.63096	1.49635	1.02563	1.77819	1.27906	1.11338	2.22715	1.79317	1.41213	1.00195	2.10358	1.80235
275.921	1.76633	1.3902	1.2612	0.974713	1.60703	1.19587	1.2552	1.47562	1.50241	1.79012	1.73604	1.10065	1.95949	1.49235	2.0798	1.49979	1.74574	2.35465	1.56468	2.48945	1.94538	0.977081	1.53059	1.56392	1.71009	1.09671	1.46518	1.15651	1.02428	1.01504	1.11954	1.24982	1.03807	1.59907	0.966075	1.7547	1.9509	1.63391	1.49571	1.03163	1.77454	1.27255	1.10476	2.21806	1.79799	1.4091	0.983645	2.10002	1.80786
276.236	1.78793	1.37057	1.25535	0.962476	1.60948	1.17378	1.24038	1.46835	1.50271	1.76672	1.73365	1.09987	1.95489	1.50389	2.07153	1.5071	1.731	2.34138	1.5762	2.49575	1.93871	0.970397	1.51128	1.56332	1.72703	1.06177	1.44103	1.15083	1.01126	1.03004	1.10552	1.25632	1.04205	1.59255	0.960211	1.76251	1.93337	1.6279	1.50065	1.03642	1.77709	1.25918	1.10068	2.16978	1.79293	1.39982	0.977118	2.10637	1.80011
276.552	1.79701	1.38812	1.25442	0.95293	1.59779	1.18287	1.24834	1.46082	1.49757	1.73453	1.74047	1.11668	1.96416	1.5111	2.08191	1.50669	1.75566	2.34413	1.60135	2.48259	1.92735	0.972318	1.49012	1.56062	1.74437	1.06946	1.42313	1.14322	1.01893	1.05195	1.09553	1.2473	1.01533	1.59227	0.951889	1.76431	1.92635	1.63599	1.51309	1.06049	1.78565	1.2521	1.09994	2.14968	1.7799	1.36601	0.977966	2.10462	1.81331
276.867	1.79826	1.39358	1.23847	0.95928	1.60051	1.15613	1.25688	1.4611	1.48893	1.72959	1.74428	1.10989	1.98459	1.50436	2.08524	1.49483	1.75304	2.38105	1.6169	2.47754	1.95731	0.976244	1.47198	1.58984	1.73429	1.07423	1.42804	1.15789	1.0385	1.08751	1.07137	1.22788	0.994089	1.6025	0.960481	1.77701	1.90637	1.65133	1.51539	1.05415	1.77684	1.26041	1.10096	2.14783	1.78328	1.33854	0.999417	2.0943	1.81572
277.182	1.78663	1.41608	1.22067	0.934853	1.58146	1.14411	1.24872	1.47081	1.49137	1.68198	1.72628	1.10745	1.99262	1.50587	2.0756	1.4879	1.71749	2.3943	1.59253	2.46371	1.94923	0.970873	1.46716	1.59551	1.73263	1.05574	1.41041	1.16337	1.02532	1.09193	1.05824	1.24309	0.993677	1.60779	0.963985	1.7714	1.88436	1.66075	1.51661	1.04294	1.79559	1.26139	1.10969	2.13793	1.79259	1.34851	0.995409	2.10029	1.83312
277.498	1.7667	1.4102	1.22021	0.926986	1.55696	1.12882	1.24783	1.48554	1.50031	1.67809	1.71787	1.12308	1.96162	1.50601	2.08474	1.48375	1.70546	2.39476	1.58015	2.46442	1.97364	0.970396	1.47196	1.612	1.72754	1.03774	1.40726	1.14581	1.05225	1.1013	1.06914	1.24776	0.999098	1.60983	0.970403	1.76828	1.8592	1.68545	1.52803	1.05352	1.80262	1.26248	1.10537	2.15003	1.79193	1.39062	0.972942	2.10709	1.83763
277.813	1.76984	1.42771	1.22475	0.914688	1.54991	1.14482	1.249	1.50193	1.49783	1.70222	1.7058	1.11422	1.95676	1.49243	2.08749	1.49279	1.7056	2.37807	1.57511	2.45563	1.97684	0.973099	1.46161	1.63555	1.7666	1.03297	1.42396	1.1385	1.05877	1.12918	1.08227	1.24193	1.00146	1.60267	0.981006	1.77622	1.82528	1.70457	1.53301	1.04658	1.80296	1.26759	1.10177	2.15777	1.80541	1.42574	0.979826	2.09027	1.84234
278.128	1.76116	1.42273	1.24337	0.902515	1.55521	1.1626	1.26536	1.49883	1.47687	1.70719	1.69771	1.08264	1.9565	1.47249	2.08768	1.48926	1.68117	2.36125	1.57105	2.43928	1.97753	0.973228	1.46302	1.64837	1.77119	1.03115	1.4314	1.14144	1.05914	1.14395	1.0673	1.25379	0.998388	1.60021	0.982004	1.76578	1.80442	1.69794	1.53797	1.05369	1.8113	1.26825	1.10421	2.13833	1.82045	1.43773	1.00649	2.07315	1.86915
278.444	1.77823	1.43112	1.25622	0.890162	1.56375	1.16105	1.26889	1.51416	1.49904	1.69501	1.71374	1.06692	1.96162	1.47691	2.08374	1.49668	1.65567	2.37308	1.57042	2.42565	1.99522	0.970008	1.43806	1.63684	1.77426	0.999455	1.43215	1.13576	1.05467	1.14451	1.06306	1.26488	0.992396	1.60028	0.982971	1.76945	1.79344	1.68493	1.53931	1.07005	1.81125	1.25956	1.09243	2.10971	1.81925	1.41922	1.01597	2.02317	1.88892
278.759	1.77564	1.43978	1.24191	0.880453	1.56768	1.15648	1.24208	1.51628	1.50425	1.67888	1.72483	1.08303	1.97353	1.48557	2.08524	1.52131	1.64837	2.38013	1.57033	2.41614	2.02491	0.961165	1.44182	1.62718	1.79041	0.984457	1.41393	1.12678	1.04617	1.14843	1.06483	1.25776	1.00621	1.6153	0.982191	1.77586	1.77211	1.67112	1.55132	1.07012	1.79263	1.24442	1.07071	2.09864	1.82301	1.41696	1.00989	2.01985	1.90045
279.074	1.78133	1.45643	1.21797	0.862204	1.5725	1.17313	1.22213	1.52414	1.49105	1.69259	1.72886	1.07846	1.98186	1.49756	2.09733	1.52609	1.62701	2.36444	1.55407	2.3777	2.0317	0.959448	1.45152	1.64185	1.7664	0.981606	1.40239	1.12097	1.06072	1.16345	1.05002	1.2567	1.01782	1.6129	0.983947	1.75391	1.77292	1.66946	1.5553	1.07328	1.75897	1.23259	1.05449	2.08977	1.81442	1.42821	1.02022	2.0336	1.89099
279.39	1.76204	1.45923	1.20456	0.879339	1.57615	1.18794	1.22891	1.52152	1.49075	1.67389	1.73341	1.07125	1.97052	1.4862	2.08843	1.51416	1.63182	2.37565	1.55854	2.34246	2.04427	0.959636	1.4573	1.63168	1.77185	0.9847	1.40642	1.12915	1.06472	1.16411	1.05547	1.25694	1.01679	1.62029	0.993889	1.73868	1.76842	1.6741	1.5376	1.07853	1.73824	1.22842	1.04942	2.10465	1.81696	1.44355	1.04582	2.02003	1.90742
279.705	1.72207	1.43139	1.21297	0.894324	1.57266	1.18806	1.2087	1.5097	1.48522	1.68246	1.71646	1.06381	1.96775	1.49203	2.09013	1.50729	1.62363	2.33935	1.55643	2.3386	2.03653	0.955156	1.47314	1.59742	1.75787	0.991388	1.41859	1.14049	1.04772	1.14425	1.04979	1.26291	1.02071	1.62454	0.998251	1.72631	1.76923	1.67937	1.51904	1.04645	1.72911	1.22596	1.05666	2.10543	1.82337	1.45923	1.06232	2.03121	1.87773
280.02	1.69522	1.40993	1.2347	0.904884	1.57681	1.19577	1.17245	1.49509	1.4942	1.67506	1.70886	1.05112	1.98343	1.47823	2.10445	1.49566	1.61129	2.30809	1.54868	2.34052	2.01082	0.946327	1.4836	1.55675	1.75951	0.98822	1.41105	1.13601	1.0519	1.13497	1.05436	1.26457	1.0206	1.62859	0.98479	1.73107	1.79072	1.67039	1.5157	1.04358	1.73168	1.21937	1.06481	2.09656	1.82176	1.48105	1.0385	2.06254	1.87414
280.336	1.70507	1.37162	1.25587	0.920727	1.60181	1.1945	1.16299	1.49143	1.50178	1.68778	1.71751	1.04979	1.97964	1.4649	2.09755	1.49406	1.63231	2.27551	1.5602	2.34842	2.00897	0.943275	1.48338	1.52518	1.74775	0.989172	1.4038	1.13193	1.05004	1.13562	1.06097	1.27227	1.02485	1.63407	0.975983	1.74827	1.81543	1.65769	1.51528	1.05209	1.71331	1.22159	1.06383	2.09498	1.8043	1.47663	1.0309	2.07947	1.88358
280.651	1.68612	1.3578	1.26969	0.925633	1.61438	1.18754	1.15481	1.47435	1.48851	1.67693	1.70552	1.04581	1.98991	1.44502	2.06999	1.51955	1.64714	2.27734	1.56364	2.33674	2.03921	0.936955	1.48004	1.47297	1.75409	1.00588	1.41061	1.12323	1.0436	1.14372	1.06227	1.27672	1.03031	1.62552	0.975459	1.74886	1.81235	1.64952	1.50987	1.03206	1.68952	1.22379	1.06922	2.0816	1.79319	1.46528	1.05773	2.06936	1.88808
280.966	1.66491	1.34081	1.2673	0.92595	1.62192	1.16877	1.15747	1.46282	1.48089	1.66522	1.69583	1.06773	1.98535	1.43498	2.06809	1.52113	1.63274	2.28462	1.57166	2.3399	2.03784	0.936928	1.49011	1.44627	1.75474	1.0266	1.3995	1.11254	1.03827	1.12777	1.05593	1.3058	1.03625	1.61994	0.966895	1.74278	1.81265	1.64978	1.50706	1.02394	1.66798	1.22734	1.06953	2.07691	1.78586	1.45262	1.07188	2.07525	1.87046
281.282	1.64739	1.35556	1.26187	0.940309	1.6138	1.15351	1.14798	1.46514	1.49544	1.64955	1.71096	1.08966	1.97786	1.43869	2.0741	1.51531	1.62617	2.30396	1.56948	2.34171	2.03492	0.930102	1.49542	1.45363	1.78124	1.02309	1.39879	1.1095	1.04767	1.12271	1.0728	1.31333	1.0334	1.60964	0.964157	1.75267	1.82989	1.66192	1.50521	1.01279	1.6446	1.23231	1.05884	2.07903	1.78251	1.45073	1.05882	2.09217	1.8558
281.597	1.61565	1.35884	1.26766	0.949921	1.60879	1.12722	1.15404	1.47199	1.47043	1.63098	1.69692	1.08581	1.97886	1.44503	2.08701	1.50489	1.6151	2.29829	1.5495	2.35342	2.03737	0.92819	1.50358	1.44588	1.78443	1.03778	1.39095	1.12335	1.07543	1.13066	1.09579	1.31758	1.03288	1.59907	0.967855	1.74017	1.82587	1.66979	1.50513	1.01698	1.63419	1.23744	1.06144	2.08522	1.76252	1.46287	1.05757	2.11629	1.85303
281.912	1.58905	1.36322	1.2856	0.951519	1.6083	1.11036	1.14913	1.48154	1.4685	1.62111	1.67999	1.06002	1.98202	1.44867	2.07722	1.48723	1.59843	2.28803	1.51795	2.34182	2.02502	0.925726	1.48976	1.45081	1.78187	1.04942	1.40488	1.1261	1.10475	1.13002	1.0921	1.29945	1.03072	1.58918	0.976325	1.72997	1.82012	1.67969	1.50848	1.03561	1.64769	1.24413	1.06916	2.08672	1.74647	1.45312	1.08566	2.10744	1.85334
282.228	1.61008	1.39012	1.30408	0.95398	1.61745	1.08715	1.15666	1.4765	1.47693	1.61132	1.67212	1.07796	1.97777	1.4321	2.0708	1.48192	1.6103	2.28101	1.5064	2.34546	2.03317	0.929965	1.46134	1.44506	1.79794	1.07103	1.41493	1.11932	1.1175	1.12034	1.09951	1.29348	1.00549	1.59371	0.976743	1.72954	1.7964	1.69536	1.51495	1.03488	1.66766	1.24822	1.08935	2.06849	1.74475	1.43106	1.09524	2.09372	1.85987
282.543	1.61977	1.3957	1.31946	0.956571	1.6295	1.07894	1.15486	1.48138	1.47148	1.63113	1.66607	1.08017	1.9814	1.43246	2.06655	1.49866	1.60527	2.29214	1.51422	2.37107	2.03317	0.928896	1.44252	1.44651	1.7906	1.10066	1.41954	1.09539	1.12715	1.11642	1.09633	1.30267	0.970335	1.59898	0.967549	1.71759	1.80257	1.70609	1.51299	1.03257	1.67455	1.25647	1.10795	2.05019	1.73396	1.41231	1.07242	2.10834	1.83867
282.858	1.62821	1.41068	1.31482	0.951225	1.62736	1.0742	1.18274	1.48975	1.47776	1.64981	1.66382	1.07419	1.97356	1.42127	2.04876	1.51116	1.59836	2.3232	1.5258	2.36706	2.05592	0.92569	1.42441	1.46663	1.79594	1.10212	1.40083	1.08835	1.12456	1.11732	1.10772	1.2996	0.964512	1.59955	0.966448	1.71997	1.81842	1.71083	1.50275	1.042	1.66508	1.27747	1.11113	2.05736	1.72491	1.41213	1.05836	2.11493	1.84886
283.174	1.63956	1.4236	1.31694	0.934859	1.63505	1.06844	1.20263	1.50338	1.48714	1.64384	1.65836	1.07594	1.96241	1.43147	2.03436	1.51411	1.59213	2.30958	1.51614	2.33183	2.07314	0.926893	1.43627	1.48485	1.81627	1.08252	1.39535	1.07438	1.10736	1.10688	1.10963	1.28691	0.969071	1.59771	0.968576	1.72396	1.80262	1.70036	1.49886	1.03388	1.65017	1.28537	1.10722	2.0791	1.71351	1.39607	1.08714	2.09724	1.82646
283.489	1.63704	1.42531	1.30846	0.926279	1.63224	1.05303	1.21183	1.49647	1.47834	1.62415	1.6546	1.07318	1.94981	1.42416	2.05147	1.50266	1.59007	2.30976	1.49146	2.31547	2.05895	0.926494	1.45109	1.50636	1.83174	1.07055	1.39073	1.06216	1.1142	1.10826	1.12911	1.27461	0.958514	1.60734	0.965204	1.72752	1.77183	1.69508	1.5026	1.03094	1.65037	1.2862	1.10479	2.09308	1.72776	1.38853	1.09173	2.08028	1.7826
283.804	1.65002	1.44072	1.3031	0.919052	1.62832	1.05879	1.22786	1.49496	1.48005	1.63491	1.65547	1.06561	1.93887	1.44251	2.06069	1.47427	1.58138	2.29513	1.47496	2.30319	2.0305	0.924729	1.45215	1.53032	1.82178	1.05614	1.36842	1.07087	1.12909	1.10742	1.13532	1.26331	0.96005	1.61848	0.962203	1.74059	1.75052	1.68314	1.49634	1.04662	1.66605	1.29387	1.11743	2.12141	1.76293	1.37823	1.05375	2.07602	1.77065
284.12	1.6738	1.45344	1.30573	0.923152	1.62082	1.05749	1.23404	1.49547	1.46575	1.64494	1.65593	1.05249	1.9422	1.4406	2.05267	1.45036	1.57612	2.30546	1.45095	2.30752	2.00779	0.926431	1.45784	1.55617	1.80988	1.04618	1.36792	1.08365	1.13832	1.11669	1.16367	1.2353	0.966064	1.62176	0.962805	1.73773	1.74807	1.68093	1.50528	1.05576	1.66557	1.29401	1.1294	2.14272	1.79613	1.38007	1.02944	2.06911	1.77559
284.435	1.67653	1.44405	1.30408	0.911904	1.62864	1.04881	1.23426	1.49589	1.45506	1.64269	1.64342	1.0454	1.9464	1.44783	2.03816	1.4313	1.57207	2.31787	1.45128	2.28886	1.98401	0.921609	1.45955	1.56629	1.8026	1.05477	1.37631	1.09604	1.14292	1.12225	1.16474	1.22606	0.975586	1.62909	0.957218	1.74046	1.73294	1.68171	1.51972	1.05407	1.6607	1.28739	1.1481	2.15578	1.7857	1.37141	1.01044	2.05229	1.77612
284.75	1.68837	1.42859	1.28706	0.906599	1.62538	1.04574	1.23251	1.49347	1.46433	1.65279	1.64043	1.05641	1.95095	1.45449	2.02551	1.42273	1.58381	2.32245	1.47086	2.29102	1.97146	0.920257	1.47269	1.60252	1.80318	1.08831	1.38766	1.09022	1.12861	1.1194	1.1567	1.2137	0.984066	1.64588	0.953038	1.77539	1.74792	1.67136	1.52313	1.02931	1.64634	1.28657	1.15341	2.18932	1.78012	1.35049	0.995196	2.04489	1.78032
285.066	1.71006	1.41693	1.2753	0.909993	1.61523	1.03617	1.23606	1.48001	1.45798	1.67375	1.6385	1.05893	1.95427	1.4365	2.01966	1.42242	1.57232	2.30918	1.50823	2.31409	1.97779	0.914502	1.49494	1.63164	1.78325	1.10265	1.37742	1.0973	1.10076	1.11851	1.17638	1.20951	0.971352	1.64835	0.947116	1.78716	1.76619	1.65672	1.51077	1.01872	1.6321	1.28841	1.14085	2.19627	1.7658	1.34196	0.976125	2.05883	1.79389
285.381	1.7006	1.39314	1.25458	0.903355	1.60424	1.04268	1.23782	1.47951	1.44458	1.68245	1.63748	1.04034	1.96019	1.43375	2.02112	1.40954	1.56379	2.29606	1.52179	2.32444	1.99475	0.908403	1.52123	1.636	1.77326	1.1029	1.37246	1.11615	1.06976	1.12155	1.1899	1.21436	0.982089	1.64054	0.94625	1.78754	1.76853	1.62486	1.50018	1.02437	1.62361	1.28555	1.13006	2.20114	1.76	1.34468	0.964652	2.06768	1.78947
285.696	1.71865	1.38934	1.24284	0.887946	1.59468	1.02925	1.21772	1.46888	1.43892	1.70499	1.63709	1.02978	1.97238	1.44346	2.02623	1.39085	1.55626	2.26963	1.5098	2.28893	1.97939	0.916821	1.54826	1.61916	1.76685	1.08189	1.3761	1.13245	1.05576	1.12155	1.1832	1.21009	1.00864	1.64019	0.95179	1.80339	1.76721	1.6014	1.5012	1.02373	1.61262	1.28039	1.12187	2.20232	1.76699	1.33896	0.988073	2.06962	1.78327
286.012	1.7465	1.39137	1.24271	0.883253	1.59846	1.01997	1.20723	1.44538	1.43181	1.70376	1.64877	1.03372	1.97664	1.45504	2.03721	1.3598	1.55408	2.25002	1.4908	2.25867	1.95721	0.922269	1.53669	1.59329	1.7541	1.07383	1.38727	1.14815	1.04621	1.12677	1.17664	1.21443	1.00377	1.63008	0.960681	1.82665	1.7607	1.58628	1.50749	1.02237	1.5937	1.25862	1.11502	2.18099	1.78538	1.34672	1.0027	2.06943	1.78111
286.327	1.75482	1.4031	1.23388	0.879745	1.60117	1.02859	1.21132	1.43447	1.42413	1.72906	1.65503	1.04539	1.96214	1.45484	2.03056	1.34715	1.56608	2.24988	1.49858	2.26938	1.94007	0.924513	1.53171	1.57673	1.7218	1.07962	1.38965	1.1616	1.04855	1.12632	1.17677	1.23726	0.999277	1.61252	0.959242	1.85087	1.77977	1.58417	1.51882	1.02178	1.59113	1.24192	1.11451	2.14095	1.8127	1.35762	1.02357	2.0576	1.7871
286.642	1.74912	1.42125	1.23857	0.877348	1.58568	1.03182	1.22896	1.44061	1.43432	1.76902	1.65584	1.04673	1.9608	1.46124	2.00264	1.35475	1.57025	2.25248	1.51113	2.28588	1.95181	0.931358	1.51766	1.57464	1.70917	1.07944	1.40547	1.16368	1.08436	1.12961	1.16596	1.24497	1.01501	1.58397	0.961526	1.84593	1.78684	1.59362	1.52304	1.02439	1.58337	1.24315	1.12215	2.12174	1.81524	1.35082	1.04996	2.05636	1.81117
286.958	1.73978	1.41887	1.22724	0.885142	1.57459	1.03643	1.21991	1.45111	1.436	1.78247	1.6585	1.03922	1.96622	1.44119	1.99305	1.34742	1.57205	2.25884	1.51797	2.32362	1.93694	0.924873	1.50693	1.57905	1.70417	1.0903	1.41332	1.16373	1.08747	1.12652	1.15488	1.24734	1.02351	1.57656	0.975148	1.8387	1.80555	1.59791	1.52171	1.02686	1.56097	1.24229	1.12368	2.11217	1.78607	1.34354	1.06018	2.05425	1.82402
287.273	1.73112	1.41328	1.22408	0.889143	1.56449	1.05019	1.20305	1.46654	1.43726	1.76912	1.66471	1.02692	1.96007	1.4396	2.00406	1.34544	1.58991	2.25371	1.52609	2.31928	1.94164	0.916989	1.5031	1.55244	1.69973	1.10304	1.41593	1.14998	1.08707	1.12338	1.13183	1.2426	1.02724	1.57281	0.985143	1.84776	1.81208	1.5968	1.51015	1.02921	1.55272	1.24507	1.12926	2.08967	1.75483	1.32198	1.06742	2.04215	1.82985
287.588	1.74343	1.42658	1.23213	0.893397	1.55734	1.0761	1.18262	1.46516	1.43079	1.77136	1.67227	1.03901	1.95061	1.43517	2.00365	1.35518	1.59911	2.24815	1.51878	2.32379	1.95744	0.922022	1.49348	1.54185	1.69399	1.10853	1.41679	1.12279	1.08952	1.102	1.12073	1.23551	1.03835	1.56851	0.986884	1.84453	1.81867	1.58532	1.51073	1.05288	1.55725	1.25858	1.13822	2.08319	1.76056	1.3093	1.08062	2.05661	1.83852
287.904	1.7304	1.44007	1.25197	0.908917	1.56483	1.09024	1.17352	1.46318	1.41266	1.77682	1.68441	1.03772	1.94056	1.4395	1.9989	1.37187	1.59615	2.24838	1.50732	2.29856	1.95944	0.9154	1.48277	1.52702	1.69892	1.06731	1.41605	1.11632	1.10193	1.08521	1.10141	1.23815	1.04246	1.56934	0.98745	1.81368	1.8022	1.58285	1.5314	1.07471	1.57648	1.26983	1.13645	2.06317	1.77871	1.33595	1.0781	2.06561	1.82734
288.219	1.70086	1.44953	1.26156	0.919967	1.55868	1.10367	1.18669	1.46529	1.40736	1.77995	1.70376	1.05322	1.92368	1.45675	2.01085	1.40318	1.61179	2.24268	1.47807	2.29251	1.96721	0.916203	1.45361	1.50654	1.72818	1.04514	1.43465	1.11822	1.12874	1.08543	1.09287	1.27179	1.03907	1.57023	0.99484	1.80353	1.80437	1.5861	1.55515	1.07116	1.59068	1.27037	1.15027	2.06687	1.7932	1.36604	1.07714	2.0559	1.80586
288.534	1.66276	1.4551	1.26863	0.940857	1.55097	1.10988	1.20083	1.4535	1.41312	1.7885	1.7088	1.06087	1.92684	1.45069	2.01567	1.41101	1.59834	2.24126	1.48047	2.28901	1.94005	0.916439	1.42648	1.50284	1.74144	1.05225	1.4491	1.10505	1.14171	1.08058	1.08498	1.27483	1.03256	1.56156	0.995311	1.81155	1.84793	1.58729	1.578	1.05088	1.57931	1.27716	1.16203	2.0954	1.79118	1.37273	1.08668	2.04786	1.80453
288.85	1.64169	1.46859	1.28461	0.961829	1.53173	1.12738	1.22043	1.43657	1.41362	1.77314	1.71387	1.06072	1.93095	1.43701	2.02427	1.42267	1.59449	2.25663	1.48486	2.29077	1.91246	0.907219	1.41663	1.51113	1.75282	1.0527	1.44227	1.09675	1.13527	1.08124	1.08902	1.27055	1.03341	1.5612	0.99868	1.82405	1.85846	1.58834	1.58651	1.04523	1.58793	1.27514	1.16621	2.11562	1.78684	1.37968	1.07006	2.05075	1.82344
289.165	1.64342	1.46503	1.28698	0.959171	1.54018	1.12771	1.22434	1.44973	1.41776	1.76805	1.71513	1.07352	1.94427	1.40571	2.01345	1.45139	1.59275	2.27777	1.47663	2.3005	1.90689	0.900408	1.42812	1.54361	1.76834	1.04061	1.44215	1.0866	1.14641	1.08483	1.09935	1.29336	1.04844	1.57679	1.0036	1.81517	1.86674	1.56608	1.5914	1.04735	1.62156	1.27691	1.17111	2.14034	1.78879	1.36244	1.0578	2.04603	1.82693
289.48	1.64925	1.45069	1.28623	0.971895	1.52516	1.10993	1.18988	1.4612	1.41538	1.7537	1.70452	1.08396	1.94045	1.3869	1.99458	1.4643	1.59251	2.28126	1.46546	2.31662	1.92427	0.905008	1.43577	1.54096	1.75244	1.04268	1.45608	1.0941	1.16637	1.09047	1.09893	1.29813	1.05319	1.58353	1.00239	1.78947	1.85183	1.54988	1.5835	1.04856	1.63995	1.28373	1.1621	2.16244	1.76947	1.33291	1.01563	2.04315	1.83471
289.796	1.67182	1.43018	1.27395	0.974935	1.53434	1.09904	1.14479	1.46937	1.40705	1.74934	1.69817	1.08266	1.94	1.37112	2.01989	1.47504	1.59506	2.28098	1.47582	2.30868	1.93117	0.899831	1.44474	1.52729	1.73972	1.06431	1.46006	1.10822	1.16727	1.08749	1.10135	1.30253	1.03703	1.59361	0.999336	1.77836	1.85282	1.53463	1.58234	1.04322	1.67352	1.27679	1.16004	2.17526	1.74764	1.32146	0.97927	2.03167	1.83535
290.111	1.68008	1.41506	1.2716	0.975656	1.53756	1.10253	1.12627	1.47657	1.40841	1.74568	1.70649	1.06486	1.95715	1.3665	2.0225	1.48465	1.59789	2.28999	1.48502	2.27364	1.94993	0.89982	1.45563	1.5339	1.74744	1.0825	1.46752	1.12103	1.16103	1.09258	1.12231	1.30077	1.02553	1.59945	0.9894	1.75782	1.85176	1.52221	1.58994	1.04463	1.68279	1.26593	1.15777	2.18417	1.75427	1.32363	0.997393	2.00868	1.83481
290.426	1.66621	1.41585	1.26898	0.974952	1.53284	1.11632	1.11017	1.45491	1.40777	1.75606	1.70919	1.07838	1.97734	1.35403	2.00433	1.49978	1.59492	2.30843	1.48222	2.26463	1.95223	0.907573	1.45257	1.56697	1.73687	1.08169	1.46753	1.12891	1.14912	1.09462	1.12834	1.31532	1.00274	1.59916	0.983661	1.7455	1.84706	1.51881	1.60574	1.0466	1.68199	1.25489	1.15251	2.19608	1.76018	1.33641	0.990485	1.98897	1.83554
290.742	1.6595	1.41459	1.27169	0.972508	1.51978	1.1075	1.11776	1.45425	1.41846	1.76415	1.7071	1.07115	1.99558	1.34844	2.02092	1.51378	1.61342	2.29365	1.47685	2.2592	1.95561	0.909667	1.46636	1.55782	1.73026	1.06893	1.45785	1.14463	1.13465	1.11696	1.12512	1.31181	0.982388	1.58904	0.981732	1.75303	1.83962	1.51611	1.59857	1.0298	1.67811	1.246	1.1358	2.17172	1.76263	1.34617	0.975385	1.95147	1.84769
291.057	1.66675	1.4203	1.26991	0.974313	1.50662	1.10118	1.15095	1.44566	1.43257	1.77342	1.71503	1.05112	2.00487	1.35241	2.04242	1.5041	1.63408	2.27157	1.4498	2.26335	1.97769	0.913765	1.46794	1.54188	1.72334	1.08327	1.46871	1.14788	1.11618	1.14052	1.1289	1.31091	0.984363	1.57829	0.982808	1.76487	1.84702	1.52047	1.58318	1.0094	1.66045	1.24817	1.14075	2.17804	1.76851	1.3455	0.992117	1.9244	1.84683
291.372	1.69869	1.4163	1.27566	0.965605	1.51258	1.09575	1.16633	1.43223	1.42996	1.78883	1.72845	1.02216	2.02207	1.35316	2.04504	1.46874	1.64205	2.27819	1.44516	2.24867	1.9667	0.913824	1.47861	1.53766	1.6968	1.10975	1.46248	1.1427	1.11015	1.14275	1.12584	1.30173	0.994862	1.56689	0.974884	1.7585	1.83241	1.52373	1.58032	0.994089	1.65013	1.24804	1.15361	2.17657	1.77994	1.33684	0.967709	1.91021	1.84787
291.688	1.72183	1.42358	1.27283	0.955637	1.52848	1.08719	1.15659	1.42777	1.42914	1.79705	1.73518	1.02013	2.02424	1.36647	2.03706	1.46119	1.64801	2.28599	1.43335	2.2522	1.96962	0.919894	1.49639	1.52484	1.68361	1.10584	1.45864	1.14057	1.11854	1.15434	1.11987	1.30254	0.999127	1.57314	0.979202	1.74191	1.80699	1.52325	1.58184	1.0057	1.6586	1.24999	1.15618	2.15609	1.7823	1.31933	0.959005	1.91553	1.86011
292.003	1.70515	1.42966	1.25261	0.938989	1.54403	1.08206	1.14779	1.43541	1.44271	1.78424	1.72296	1.03423	2.00772	1.37654	2.02531	1.4642	1.64637	2.27151	1.42051	2.27128	2.00411	0.922293	1.50789	1.52301	1.69229	1.10904	1.47319	1.14047	1.13842	1.14692	1.12057	1.29303	0.993385	1.56743	0.973804	1.74367	1.8015	1.5256	1.58761	1.00127	1.65524	1.25514	1.1545	2.14171	1.76418	1.29654	0.976039	1.90039	1.85376
292.319	1.68952	1.43804	1.23655	0.933731	1.53163	1.09047	1.12599	1.43504	1.45299	1.78733	1.70037	1.03784	2.00163	1.39502	2.03705	1.45642	1.65572	2.27172	1.42628	2.27241	2.0176	0.919755	1.51964	1.51479	1.69576	1.1284	1.46781	1.14907	1.14307	1.13706	1.13773	1.25905	0.980636	1.5589	0.963492	1.75673	1.79013	1.55028	1.58946	1.00336	1.65648	1.25976	1.14702	2.12486	1.73347	1.28481	1.012	1.86809	1.83636
292.634	1.70681	1.43297	1.23293	0.918639	1.54164	1.09097	1.13015	1.40421	1.44417	1.77892	1.70099	1.03489	2.02118	1.41348	2.0541	1.47182	1.67497	2.27481	1.42401	2.26442	1.98434	0.915241	1.50701	1.53337	1.73031	1.13927	1.44739	1.15327	1.13453	1.14311	1.15002	1.23398	0.983935	1.5604	0.962405	1.74326	1.79567	1.57479	1.57846	1.02114	1.65453	1.26145	1.14371	2.11716	1.71839	1.29258	1.02358	1.8565	1.82109
292.949	1.7067	1.43628	1.24385	0.91909	1.53972	1.10159	1.15922	1.38056	1.44027	1.75538	1.70882	1.05198	2.00531	1.42369	2.03036	1.47042	1.66666	2.26582	1.40594	2.24865	1.96421	0.91765	1.49994	1.53164	1.75304	1.13048	1.44225	1.16255	1.11889	1.14279	1.1455	1.21508	1.00243	1.55538	0.957539	1.74911	1.80147	1.57833	1.57595	1.02811	1.61745	1.25796	1.13185	2.10658	1.71636	1.30113	1.02456	1.87033	1.82212
293.265	1.71066	1.4451	1.24517	0.91231	1.54177	1.11141	1.19244	1.36187	1.44608	1.74258	1.71493	1.08962	1.98064	1.42276	2.02138	1.46466	1.64814	2.2599	1.39095	2.23586	1.97216	0.925494	1.50066	1.52626	1.7519	1.10468	1.44758	1.1694	1.11378	1.13059	1.12938	1.22268	1.00689	1.55636	0.946776	1.75891	1.79394	1.57966	1.58472	0.999578	1.61958	1.25848	1.12069	2.10027	1.70894	1.29923	1.02738	1.92028	1.81473
293.58	1.72476	1.43345	1.24111	0.908525	1.56278	1.08621	1.23421	1.35809	1.45701	1.73734	1.72291	1.09372	1.97225	1.42195	2.03325	1.44859	1.64213	2.25114	1.39279	2.24056	1.99159	0.932693	1.50642	1.50829	1.75096	1.10036	1.45227	1.1833	1.11558	1.13161	1.12105	1.21988	1.02233	1.55957	0.940897	1.74324	1.79729	1.56756	1.58424	0.973082	1.65868	1.25267	1.12553	2.07886	1.70549	1.27846	1.03971	1.96575	1.81081
293.895	1.7232	1.40717	1.22324	0.916699	1.57206	1.089	1.25011	1.3538	1.45836	1.75993	1.71673	1.10774	1.96044	1.43433	2.01461	1.43295	1.62348	2.2507	1.41073	2.23379	1.99545	0.933538	1.5038	1.49608	1.72854	1.08465	1.46136	1.18872	1.09825	1.13305	1.1333	1.21811	1.03241	1.56376	0.937835	1.73764	1.81262	1.55669	1.5867	0.980798	1.67519	1.24008	1.12458	2.08558	1.70323	1.26784	1.07564	1.99383	1.79172
294.211	1.71732	1.39258	1.20115	0.910905	1.56692	1.10717	1.24571	1.36146	1.46157	1.7855	1.70795	1.11739	1.95535	1.4329	1.99139	1.44523	1.6069	2.26121	1.431	2.23728	1.97314	0.934178	1.51034	1.49333	1.70616	1.05131	1.4617	1.19178	1.08288	1.13425	1.13793	1.21992	1.02216	1.55956	0.935207	1.737	1.79705	1.54411	1.5767	0.989919	1.69369	1.23246	1.11021	2.089	1.68501	1.27442	1.09726	1.9821	1.79331
294.526	1.70054	1.39998	1.17585	0.903339	1.56256	1.11876	1.23313	1.37562	1.46209	1.77518	1.69829	1.12735	1.95872	1.43667	1.97764	1.46502	1.60052	2.28007	1.42856	2.2473	1.96365	0.938029	1.51159	1.48077	1.69862	1.03239	1.46538	1.19471	1.05846	1.15094	1.1243	1.21027	1.02555	1.56808	0.936925	1.75883	1.7858	1.5458	1.56218	0.996197	1.69969	1.23575	1.08804	2.08092	1.66187	1.29013	1.11171	1.9601	1.80372
294.841	1.70754	1.3851	1.17295	0.893832	1.55305	1.12126	1.22907	1.38037	1.45851	1.74875	1.69668	1.13403	1.95086	1.42335	1.9887	1.46204	1.58191	2.27901	1.42445	2.2409	1.96191	0.932276	1.50507	1.49998	1.7109	1.03932	1.45836	1.211	1.05597	1.15316	1.12146	1.20429	1.0427	1.56027	0.929333	1.77833	1.77348	1.57116	1.55002	0.985089	1.69377	1.23716	1.07767	2.08196	1.6511	1.3004	1.11689	1.94107	1.78751
295.157	1.73298	1.3548	1.17574	0.894219	1.54608	1.12272	1.24196	1.3945	1.45327	1.74998	1.70014	1.12896	1.93324	1.41551	2.00139	1.45403	1.56438	2.26803	1.42983	2.23791	1.94424	0.933641	1.49679	1.51367	1.71655	1.04819	1.45042	1.22004	1.04677	1.14206	1.12824	1.2092	1.05171	1.55613	0.931485	1.7619	1.76335	1.58182	1.54603	0.972101	1.70354	1.23157	1.07228	2.07484	1.65373	1.34106	1.11932	1.92068	1.76362
295.472	1.73935	1.34833	1.18287	0.900168	1.54328	1.14305	1.25155	1.40821	1.44421	1.75082	1.70463	1.11997	1.91528	1.42545	1.9964	1.46548	1.54704	2.24864	1.43512	2.25466	1.94304	0.945769	1.48378	1.53017	1.70281	1.03833	1.46279	1.20183	1.02244	1.13465	1.11553	1.2172	1.04398	1.54905	0.937116	1.741	1.76972	1.56464	1.54166	0.955194	1.69118	1.22495	1.07183	2.08025	1.67238	1.3675	1.10208	1.91944	1.76693
295.787	1.71481	1.35788	1.18748	0.904669	1.53171	1.16364	1.24545	1.43684	1.44691	1.75805	1.70484	1.10968	1.90892	1.42582	1.99366	1.46052	1.52535	2.25635	1.44153	2.268	1.95767	0.948609	1.49131	1.52761	1.69135	1.01598	1.48276	1.19183	1.00783	1.11824	1.10138	1.23097	1.03521	1.53596	0.943147	1.7654	1.76042	1.55504	1.54399	0.940628	1.66079	1.21478	1.07883	2.09732	1.68707	1.35407	1.0948	1.91158	1.77556
296.103	1.6953	1.36527	1.18016	0.903598	1.51924	1.17399	1.21905	1.45178	1.4517	1.76326	1.71371	1.09524	1.93985	1.41408	2.0087	1.44198	1.51845	2.27334	1.43935	2.27978	1.96251	0.94344	1.4883	1.53718	1.69671	1.01506	1.49649	1.19224	0.996461	1.11763	1.12118	1.25742	1.03482	1.54322	0.94842	1.77632	1.76149	1.5753	1.52736	0.93958	1.65472	1.2154	1.08654	2.10556	1.70316	1.34197	1.08746	1.9032	1.77262
296.418	1.68636	1.36543	1.17082	0.901592	1.51952	1.17005	1.19581	1.45653	1.45069	1.76399	1.71816	1.09344	1.96945	1.4067	2.02389	1.43856	1.51901	2.27455	1.43847	2.28502	1.95724	0.943828	1.49183	1.53642	1.70063	1.02168	1.49154	1.18351	0.989752	1.12563	1.13872	1.27276	1.02418	1.52838	0.955203	1.78841	1.77436	1.58831	1.50273	0.949923	1.6459	1.21745	1.08582	2.09498	1.72725	1.32933	1.07003	1.87182	1.76803
296.733	1.68211	1.37685	1.16568	0.901266	1.51052	1.1876	1.1842	1.46833	1.44319	1.76212	1.71332	1.07746	1.97348	1.41553	2.01342	1.46767	1.52441	2.26541	1.43108	2.2795	1.9531	0.932927	1.50553	1.51367	1.70462	1.02644	1.48223	1.16962	0.989872	1.11727	1.15128	1.27728	1.01791	1.51011	0.959748	1.82237	1.7693	1.60108	1.49893	0.961722	1.60427	1.23081	1.07752	2.12044	1.7255	1.33269	1.06911	1.82412	1.77761
297.049	1.69085	1.39597	1.16568	0.894197	1.51309	1.19299	1.17991	1.4713	1.42906	1.73928	1.71747	1.05855	1.98532	1.41515	2.01721	1.49501	1.55399	2.26698	1.41738	2.2822	1.94776	0.92552	1.51942	1.5187	1.72045	1.04395	1.47967	1.17307	0.999758	1.10838	1.15177	1.28009	1.01823	1.49498	0.968771	1.83017	1.74686	1.61514	1.50689	0.951743	1.59704	1.2351	1.08253	2.12612	1.71665	1.34889	1.05711	1.79536	1.75597
297.364	1.68788	1.41208	1.16957	0.893534	1.53226	1.17976	1.16475	1.46535	1.41919	1.71182	1.7161	1.06026	1.99004	1.3967	2.02492	1.50202	1.56519	2.27103	1.41817	2.27347	1.93654	0.925605	1.53582	1.52876	1.74438	1.05923	1.46644	1.18012	1.02321	1.10291	1.15323	1.286	1.01309	1.49136	0.971744	1.83341	1.74963	1.62181	1.53038	0.952977	1.6157	1.22231	1.08319	2.10923	1.73702	1.34346	1.07735	1.79923	1.73767
297.679	1.68392	1.41822	1.1784	0.907616	1.54295	1.16782	1.18206	1.47767	1.41229	1.70739	1.71097	1.06369	1.9686	1.3709	2.02164	1.48277	1.55474	2.24494	1.42951	2.2534	1.92218	0.924053	1.54814	1.54128	1.75873	1.05819	1.46163	1.18797	1.04853	1.07974	1.15842	1.27904	1.01025	1.49484	0.965007	1.82453	1.77926	1.61349	1.54985	0.951351	1.63171	1.21192	1.08882	2.12385	1.76496	1.32447	1.12079	1.82152	1.71995
297.995	1.67526	1.42119	1.17718	0.926769	1.54782	1.16764	1.18705	1.49921	1.41093	1.71013	1.71248	1.05268	1.95307	1.36317	2.00194	1.45938	1.57035	2.23673	1.44557	2.23224	1.932	0.93193	1.54544	1.54424	1.75682	1.05903	1.48273	1.18852	1.04889	1.06927	1.14865	1.27172	1.00824	1.51147	0.962748	1.79985	1.78741	1.60204	1.56335	0.959398	1.64708	1.2053	1.09805	2.13562	1.78804	1.34403	1.09902	1.82615	1.72563
298.31	1.66131	1.43685	1.17336	0.927029	1.55103	1.18505	1.16656	1.50681	1.41365	1.71797	1.71551	1.05259	1.95457	1.35918	1.99243	1.44707	1.59391	2.24543	1.4542	2.22345	1.96814	0.942649	1.53214	1.53472	1.74367	1.07004	1.48268	1.19007	1.04432	1.08347	1.14294	1.27647	1.01728	1.53327	0.954841	1.7826	1.77956	1.59803	1.5658	0.970325	1.62543	1.21353	1.10134	2.14438	1.78807	1.33105	1.07482	1.83384	1.74002
[truncated: 661 more columns]

## Sheet: ED 6b_αCamKII-IL-2
	ΔF/F0_Cell1	ΔF/F0_Cell2	ΔF/F0_Cell3	ΔF/F0_Cell4	ΔF/F0_Cell5	ΔF/F0_Cell6	ΔF/F0_Cell7	ΔF/F0_Cell8	ΔF/F0_Cell9	ΔF/F0_Cell10	ΔF/F0_Cell11	ΔF/F0_Cell12	ΔF/F0_Cell13	ΔF/F0_Cell14	ΔF/F0_Cell15	ΔF/F0_Cell16	ΔF/F0_Cell17	ΔF/F0_Cell18	ΔF/F0_Cell19	ΔF/F0_Cell20	ΔF/F0_Cell21	ΔF/F0_Cell22	ΔF/F0_Cell23	ΔF/F0_Cell24	ΔF/F0_Cell25	ΔF/F0_Cell26	ΔF/F0_Cell27	ΔF/F0_Cell28	ΔF/F0_Cell29	ΔF/F0_Cell30	ΔF/F0_Cell31	ΔF/F0_Cell32	ΔF/F0_Cell33	ΔF/F0_Cell34	ΔF/F0_Cell35	ΔF/F0_Cell36	ΔF/F0_Cell37	ΔF/F0_Cell38	ΔF/F0_Cell39	ΔF/F0_Cell40	ΔF/F0_Cell41	ΔF/F0_Cell42	ΔF/F0_Cell43	ΔF/F0_Cell44	ΔF/F0_Cell45	ΔF/F0_Cell46	ΔF/F0_Cell47	ΔF/F0_Cell48	ΔF/F0_Cell49
[truncated: 947 more rows]
[truncated: 725 more columns]

[truncated: 2 more sheets: ED 6d_PHP.GFAP-GFP, ED 6d_PHP.GFAP-IL-2]
