# Supplementary material for: Astrocyte-targeted gene delivery of interleukin 2 specifically increases brain-resident regulatory T cell numbers and protects against pathological neuroinflammation
Source: Nat Immunol. 2022 May 26;23(6):878–91. doi: 10.1038/s41590-022-01208-z (PMC9174055; doi:10.1038/s41590-022-01208-z)
Supplement: Source Data Extended Data Fig. 7 — Individual data points, statistical source data. [file 41590_2022_1208_MOESM20_ESM.xlsx]

## Sheet: ED7
Extended Data Fig. 7a
PHP.GFAP-GFP	148.5	245.5	227.25	202	208.5	190.75	264.75	190	182.5	209.5	195.5	247.5	225.75	257.25	243.75
PHP.GFAP-IL-2	261.25	198.75	265.75	244.75	182.5	198.25	246.5	244.5	224.75	261.25	204.75	256	189.25	218	245.5
Extended Data Fig. 7b
	PHP.GFAP-GFP															PHP.GFAP-IL-2
Distance	4579.04	5429.35	4584.88	7914.91	5875.76	5894.49	5826.67	4639.92	7196.19	5700.31	5565.95	4760.32	6715.41	6461.28	5877.07	4887.47	4870.41	6674.25	4682.14	6397.23	5675.27	5307.28	6513.49	8593.5	5898.1	8835.35	6081.41	6159.63	5835.96	5257.94
Time corner	286.8	229.56	279.88	203.72	266.52	272.28	291.92	282.32	254.52	293.04	282.36	272.08	207.64	198.72	278.68	237.12	325.76	246.6	285.84	181.4	176.68	267.76	242.24	239.16	238.2	226.88	285.44	274.16	245.8	319.84
Extended Data Fig. 7c
	PHP.GFAP-GFP															PHP.GFAP-IL-2
	4	3	4	3	3.5	3	5	4	4.5	5	5	4	4	1	1	5	3.5	4	4.5	3	4.5	4.5	4	3	4.5	4.5	4	4	4.5	2
Extended Data Fig. 7d
	PHP.GFAP-GFP															PHP.GFAP-IL-2
1	1783.59	1847.32	1490.54	1815.97	1221.86	1285.85	1206.23	1803.06	1692.3	1290.35	1659.06	1923.42	1944.17	1364.27	1829.21	1761.45	1012.02	1339.3	1594.15	1148.33	1801.55	1571.85	1955.35	747.493	999.202	1300.36	2300.82	845.056	1559.57	2331.15
2	756.966	786.096	540.658	986.172	661.013	1271.99	1320.05	926.462	1278.77	1512.17	604.178	433.684	1299.35	1029.83	826.062	586.895	816.382	1163.13	418.094	1286.18	1091.27	1018.31	336.077	330.75	953.832	876.856	1792.67	598.157	788.544	1393.1
3	897.742	362.717	822.497	937.719	932.51	1231.42	1040.88	271.378	781.128	955.491	561.029	548.599	634.787	662.815	1018.39	483.289	936.207	427.225	799.794	403.697	798.97	738.668	1123.25	337.206	731.37	384.757	216.45	468.707	1119.28	1031.45
4	377.103	350.47	597.882	431.166	1142.82	1297.26	364.349	277.476	230.487	287.94	646.772	365.341	400.938	136.805	709.475	999.373	758.049	492.232	293.236	1127.35	906.849	784.604	267.346	166.245	682.022	866.785	500.364	249.384	577.018	1595.91
5	513.675	209.219	663.674	360.076	1351.35	720.273	1068.41	353.423	223.482	559.232	1278.29	731.069	914.071	200.119	1036.89	799.092	1431.96	509.491	843.923	432.644	804.707	785.224	765.394	349.38	509.247	189.865	703.755	425.041	158.406	593.256
6	890.279	459.947	124.952	428.538	782.024	930.156	1294.62	196.935	732.389	1061.15	132.386	707.684	268.24	226.815	490.845	975.613	469.371	450.733	503.955	391.391	780.251	787.312	724.274	658.184	289.865	289.167	855.518	224.026	500.643	538.503
7	455.048	232.112	431.758	643.312	724.828	469.3	1166.9	167.256	391.198	1153.38	402.975	393.003	658.294	277.344	711.991	164.431	268.066	313.492	532.646	613.054	671.124	301.856	199.837	270.018	230.708	127.125	416.417	135.589	355.19	549.852
8	369.064	149.005	413.026	486.153	520.976	463.568	1105.86	115.312	267.679	464.358	236.808	366.499	842.24	265.548	601.22	142.518	835.582	194.736	250.972	401.716	312.402	437.63	410.615	364.703	205.65	185.644	257.226	151.273	238.13	360.217
9	528.467	339.654	233.248	230.608	1436.3	326.965	827.85	268.553	692.928	962.825	541.139	603.912	1326.41	141.197	736.459	191.724	554.792	192.895	181.038	450.966	182.564	545.365	270.476	245.295	279.687	169.623	257.389	208.591	410.163	510.854
10	359.404	261.129	164.434	154.834	372.37	196.662	384.262	126.061	353.044	263.422	108.04	612.962	176.311	113.712	416.813	373.613	643.036	170.197	277.502	249.345	761.783	378.209	279.484	215.185	169.784	161.58	1148.63	521.936	217.068	351.617
11	991.068	848.453	677.967	1460.32	1109.44	1631.06	1424.12	796.509	1296.94	523.269	971.214	682.785	1542.9	249.427	592.399	942.168	820.218	467.79	958.744	224.253	1137.2	872.77	660.287	411.113	385.758	451.683	646.198	694.129	677.426	1052.28
12	371.788	296.325	832.634	1004.48	488.399	599.376	1141.9	204.892	1403.87	187.791	779.662	283.614	725.969	438.867	720.512	406.746	731.672	411.938	673.12	840.125	916.038	755.989	760.255	158.233	591.504	306.721	446.495	284.918	427.811	604.958
13	533.88	199.787	505.215	349.886	553.919	1150.37	791.734	278.549	983.78	431.156	616.571	895.968	1218.47	272.834	436.573	362.511	858.043	739.72	448.131	939.602	338.791	487.717	508.64	259.229	177.426	144.544	623.149	274.373	719.293	227.952
14	533.755	152.89	793.302	461.399	855.809	298.231	452.968	278.997	383.757	504.709	481.63	197.524	339.193	241.875	628.12	205.06	445.312	268.438	724.086	447.753	399.958	368.13	453.903	177.353	399.512	165.752	183.218	335.47	1069.43	404.906
15	823.63	121.662	585.37	610.298	159.296	842.024	729.942	148.598	358.483	186.254	552.248	571.296	957.712	233.445	377.627	223.582	714.895	110.83	922.543	633.884	448.228	193.536	349.908	246.643	298.081	194.394	172.615	239.822	516.289	198.917
Extended Data Fig. 7e. Probe1	PHP.GFAP-GFP															PHP.GFAP-IL-2
T		41.04	37.56	30.4	12	14.8	18.96	24.16	27.28	29.56	33.44	28.84	15.2	51.2	14.32		42.28	22.8	16.8	23.24	29.32	61.72	19.84	49.8	29.36	34.76	22.92	55.32	38.68	18.84
A1		14.48	12.4	22.2	21.68	11.72	11.04	17.48	19.12	50.12	28.24	8.8	32.16	37.32	26.08		27.12	16.68	7.88	23.36	29.24	9.72	21.84	17.92	20.44	23.52	26.28	12.04	33.08	32.88
O		23.56	20.64	23.16	45.52	30.04	48.2	32.52	31.08	17.4	21	50.28	42.28	10.44	53.84		18.96	55.44	58.24	43.32	28.92	18.92	37.24	15.24	25.28	25.04	30.8	6.84	15.28	37.68
A2		20.96	29.44	24.28	20.84	43.48	21.84	25.88	22.56	2.96	17.32	12.12	10.4	1.08	5.8		11.68	5.12	17.12	10.12	12.52	9.68	21.12	17.08	24.96	16.72	20.04	25.8	12.6	10.64
Extended Data Fig. 7e. Probe2	PHP.GFAP-GFP															PHP.GFAP-IL-2
T		22.16	43.72	16.48	25.28	30.32	26.64	37.28	62.48	23.52	43.16	51.84	34.92	59.04	29.6	22.76	32.16	32	26.88	31.48	29.2	53.16	27.16	37.64	40.24	48.76	37.8	55.28	41.56	37.08
A1		33.72	30.44	30.48	20.92	21.16	23.4	18.36	12.88	29.4	31.48	10.44	38.92	24.6	17.24	27.12	10.72	8.76	33.04	20.08	32.96	25.76	11.72	23.48	13.28	16.68	23.52	38.04	33.36	25.04
O		22.24	16.84	35.96	30	38.08	38.44	27.2	18.24	30.28	22.04	20.44	19.2	8.92	46.84	31.92	43.48	35.88	25.56	45.92	24.2	15.24	44.28	33.36	33.44	17.6	26.4	6.72	18.72	22.48
A2		21.92	9	17.12	23.72	10.28	11.56	17.2	6.44	16.56	2.68	17.08	7	7.24	5.56	18.16	13.68	23.2	14.52	2.56	13.52	5.88	16.88	5.56	12.92	16.6	12.32	0	6.4	15.44
Extended Data Fig. 7e. Reversal
	PHP.GFAP-GFP															PHP.GFAP-IL-2
T	37.6	31.32	10.12	32.76	31.4	19.64	40.64	16.68	24	25.88	48.12	24.92	72.32	27.6	25.8	19.84	52.24	20.68	25.08	18.28	38.08	22.8	46.84	18.48	24.84	23.12	39.92	15.68	26.28	17.6
A1	28.96	16.68	24.08	26.4	29.52	39.72	26.92	15.16	30.8	37	10.96	33.2	17	15.32	43.48	20.04	17.32	29.36	42.6	2.84	19.88	38.16	16.16	25.28	27.76	32.24	19.04	25.24	40.6	38.8
O	20.6	23.36	47.24	25.4	23.44	34.8	16.6	54.8	25.8	31.28	26.4	36.96	3.72	50	25.64	36.88	18.88	37.08	26.12	59.56	26.2	23.36	21.44	46.4	36.92	25.96	24.76	43.84	15.04	32.64
A2	12.88	28.68	18.6	15.48	15.68	5.72	15.88	13.4	19.44	5.88	14.56	4.96	7	7.12	5.12	23.28	11.6	12.88	6.24	19.36	15.88	15.56	15.6	9.88	10.52	18.72	16.32	15.28	18.12	11
Extended Data Fig. 7f
	PHP.GFAP-GFP															PHP.GFAP-IL-2
1	55.77	21.85	31.25	17.79	40.28	19.82	32.72	15.48	41.44	27.06	34.27	16.54	34.88	42.92	30.71	25.28	27.5	40.01	32.91	24.65	35.05	36.25	45.23	37.63	50.12	26.19	34.94	35.94	22.87	45.02
2	75.05	47.94	47.44	50.9	65.19	48.1	49.68	23.94	35.21	65.56	61.52	32.54	61.32	58.7	18.4	15.75	38.32	38.99	53.86	35.89	51.56	52.62	63.2	37.04	69.63	6.74	32.31	60.45	5.88	71.52
3	61.15	69.08	48.95	64.86	39.87	61.15	34.66	24.57	39.76	72.32	58.38	26.98	83.89	34.92	32.26	19.13	45.55	84.91	87.89	63.28	40.99	73.71	72.19	81.17	82.13	51.66	69.8	78.03	42.41	76.68
Extended Data Fig. 7g
	PHP.GFAP-GFP															PHP.GFAP-IL-2
A	76.995	61.025	60.455	68.255	45.64	76.42	37.25	33.415	19.84	68.375	37.855	36.98	75.095	45.965	17.535	24.46	58.685	64.215	76.56	58.975	55.795	67.145	83.635	77.67	80.52	37.325	51.25	34.735	47	57.98
B	32.07	30.75	17.81	22.405	30.245	15.145	20.915	11.585	18.65	37.725	19.325	16.65	26.275	28.355	8.31	3.75	20.43	38.495	30.475	26.15	28.185	13.52	51.96	46.405	29.765	7.95	36.22	12.42	13.75	35.06
C	66.135	55.445	50.24	51	35.685	33.61	42.33	21.115	38.24	41.545	51.215	49.68	61.92	53.29	12.25	20.81	52.48	86.075	80.565	37.175	54.675	66.86	82.835	78.57	74.6	44.495	73.72	42.515	24.29	69.05
Extended Data Fig. 7h
	PHP.GFAP-GFP															PHP.GFAP-IL-2
S1	136.9	182	214.6	146.4	149.1	188.7	122.6	167	174.7	136.1	146	210.4	171.4	109.5	156.2	191.4	124.7	95.3	154.3	150.7	127.4	199.1	93.7	148.6	149.6	159.2	99.7	144.9	184.4	100.2
S2	179.8	165.3	206.7	272.2	191	191.2	212.5	221.9	141.6	270.1	109.5	176	115.8	130.2	201.6	107.6	184.1	190.3	149.2	201	210.5	173.5	211.5	186.4	203.4	182.1	205.2	157.7	167.9	183.4
