# Supplementary material for: Astrocyte-targeted gene delivery of interleukin 2 specifically increases brain-resident regulatory T cell numbers and protects against pathological neuroinflammation
Source: Nat Immunol. 2022 May 26;23(6):878–91. doi: 10.1038/s41590-022-01208-z (PMC9174055; doi:10.1038/s41590-022-01208-z)
Supplement: Source Data Extended Data Fig. 8 — Individual data points, statistical source data. [file 41590_2022_1208_MOESM21_ESM.xlsx]

## Sheet: ED 8
Extended Data Fig. 8
	PBS							PHP-GFAP GFP							PHP-GFAP IL2
CSF	0.793542	0.928985	0.649169	1.12477	1.18371	1.31982		1.18458	1.14686	0.569268	1.05045	1.36847	1.02073	0.913278	1.21563	1.04387	1.34141	1.2882	1.23863	1.14548
Crb	0.918293	1.03843	0.96274	1.14074	0.939797			0.850566	1.02175	0.93828	0.909107	1.01418			1.02099	0.945586		1.06588	0.999595
Hippo	0.928289	1.03047	1.17468	0.854134	1.01242			0.821857	0.939411	1.40779	0.953389	1.07934			1.27055	1.15048		0.730528	0.792082
Ctx	0.766549	1.63568	1.32796	0.328943	0.940865			0.91859	1.01749	0.660851	1.11978	1.03			0.9008	1.13839		0.916363	0.916438
