# Supplementary material for: Astrocyte-targeted gene delivery of interleukin 2 specifically increases brain-resident regulatory T cell numbers and protects against pathological neuroinflammation
Source: Nat Immunol. 2022 May 26;23(6):878–91. doi: 10.1038/s41590-022-01208-z (PMC9174055; doi:10.1038/s41590-022-01208-z)
Supplement: Source Data Extended Data Fig. 9 — Individual data points, statistical source data. [file 41590_2022_1208_MOESM22_ESM.xlsx]

## Sheet: ED9
Extended Data Fig. 9b	GFAP	NeuN
	0	100
	0	100
	0	100
	0	100
Extended Data Fig. 9c
	PHP.αCamKII-GFP							PHP.αCamKII-IL-2
109	0.304597	0.439868	0.15116	0.116753	0.0137567	0.185165	0.0949613	0.625989	1.33475	0.892673	1.0152	1.49639	0.319997	0.349941	0.113575
1010	0.18566	0.129025	0.0253752	0.106566	0.183683	0.0442339	0.0107079	3.34733	2.81452	0.20391	3.00405	5.87966	4.10122	3.40639	4.77904
1011	0.347222	0.737623	0.673067	0.43526	0.190647			15.2441	21.1601	15.137	13.3902	30.1531	16.7729	11.6944	22.9867
Extended data Fig. 9d left	PHP.CamKII-GFP					PHP.CamKII-IL2
10ˆ9	216	214	373	341	585	281	995	762	414	584
10ˆ10	196	150	208	302	181	1613	2070	625	801	3308
10ˆ11	458	306	198	130	113	14354	24101	17892	20328	13326
Extended data Fig. 9 d right	PHP.CamKII-GFP					PHP.CamKII-IL2
10ˆ9	9	17	17	17	42	209	541	555	459	1118
10ˆ10	19	12	22	10	13	5329	3492	244	1977	5196
10ˆ11	539	332	118	28	84	26129	16163	19150	16731	17725
Extended data Fig. 9e left	PHP.CamKII-GFP					PHP.CamKII-IL2
10ˆ9	2240640	1463939	1833150	2486255	2369609	5420079	2316800	5070390	3725520	3189696
10ˆ10	2.41933e+06	5120877	2332288	2948064	2342844	1301010	5218983	2221508	9802710	6361212
10ˆ11	8141436	5878170	5637970	2055000	7698624	6835317	11319048	5029500	8515166	2337300
Extended data Fig. 9e right	PHP.CamKII-GFP					PHP.CamKII-IL2
10ˆ9	273744	164148	224372	292174	270924	750420	296478	594750	471675	383838
10ˆ10	330564	637972	281398	353994	315090	186150	655095	329217	1223886	704220
10ˆ11	1060371	688185	588783	210750	756894	890145	1429236	756700	1413432	286350
fExtended data Fig. 9f	PHP.CamKII-GFP					PHP.CamKII-IL2
10ˆ9	3.98	7.36	4.35	4.75	6.64	42.7	35.2	42	52.4	65.6
10ˆ10	8.84	7.41	9.57	3.21	6.67	76.6	62.6	28	71	61
10ˆ11	53.7	51.7	37.3	17.7	42.4	64.1	40	51.4	44.9	56.8
Extended data Fig. 9g	PHP.CamKII-GFP					PHP.CamKII-IL2
10ˆ9	10.9	10.1	10.9	10.5	10.3	12.2	11.3	10.5	11.2	10.7
10ˆ10	12	11.1	10.8	10.7	11.8	12.5	11.1	12.9	11.1	9.96
10ˆ11	11.5	10.5	9.45	9.3	8.95	11.5	11.2	13.1	14.2	10.9
